# Supplementary material for: Human TRMT2A methylates tRNA and contributes to translation fidelity
Source: Nucleic Acids Res. 2023 Jul 3;51(16):8691–710. doi: 10.1093/nar/gkad565 (PMC10484741; doi:10.1093/nar/gkad565)
Supplement: gkad565_Supplemental_Files [file gkad565_supplemental_files.zip]

Archive with 6 entries (6 files):
- MaterialsProgramsStatistics.xlsx
- Supplementary_Tables_1-6.xlsx
- Supplementary_Table_7_RawData_rRNA.xlsx
- Supplementary_Table_8_RawData_crosslinking.xlsx
- Supplementary_table_legends.pdf
- Witzenberger_SupplementaryFigures.pdf
