# Supplementary material for: Human TRMT2A methylates tRNA and contributes to translation fidelity
Source: Nucleic Acids Res. 2023 Jul 3;51(16):8691–710. doi: 10.1093/nar/gkad565 (PMC10484741; doi:10.1093/nar/gkad565)
Supplement: gkad565_Supplemental_Files [file gkad565_supplemental_files.zip › MaterialsProgramsStatistics.xlsx]

## Sheet: Reagents
Reagents: This sub-heading should include enzymes, antibodies, kits, specialized commercial instruments, non-standard chemicals, peptides, recombinant proteins
Enzymes
FastAP™ thermosensitive alkaline phosphatase (#EF0654)	Thermo Fisher Scientific
T4 polynucleotide kinase	NEB
RNase A (#EN0531)	Thermo Fisher Scientific
RNase T1 (#EN0531)	Thermo Fisher Scientific
Trypsin (#V5111)	Promega
Benzonase for BioID (#88700)	Thermo Fisher Scientific
Benzonase nuclease (> 90 % purity; #70746)	Merck Millipore
Phosphodiesterase I (#IC10097880)	VWR
Alkaline phosphatase (QuickCIP, M0525S)	NEB
Pierce® Protease Inhibitor (#A32965)	Thermo Fisher Scientific
PierceTM universal nuclease (#88700)	Thermo Fisher Scientific
Antibodies
primary mouse anti-BirA (#5B11c3-3).	Novus Biologicals
secondary goat anti-Mouse IgG Alexa Fluor 647 (#A-21235)	Invitrogen
anti-Streptavidin-HRP antibody (#N100)	Thermo Fisher Scientific
primary rabbit anti-TRMT2A (#HPA001077)	Sigma Aldrich
primary mouse anti-FLAG (#F3165)	Sigma Aldrich
primary rat anti-H3 (#ab1791)	Abcam
primary rabbit anti-PARP1 (#HPA045168)	Sigma Aldrich
primary mouse anti-GAPDH (#2G7)	DHSB
Secondary HRP-coupled goat anti-rabbit (#ab6721)	Abcam
Secondary HRP-coupled mouse anti-rat (polyclonal)	in-house
Secondary HRP-coupled sheep anti-mouse (#NXA931V)	GE Healthcare
Secondary HRP-coupled donkey anti-rabbit (Healthcare #NA934V).	GE Healthcare
Kits
FuGene HD transfection reagent	Promega
Lipofectamine™ 3000 transfection kit	Thermo Fisher Scientific
TransIT®-LT1 Transfection Reagent	Mirus Bio
MTase-Glo™ assay (#V7601)	Promega
Pierce™ RNA 3’ end biotin labeling kit (#20160)	Thermo Fisher Scientific
Pierce®ECL Western blotting detection kit	Thermo Fisher Scientific
Super Signal® West Femto Maximum Sensitivity Substrate (#34094)	Thermo Fisher Scientific
Dual-Glo® Luciferase Assay Kit (#E2920)	Promega
Non-standard chemicals
y-32P ATP	Hartmann Analytics
Polyuridylic acid potassium salt (P9528-10MG)	Sigma Aldrich
Mechlorethamine (#NM B1785)	APExBIO Technology LLC
Dynabeads MyOne Streptavidin T7 (65602)	Thermo Fisher Scientific
Anti-FLAG® M2 Magnetic Beads (M8823-1ML)	Merck Millipore
Hygromycin B (#10687010)	Invitrogen
MISSION® shRNA Lentviral transduction particles: scrambled control WT = SHC002V	Sigma Aldrich
MISSION® shRNA Lentviral transduction particles: KD1 = NM_182984.2-856s1c1	Sigma Aldrich
MISSION® shRNA Lentviral transduction particles: KD2 = NM_182984.2-1574s1c1	Sigma Aldrich

## Sheet: BiologicalResources
Biological Resources: This sub-heading should list all cell lines, organisms and strains, plasmid vectors
Strain name	Purpose	Resistance	Company
Bacterial strains for cloning and protein expression
E. coli Stellar™	Plasmid production strain	Amp	Takara
E. coli Rosetta	Expression strain	Amp, Cm	-
E. coli pLysS	Expression strain	Amp, Cm	-
E. coli DH10Bac	Bac-to-Bac system	Tetr, Kan, Gent	Invitrogen
Mammalian cell lines for cell culture work
HEK 293t	Immortalised human embryonic kidney cell line	Pen/Strep
HEK shk (scrambled)	Stably scrambled control siRNA transfected HEK cell line	Pen/Strep	Created for this manuscript
HEK TRMT2A KD1 and KD2	Stably siRNA transfected cell line. TRMT2A Knockdown	Pen/Strep	Created for this manuscript
HEK Flag	Overexpression of FLAG-tag alone. Stable transfection, dox inducible	Hygro	Created for this manuscript
HEK Flag-TRMT2A-WT	Overexpression of FLAG-tagged hTRMT2A WT mutant. Stable transfection, dox inducible	Hygro	Created for this manuscript
HEK Flag-TRMT2A-CDM	Overexpression of FLAG-tagged hTRMT2A CDM mutant. Stable transfection, dox inducible	Hygro	Created for this manuscript
HEK BirA*	Overexpression of BirA*-tag alone. Stable transfection, dox inducible	Hygro	Created for this manuscript
HEK BirA*-TRMT2A-WT	Overexpression of BirA*-tagged hTRMT2A WT mutant. Stable transfection, dox inducible	Hygro	Created for this manuscript
HEK BirA*-TRMT2A-IR OE	Overexpression of BirA*-tagged hTRMT2A CDM mutant. Stable transfection, dox inducible	Hygro	Created for this manuscript
Insect cell lines for virus/protein production
Sf21 insect cells	Cells from Spodoptera frugiperda (Sf) ovarian cells for propagation of recombinant baculovirus stocks		Invitrogen
Hi5 insect cells	Cells from Trichopulsia ni for expression of recombinant proteins after baculovirus infection		Invitrogen
Plasmids
pFastBac™	Protein expression in insect cells	Amp, Gent	Invitrogen
pOPIN-J	Protein expression in bacteria, N-terminal-His6-GST-3C	Amp	Addgene
pOPIN-S3C	Protein expression in bacteria/insect cells, N-terminal-His6-SUMO-3C	Amp	Addgene
Plasmid containing hTRMT2A	Template for TRMT2A	Amp	Obtained from Voigt lab (UK Aachen)
piggyBac (PB) transposon plasmid	Stable transfection of mammalian cells, dox inducible	Hygro	Obtained from Drukker lab (HMGU)
PB helper plasmid, PB transposase	Stable transfection of mammalian cells, dox inducible	Hygro	Obtained from Drukker lab (HMGU)
pOPINS3C_hTRMT2A-RBD (69-147)	Plasmid for expression of hTRMT2A RBD (69-147) in bacteria	Amp	Created for this manuscript
pOPINS3C_hTRMT2A-Central (69-147)	Plasmid for expression of hTRMT2A Central (237-414) in bacteria	Amp	Created for this manuscript
pOPINS3C_hTRMT2A-Fusion (69-147)	Plasmid for expression of hTRMT2A Fusion (69-240/413-590) in bacteria	Amp	Created for this manuscript
pFastBac™-hTRMT2A-FL (WT)	Plasmid for expression of hTRMT2A FL (1-625), WT, in insect cells	Amp, Gent	Created for this manuscript
pFastBac™-hTRMT2A-FL (CDM)	Plasmid for expression of hTRMT2A FL (1-625), CDM (E76A, K104E, F113A, K242A, F409A, Q411A, D510A, C538A), in insect cells	Amp, Gent	Created for this manuscript
pFastBac™-hTRMT2A-FL (CNM)	Plasmid for expression of hTRMT2A FL (1-625), CNM (C538A) in insect cells	Amp, Gent	Created for this manuscript
pFastBac™-hTRMT2A-FL (CBM)	Plasmid for expression of hTRMT2A FL (1-625), CBM (E581A), in insect cells	Amp, Gent	Created for this manuscript

## Sheet: Statistics
Statistical Analyses: Details to mathematical evaluations for quantifying accuracy, sensitivity, and reproducibility should be included, indicating equation choice and numbers of replicates.
Experiment	Figure	Replicates	Statistical test
EMSA	Figure 1	3	-
MTAseGlo	Figure 1	3	Michaelis Menten fit with custom R-script ('drc' package)
EMSA	Figure 2	3	-
Crosslinking and mass spectrometry (in vitro reconstituted, UV and NM)	Figure 3	3	-
Crosslinking and mass spectrometry (complex, UV and NM)	Figure 3	2	-
EMSA	Figure 4	3	-
SPR	Figure 4	3	Apparent KD: at equilibrium of the binding curves the corresponding response was plotted against analyte concentration. The KD was determined by fitting this curve to a steady-state affinity model.
MTAseGlo	Figure 4	3	Michaelis Menten fit with custom R-script ('drc' package)
BioID	Figure 5	5	The resulting normalized abundances of the individual proteins were used for the calculation of fold-changes of protein ratios between conditions. Proteins with a sample/control ratio of at least 4 were considered differentially abundant. Statistical analysis was performed on log2 transformed normalized abundance values using Student's t-test. Changes in protein expression between conditions were…
GO-term analysis	Figure 5	-	Significance of GO-term enrichment was calculated as false discovery rate (FDR) with the Fisher’s exact test.
Co-IP	Figure 6	5	The resulting normalized abundances of the individual proteins were used for the calculation of fold-changes of protein ratios between conditions. Proteins with a sample/control ratio of at least 4 were considered differentially abundant. Statistical analysis was performed on log2 transformed normalized abundance values using Student's t-test. Changes in protein expression between conditions were…
Translation fidelity assay	Figure 7	3	Wilcoxon test for non-normally distributed values with p > 0.05 = ns, p < 0.05 = significant
SPR	Supplementary Figure 5	3	Apparent KD: at equilibrium of the binding curves the corresponding response was plotted against analyte concentration. The KD was determined by fitting this curve to a steady-state affinity model.
Western blot	Supplementary Figure 7	3	Unpaired two-sided Student´s t-test with p > 0.05 = ns, p < 0.05 = significant
PCA of BioID and Co-IP	Supplementary Figure 8	5	PCA analysis was performed with Progenesis QI software and uses feature abundance levels across runs to determine the principal axis of abundance variation.
BioID	Supplementary Figure 10	5	The resulting normalized abundances of the individual proteins were used for the calculation of fold-changes of protein ratios between conditions. Proteins with a sample/control ratio of at least 4 were considered differentially abundant. Statistical analysis was performed on log2 transformed normalized abundance values using Student's t-test. Changes in protein expression between conditions were…
GO-term analysis	Supplementary Figure 10	-	Significance of GO-term enrichment was calculated as false discovery rate (FDR) with the Fisher’s exact test.

## Sheet: Websites
Web Sites/Data Base Referencing
Programm name	Version	Application
R (version 4.1.0)	version 4.1.0	GO term analysis, BioID/Co-IP, translational assay
OpenMS pipeline RNPxl	Kramer et al., 2014	Crosslinking and mass spectrometry analysis
Open MS TOPPASViewer	version 3.0	Crosslinking and mass spectrometry analysis
BIAevaluation software (GE Healthcare)	version 4.1	SPR experiments
Progenesis QI software (Nonlinear Dynamics)	version 4.1	BioID/Co-IP
The gene ontology resource, PANTHER databank	Release: 08/2022	GO term analysis
MassHunter Software (Agilent)		rRNA mass spectrometry analysis
RNAfold webserver	version 2.5.1, Hofacker et al., 2003	RNA structure prediction
ESPript	version 3.0, Robert et al., 2014	Visualization of sequence alignment
Clustal Omega (EMBL-EBI		Sequence alignment
