# Supplementary material for: Human TRMT2A methylates tRNA and contributes to translation fidelity
Source: Nucleic Acids Res. 2023 Jul 3;51(16):8691–710. doi: 10.1093/nar/gkad565 (PMC10484741; doi:10.1093/nar/gkad565)
Supplement: gkad565_Supplemental_Files [file gkad565_supplemental_files.zip › Supplementary_Table_7_RawData_rRNA.xlsx]

## Sheet: Canonicals
																																pmol rRNA molecules
	# in homo sapiens	Sample	Compound	Transition	RT	Area	calc. pmol		Sample	Compound	Transition	RT	Area	calc. pmol		Sample	Compound	Transition	RT	Area	calc. pmol		Sample	Compound	Transition	RT	Area	calc. pmol				C	U	G	A	AVG	SUM Canonicals	/1000
18S	493	RJ0-0_2_Sample-01	UV-C	0,0 -> 0,0	3.74	41	97.2	356	RJ0-0_2_Sample-01	UV-U	0,0 -> 0,0	4.28	42	74.3013	540	RJ0-0_2_Sample-01	UV-G	0,0 -> 0,0	5.25	79	127.831	403	RJ0-0_2_Sample-01	UV-A	0,0 -> 0,0	6.61	73	84.4678		wt	a 18S	0.19716	0.208712	0.236724	0.209598	0.213048	383.8	0.3838
28S	1646	RJ0-0_2_Sample-02	UV-C	0,0 -> 0,0	3.76	134	319.543	687	RJ0-0_2_Sample-02	UV-U	0,0 -> 0,0	4.27	79	141.337	1790	RJ0-0_2_Sample-02	UV-G	0,0 -> 0,0	5.24	254	412.067	781	RJ0-0_2_Sample-02	UV-A	0,0 -> 0,0	6.61	133	153.877			a 28S	0.194133	0.205731	0.230205	0.197025	0.206773	1026.82	1.02682
		RJ0-0_2_Sample-03	UV-C	0,0 -> 0,0	3.74	66	157.115		RJ0-0_2_Sample-03	UV-U	0,0 -> 0,0	4.27	69	122.891		RJ0-0_2_Sample-03	UV-G	0,0 -> 0,0	5.24	130	210.032		RJ0-0_2_Sample-03	UV-A	0,0 -> 0,0	6.61	119	136.788			b 18S	0.318692	0.345199	0.388948	0.339423	0.348066	626.826	0.626826
		RJ0-0_2_Sample-04	UV-C	0,0 -> 0,0	3.76	142	338.671		RJ0-0_2_Sample-04	UV-U	0,0 -> 0,0	4.27	84	150.457		RJ0-0_2_Sample-04	UV-G	0,0 -> 0,0	5.24	268	434.545		RJ0-0_2_Sample-04	UV-A	0,0 -> 0,0	6.61	142	164.381			b 28S	0.205754	0.219006	0.242762	0.210475	0.219499	1088.05	1.08805
		RJ0-0_2_Sample-05	UV-C	0,0 -> 0,0	3.74	23	54.8331		RJ0-0_2_Sample-05	UV-U	0,0 -> 0,0	4.27	24	41.9285		RJ0-0_2_Sample-05	UV-G	0,0 -> 0,0	5.24	45	71.9379		RJ0-0_2_Sample-05	UV-A	0,0 -> 0,0	6.61	41	47.5068			c 18S	0.111223	0.117777	0.133218	0.117883	0.120025	216.206	0.216206
		RJ0-0_2_Sample-06	UV-C	0,0 -> 0,0	3.73	30	72.0731		RJ0-0_2_Sample-06	UV-U	0,0 -> 0,0	4.27	18	32.4431		RJ0-0_2_Sample-06	UV-G	0,0 -> 0,0	5.24	58	93.2377		RJ0-0_2_Sample-06	UV-A	0,0 -> 0,0	6.61	31	35.7385			c 28S	0.0437868	0.0472243	0.0520881	0.0457599	0.0472148	233.492	0.233492
		RJ0-0_2_Sample-07	UV-C	0,0 -> 0,0	3.76	31	74.3781		RJ0-0_2_Sample-07	UV-U	0,0 -> 0,0	4.27	31	55.9692		RJ0-0_2_Sample-07	UV-G	0,0 -> 0,0	5.24	62	99.5414		RJ0-0_2_Sample-07	UV-A	0,0 -> 0,0	6.61	55	62.7982		KD1	a 18S	0.150868	0.157217	0.184336	0.155827	0.162062	292.687	0.292687
		RJ0-0_2_Sample-08	UV-C	0,0 -> 0,0	3.74	85	203.184		RJ0-0_2_Sample-08	UV-U	0,0 -> 0,0	4.28	51	90.9001		RJ0-0_2_Sample-08	UV-G	0,0 -> 0,0	5.25	164	264.936		RJ0-0_2_Sample-08	UV-A	0,0 -> 0,0	6.61	86	99.2408			a 28S	0.123441	0.132315	0.148009	0.127069	0.132708	658.261	0.658261
		RJ0-0_2_Sample-09	UV-C	0,0 -> 0,0	3.74	48	114.462		RJ0-0_2_Sample-09	UV-U	0,0 -> 0,0	4.27	48	85.2935		RJ0-0_2_Sample-09	UV-G	0,0 -> 0,0	5.24	93	151.151		RJ0-0_2_Sample-09	UV-A	0,0 -> 0,0	6.61	82	95.0278			b 18S	0.232175	0.239588	0.279909	0.235801	0.246868	445.935	0.445935
		RJ0-0_2_Sample-10	UV-C	0,0 -> 0,0	3.75	143	342.229		RJ0-0_2_Sample-10	UV-U	0,0 -> 0,0	4.27	83	149.622		RJ0-0_2_Sample-10	UV-G	0,0 -> 0,0	5.25	271	439.875		RJ0-0_2_Sample-10	UV-A	0,0 -> 0,0	6.61	142	164.46			b 28S	0.207915	0.21779	0.24574	0.210576	0.220505	1096.19	1.09619
		RJ0-0_2_Sample-11	UV-C	0,0 -> 0,0	3.75	48	114.89		RJ0-0_2_Sample-11	UV-U	0,0 -> 0,0	4.28	48	86.7034		RJ0-0_2_Sample-11	UV-G	0,0 -> 0,0	5.25	93	149.892		RJ0-0_2_Sample-11	UV-A	0,0 -> 0,0	6.61	84	96.6761			c 18S	0.233043	0.243549	0.277579	0.239891	0.248515	448.162	0.448162
		RJ0-0_2_Sample-12	UV-C	0,0 -> 0,0	3.76	208	496.47		RJ0-0_2_Sample-12	UV-U	0,0 -> 0,0	4.28	119	213.558		RJ0-0_2_Sample-12	UV-G	0,0 -> 0,0	5.24	384	623.574		RJ0-0_2_Sample-12	UV-A	0,0 -> 0,0	6.61	202	233.18			c 28S	0.301622	0.310855	0.348365	0.298566	0.314852	1566.78	1.56678
		RJ0-0_2_Sample-13	UV-C	0,0 -> 0,0	3.74	21	50.4359		RJ0-0_2_Sample-13	UV-U	0,0 -> 0,0	4.27	21	37.0979		RJ0-0_2_Sample-13	UV-G	0,0 -> 0,0	5.24	41	65.6326		RJ0-0_2_Sample-13	UV-A	0,0 -> 0,0	6.61	37	42.8855		KD2	a 18S	0.102304	0.104208	0.121542	0.106416	0.108617	196.052	0.196052
		RJ0-0_2_Sample-14	UV-C	0,0 -> 0,0	3.75	88	210.349		RJ0-0_2_Sample-14	UV-U	0,0 -> 0,0	4.27	51	91.6042		RJ0-0_2_Sample-14	UV-G	0,0 -> 0,0	5.24	165	267.661		RJ0-0_2_Sample-14	UV-A	0,0 -> 0,0	6.61	88	101.729			a 28S	0.127794	0.133339	0.149531	0.130254	0.13523	671.343	0.671343
		RJ0-0_2_Sample-15	UV-C	0,0 -> 0,0	3.74	44	104.267		RJ0-0_2_Sample-15	UV-U	0,0 -> 0,0	4.27	44	78.8344		RJ0-0_2_Sample-15	UV-G	0,0 -> 0,0	5.24	84	135.985		RJ0-0_2_Sample-15	UV-A	0,0 -> 0,0	6.61	77	88.8369			b 18S	0.211495	0.221445	0.251824	0.220439	0.226301	407.923	0.407923
		RJ0-0_2_Sample-16	UV-C	0,0 -> 0,0	3.75	288	687.933		RJ0-0_2_Sample-16	UV-U	0,0 -> 0,0	4.27	170	304.893		RJ0-0_2_Sample-16	UV-G	0,0 -> 0,0	5.25	548	889.159		RJ0-0_2_Sample-16	UV-A	0,0 -> 0,0	6.61	289	334.328			b 28S	0.417942	0.443803	0.496737	0.428077	0.44664	2216.31	2.21631
		RJ0-0_2_Sample-17	UV-C	0,0 -> 0,0	3.73	92	220.944		RJ0-0_2_Sample-17	UV-U	0,0 -> 0,0	4.27	93	167.204		RJ0-0_2_Sample-17	UV-G	0,0 -> 0,0	5.24	181	292.712		RJ0-0_2_Sample-17	UV-A	0,0 -> 0,0	6.61	163	187.987			c 18S	0.448163	0.469674	0.54206	0.466469	0.481592	868.848	0.868848
		RJ0-0_2_Sample-18	UV-C	0,0 -> 0,0	3.75	358	856.618		RJ0-0_2_Sample-18	UV-U	0,0 -> 0,0	4.28	209	375.495		RJ0-0_2_Sample-18	UV-G	0,0 -> 0,0	5.25	676	1097.02		RJ0-0_2_Sample-18	UV-A	0,0 -> 0,0	6.61	358	414.384			c 28S	0.520424	0.546572	0.61286	0.530581	0.552609	2743.52	2.74352
expected (modomics)
18S:	Psi	35
	Cm	7
	Gm	8
	m7G	1
	m6A	1
	m66A	1
28S:	Psi	56
	Cm	16
	Gm	19
	m5C	2
	m1A	1
	m6A	1
	m3U	1

## Sheet: m5U
	Sample	Compound	Transition	RT	Area	calc. pmol	ISTD
	RJ0-0_2_Sample-01	m5U	259,0 -> 127,1	5.58	323	0.0083	24378
	RJ0-0_2_Sample-02	m5U	259,0 -> 127,1	5.59	235	0.0067	22173
	RJ0-0_2_Sample-03	m5U	259,0 -> 127,1	5.57	273	0.0066	26337
	RJ0-0_2_Sample-04	m5U	259,0 -> 127,1	5.58	186	0.0048	25177
	RJ0-0_2_Sample-05	m5U	259,0 -> 127,1	5.56	186	0.0047	25568
	RJ0-0_2_Sample-06	m5U	259,0 -> 127,1	5.57	55	0.0019	19796
	RJ0-0_2_Sample-07	m5U	259,0 -> 127,1	5.57	119	0.004	19132
	RJ0-0_2_Sample-08	m5U	259,0 -> 127,1	5.59	0	0	15885
	RJ0-0_2_Sample-09	m5U	259,0 -> 127,1	5.58	102	0.0026	25877
	RJ0-0_2_Sample-10	m5U	259,0 -> 127,1	5.57	72	0.0023	21368
	RJ0-0_2_Sample-11	m5U	259,0 -> 127,1	5.57	0	0	22034
	RJ0-0_2_Sample-12	m5U	259,0 -> 127,1	5.59	114	0.0028	26960
	RJ0-0_2_Sample-13	m5U	259,0 -> 127,1	5.58	90	0.0032	18234
	RJ0-0_2_Sample-14	m5U	259,0 -> 127,1	5.58	127	0.0049	16574
	RJ0-0_2_Sample-15	m5U	259,0 -> 127,1	5.57	97	0.0032	19621
	RJ0-0_2_Sample-16	m5U	259,0 -> 127,1	5.57	0	0	22578
	RJ0-0_2_Sample-17	m5U	259,0 -> 127,1	5.56	257	0.0082	19770
	RJ0-0_2_Sample-18	m5U	259,0 -> 127,1	5.57	212	0.0069	19374

## Sheet: Cm
	Sample	Compound	Transition	RT	Area	calc. pmol	ISTD
	RJ0-0_2_Sample-01	Cm	258,1 -> 112,0	5.04	4865713	1.3863	1599747
	RJ0-0_2_Sample-02	Cm	258,1 -> 112,0	5.04	9134863	2.8199	1461725
	RJ0-0_2_Sample-03	Cm	258,1 -> 112,0	5.04	8177295	2.2192	1668332
	RJ0-0_2_Sample-04	Cm	258,1 -> 112,0	5.04	11355492	2.965	1726906
	RJ0-0_2_Sample-05	Cm	258,1 -> 112,0	5.03	3358507	0.7865	1961856
	RJ0-0_2_Sample-06	Cm	258,1 -> 112,0	5.03	2269811	0.6821	1532026
	RJ0-0_2_Sample-07	Cm	258,1 -> 112,0	5.04	3994976	1.0328	1770392
	RJ0-0_2_Sample-08	Cm	258,1 -> 112,0	5.04	4638503	1.7701	1190214
	RJ0-0_2_Sample-09	Cm	258,1 -> 112,0	5.04	6803987	1.592	1944184
	RJ0-0_2_Sample-10	Cm	258,1 -> 112,0	5.04	9248364	2.9749	1401722
	RJ0-0_2_Sample-11	Cm	258,1 -> 112,0	5.04	7011602	1.6523	1929373
	RJ0-0_2_Sample-12	Cm	258,1 -> 112,0	5.04	13564819	4.0267	1512446
	RJ0-0_2_Sample-13	Cm	258,1 -> 112,0	5.03	2589036	0.7293	1632768
	RJ0-0_2_Sample-14	Cm	258,1 -> 112,0	5.03	6116471	1.8989	1461584
	RJ0-0_2_Sample-15	Cm	258,1 -> 112,0	5.04	5563799	1.5249	1660748
	RJ0-0_2_Sample-16	Cm	258,1 -> 112,0	5.04	14909118	5.2456	1271289
	RJ0-0_2_Sample-17	Cm	258,1 -> 112,0	5.04	10057960	3.0388	1491950
	RJ0-0_2_Sample-18	Cm	258,1 -> 112,0	5.04	15150225	5.3171	1274248

## Sheet: Gm
	Sample	Compound	Transition	RT	Area	calc. pmol	ISTD
	RJ0-0_2_Sample-01	Gm	298,1 -> 152,1	6.29	4909544	1.731	1174262
	RJ0-0_2_Sample-02	Gm	298,1 -> 152,1	6.29	10755769	4.1174	1066726
	RJ0-0_2_Sample-03	Gm	298,1 -> 152,1	6.29	7781564	2.7887	1146553
	RJ0-0_2_Sample-04	Gm	298,1 -> 152,1	6.29	13893016	4.3825	1293252
	RJ0-0_2_Sample-05	Gm	298,1 -> 152,1	6.29	3311861	0.9542	1450622
	RJ0-0_2_Sample-06	Gm	298,1 -> 152,1	6.29	3179605	0.9681	1372326
	RJ0-0_2_Sample-07	Gm	298,1 -> 152,1	6.29	4162628	1.3422	1289153
	RJ0-0_2_Sample-08	Gm	298,1 -> 152,1	6.29	5454987	2.5535	879018
	RJ0-0_2_Sample-09	Gm	298,1 -> 152,1	6.29	6896835	2.0616	1381224
	RJ0-0_2_Sample-10	Gm	298,1 -> 152,1	6.29	12263462	4.2207	1186044
	RJ0-0_2_Sample-11	Gm	298,1 -> 152,1	6.29	7191966	2.0476	1450318
	RJ0-0_2_Sample-12	Gm	298,1 -> 152,1	6.29	19112419	6.0806	1275621
	RJ0-0_2_Sample-13	Gm	298,1 -> 152,1	6.29	2653503	0.8735	1271449
	RJ0-0_2_Sample-14	Gm	298,1 -> 152,1	6.29	7164330	2.5884	1138628
	RJ0-0_2_Sample-15	Gm	298,1 -> 152,1	6.29	6359050	1.8801	1398496
	RJ0-0_2_Sample-16	Gm	298,1 -> 152,1	6.29	22451559	7.5113	1208988
	RJ0-0_2_Sample-17	Gm	298,1 -> 152,1	6.29	11205871	3.9054	1172684
	RJ0-0_2_Sample-18	Gm	298,1 -> 152,1	6.29	19538192	8.2118	961000

## Sheet: Y
	Sample	Compound	Transition	RT	Area	calc. pmol	ISTD
	RJ0-0_2_Sample-01	Y	245,0 -> 209,0	2.77	549632	7.0372	12885
	RJ0-0_2_Sample-02	Y	245,0 -> 209,0	2.77	801283	9.7097	13660
	RJ0-0_2_Sample-03	Y	245,0 -> 209,0	2.77	925225	10.8902	14080
	RJ0-0_2_Sample-04	Y	245,0 -> 209,0	2.77	1011734	10.4552	16030
	RJ0-0_2_Sample-05	Y	245,0 -> 209,0	2.77	418466	3.911	17544
	RJ0-0_2_Sample-06	Y	245,0 -> 209,0	2.76	242299	2.3137	17077
	RJ0-0_2_Sample-07	Y	245,0 -> 209,0	2.77	570990	5.366	17505
	RJ0-0_2_Sample-08	Y	245,0 -> 209,0	2.77	709810	6.464	18100
	RJ0-0_2_Sample-09	Y	245,0 -> 209,0	2.77	865463	8.0656	17727
	RJ0-0_2_Sample-10	Y	245,0 -> 209,0	2.76	1104745	10.5594	17333
	RJ0-0_2_Sample-11	Y	245,0 -> 209,0	2.79	945254	8.2205	19000
	RJ0-0_2_Sample-12	Y	245,0 -> 209,0	2.77	1605617	14.617	18260
	RJ0-0_2_Sample-13	Y	245,0 -> 209,0	2.77	428952	3.7244	18874
	RJ0-0_2_Sample-14	Y	245,0 -> 209,0	2.77	767430	6.5472	19323
	RJ0-0_2_Sample-15	Y	245,0 -> 209,0	2.77	927846	7.6252	20091
	RJ0-0_2_Sample-16	Y	245,0 -> 209,0	2.76	1906197	17.0259	18641
	RJ0-0_2_Sample-17	Y	245,0 -> 209,0	2.76	1730554	15.445	18637
	RJ0-0_2_Sample-18	Y	245,0 -> 209,0	2.77	2018880	18.453	18232

## Sheet: m5C
	Sample	Compound	Transition	RT	Area	calc. pmol	ISTD
	RJ0-0_2_Sample-01	m5C	258,1 -> 126,1	4.75	1232	0.0232	5257
	RJ0-0_2_Sample-02	m5C	258,1 -> 126,1	4.72	25021	0.3912	5344
	RJ0-0_2_Sample-03	m5C	258,1 -> 126,1	4.76	2885	0.0478	5719
	RJ0-0_2_Sample-04	m5C	258,1 -> 126,1	4.74	31105	0.4906	5226
	RJ0-0_2_Sample-05	m5C	258,1 -> 126,1	4.74	516	0.0092	5897
	RJ0-0_2_Sample-06	m5C	258,1 -> 126,1	4.74	5027	0.0968	4715
	RJ0-0_2_Sample-07	m5C	258,1 -> 126,1	4.74	717	0.0147	4944
	RJ0-0_2_Sample-08	m5C	258,1 -> 126,1	4.74	15387	0.2511	5257
	RJ0-0_2_Sample-09	m5C	258,1 -> 126,1	4.74	1692	0.0299	5516
	RJ0-0_2_Sample-10	m5C	258,1 -> 126,1	4.74	29773	0.4921	4986
	RJ0-0_2_Sample-11	m5C	258,1 -> 126,1	4.74	891	0.0179	5010
	RJ0-0_2_Sample-12	m5C	258,1 -> 126,1	4.72	47338	0.6954	5496
	RJ0-0_2_Sample-13	m5C	258,1 -> 126,1	4.75	459	0.01	4795
	RJ0-0_2_Sample-14	m5C	258,1 -> 126,1	4.72	15677	0.2444	5513
	RJ0-0_2_Sample-15	m5C	258,1 -> 126,1	4.74	485	0.0095	5335
	RJ0-0_2_Sample-16	m5C	258,1 -> 126,1	4.72	65330	0.9841	5249
	RJ0-0_2_Sample-17	m5C	258,1 -> 126,1	4.74	2398	0.0422	5423
	RJ0-0_2_Sample-18	m5C	258,1 -> 126,1	4.74	70531	1.0428	5330

## Sheet: m7G
	Sample	Compound	Transition	RT	Area	calc. pmol	ISTD
	RJ0-0_2_Sample-01	m7G	298,1 -> 166,1	4.67	326778	0.1356	1141520
	RJ0-0_2_Sample-02	m7G	298,1 -> 166,1	4.66	22356	0.0079	1223881
	RJ0-0_2_Sample-03	m7G	298,1 -> 166,1	4.66	522148	0.2222	1130553
	RJ0-0_2_Sample-04	m7G	298,1 -> 166,1	4.66	37992	0.0117	1425331
	RJ0-0_2_Sample-05	m7G	298,1 -> 166,1	4.66	221522	0.0723	1424463
	RJ0-0_2_Sample-06	m7G	298,1 -> 166,1	4.64	9584	0.0024	1646453
	RJ0-0_2_Sample-07	m7G	298,1 -> 166,1	4.66	335510	0.1012	1556975
	RJ0-0_2_Sample-08	m7G	298,1 -> 166,1	4.64	23111	0.0053	1861050
	RJ0-0_2_Sample-09	m7G	298,1 -> 166,1	4.66	457271	0.1582	1376201
	RJ0-0_2_Sample-10	m7G	298,1 -> 166,1	4.64	41919	0.0112	1644700
	RJ0-0_2_Sample-11	m7G	298,1 -> 166,1	4.66	559013	0.1611	1652856
	RJ0-0_2_Sample-12	m7G	298,1 -> 166,1	4.64	54121	0.0156	1541716
	RJ0-0_2_Sample-13	m7G	298,1 -> 166,1	4.64	259908	0.0684	1763471
	RJ0-0_2_Sample-14	m7G	298,1 -> 166,1	4.64	28831	0.0067	1869369
	RJ0-0_2_Sample-15	m7G	298,1 -> 166,1	4.64	583853	0.1474	1882270
	RJ0-0_2_Sample-16	m7G	298,1 -> 166,1	4.64	70648	0.0166	1892473
	RJ0-0_2_Sample-17	m7G	298,1 -> 166,1	4.64	1250576	0.3163	1922431
	RJ0-0_2_Sample-18	m7G	298,1 -> 166,1	4.64	72231	0.0167	1925246

## Sheet: m1A
	Sample	Compound	Transition	RT	Area	calc. pmol	ISTD
	RJ0-0_2_Sample-01	m1A	282,2 -> 150,1	4.23	100147	0.009	4400654
	RJ0-0_2_Sample-02	m1A	282,2 -> 150,1	4.22	2832668	0.2932	4435260
	RJ0-0_2_Sample-03	m1A	282,2 -> 150,1	4.22	70591	0.0078	3550665
	RJ0-0_2_Sample-04	m1A	282,2 -> 150,1	4.22	3282842	0.2994	5036862
	RJ0-0_2_Sample-05	m1A	282,2 -> 150,1	4.22	42847	0.0038	4341652
	RJ0-0_2_Sample-06	m1A	282,2 -> 150,1	4.22	696999	0.059	5066840
	RJ0-0_2_Sample-07	m1A	282,2 -> 150,1	4.22	162165	0.0129	5063047
	RJ0-0_2_Sample-08	m1A	282,2 -> 150,1	4.22	2037658	0.1817	5042327
	RJ0-0_2_Sample-09	m1A	282,2 -> 150,1	4.2	214911	0.0208	4235222
	RJ0-0_2_Sample-10	m1A	282,2 -> 150,1	4.2	3416171	0.305	5149985
	RJ0-0_2_Sample-11	m1A	282,2 -> 150,1	4.22	148985	0.0111	5336731
	RJ0-0_2_Sample-12	m1A	282,2 -> 150,1	4.22	4714040	0.4466	4932600
	RJ0-0_2_Sample-13	m1A	282,2 -> 150,1	4.2	69578	0.0055	4891712
	RJ0-0_2_Sample-14	m1A	282,2 -> 150,1	4.2	2240080	0.1909	5289310
	RJ0-0_2_Sample-15	m1A	282,2 -> 150,1	4.2	105819	0.0073	5663518
	RJ0-0_2_Sample-16	m1A	282,2 -> 150,1	4.2	5828104	0.5312	5165889
	RJ0-0_2_Sample-17	m1A	282,2 -> 150,1	4.2	267416	0.0219	5019899
	RJ0-0_2_Sample-18	m1A	282,2 -> 150,1	4.22	5924200	0.5554	5031494

## Sheet: m6A
	Sample	Compound	Transition	RT	Area	calc. pmol	ISTD
	RJ0-0_2_Sample-01	m6A	282,2 -> 150,1	8.4	1559952	0.1786	2658787
	RJ0-0_2_Sample-02	m6A	282,2 -> 150,1	8.4	1623581	0.186	2661901
	RJ0-0_2_Sample-03	m6A	282,2 -> 150,1	8.4	2712995	0.2903	2904896
	RJ0-0_2_Sample-04	m6A	282,2 -> 150,1	8.4	1991039	0.199	3060698
	RJ0-0_2_Sample-05	m6A	282,2 -> 150,1	8.4	1154582	0.0971	3525353
	RJ0-0_2_Sample-06	m6A	282,2 -> 150,1	8.4	445267	0.0409	3111555
	RJ0-0_2_Sample-07	m6A	282,2 -> 150,1	8.4	1394338	0.1322	3170691
	RJ0-0_2_Sample-08	m6A	282,2 -> 150,1	8.4	1272100	0.1204	3162042
	RJ0-0_2_Sample-09	m6A	282,2 -> 150,1	8.4	2152772	0.2058	3204647
	RJ0-0_2_Sample-10	m6A	282,2 -> 150,1	8.4	2098311	0.206	3120022
	RJ0-0_2_Sample-11	m6A	282,2 -> 150,1	8.4	2246938	0.211	3264779
	RJ0-0_2_Sample-12	m6A	282,2 -> 150,1	8.4	3225583	0.2969	3380453
	RJ0-0_2_Sample-13	m6A	282,2 -> 150,1	8.4	1071419	0.0898	3527511
	RJ0-0_2_Sample-14	m6A	282,2 -> 150,1	8.4	1391421	0.122	3415725
	RJ0-0_2_Sample-15	m6A	282,2 -> 150,1	8.4	2319055	0.1935	3661911
	RJ0-0_2_Sample-16	m6A	282,2 -> 150,1	8.4	3749834	0.3814	3091979
	RJ0-0_2_Sample-17	m6A	282,2 -> 150,1	8.4	4659253	0.4301	3424871
	RJ0-0_2_Sample-18	m6A	282,2 -> 150,1	8.4	3838210	0.3838	3146332

## Sheet: m66A
	Sample	Compound	Transition	RT	Area	calc. pmol	ISTD
	RJ0-0_2_Sample-01	m66A	296,1 -> 164,1	9.96	6340977	0.4	4996560
	RJ0-0_2_Sample-02	m66A	296,1 -> 164,1	9.95	338514	0.0185	5064559
	RJ0-0_2_Sample-03	m66A	296,1 -> 164,1	9.95	9971710	0.655	4900878
	RJ0-0_2_Sample-04	m66A	296,1 -> 164,1	9.96	544579	0.0279	5483265
	RJ0-0_2_Sample-05	m66A	296,1 -> 164,1	9.95	4265097	0.2226	5889133
	RJ0-0_2_Sample-06	m66A	296,1 -> 164,1	9.95	138997	0.0067	5494058
	RJ0-0_2_Sample-07	m66A	296,1 -> 164,1	9.95	4940107	0.2856	5373143
	RJ0-0_2_Sample-08	m66A	296,1 -> 164,1	9.95	242263	0.012	5476496
	RJ0-0_2_Sample-09	m66A	296,1 -> 164,1	9.95	7494968	0.447	5310116
	RJ0-0_2_Sample-10	m66A	296,1 -> 164,1	9.96	437928	0.023	5299781
	RJ0-0_2_Sample-11	m66A	296,1 -> 164,1	9.96	7827722	0.4602	5392863
	RJ0-0_2_Sample-12	m66A	296,1 -> 164,1	9.95	646766	0.0317	5765229
	RJ0-0_2_Sample-13	m66A	296,1 -> 164,1	9.95	3712082	0.204	5572045
	RJ0-0_2_Sample-14	m66A	296,1 -> 164,1	9.95	293080	0.014	5704043
	RJ0-0_2_Sample-15	m66A	296,1 -> 164,1	9.96	8004578	0.4304	5879586
	RJ0-0_2_Sample-16	m66A	296,1 -> 164,1	9.96	762958	0.0418	5222342
	RJ0-0_2_Sample-17	m66A	296,1 -> 164,1	9.95	15072309	0.9548	5164428
	RJ0-0_2_Sample-18	m66A	296,1 -> 164,1	9.95	932784	0.0532	5066590

[truncated: 3 more sheets: m22G, t6A, m3U]
