# Supplementary material for: Human TRMT2A methylates tRNA and contributes to translation fidelity
Source: Nucleic Acids Res. 2023 Jul 3;51(16):8691–710. doi: 10.1093/nar/gkad565 (PMC10484741; doi:10.1093/nar/gkad565)
Supplement: gkad565_Supplemental_Files [file gkad565_supplemental_files.zip › Supplementary_Table_8_RawData_crosslinking.xlsx]

## Sheet: UV_rep1_1to4_FDR1
MS	index	RT	precursor m/z	score	charge	sequence	accessions	#ID	#PH	Curated	precursor error (|ppm|)	precursor intensity	PeakAnnotations(mz|intensity|charge|annotation	A_136.062309999999997	A_330.060330000000022	C_112.051079999999999	C_306.04910000000001	CalcMass	CountSequenceCharges	CountSequenceIsPeptide	CountSequenceIsTop	CountSequenceIsXL	G_152.057230000000004	G_346.055250000000001	MS:1001491	MS:1001492	MS:1001493	NuXL:Da difference	NuXL:MIC	NuXL:Morph	NuXL:NA	NuXL:NA_MASS_z0	NuXL:NA_length	NuXL:NT	NuXL:XL_A	NuXL:XL_C	NuXL:XL_G	NuXL:XL_U	NuXL:aminoacid_id_to_max_tag_ratio	NuXL:aminoacid_max_tag	NuXL:best_localization	NuXL:best_localization_position	NuXL:best_localization_score	NuXL:err	NuXL:explained_peak_fraction	NuXL:immonium_score	NuXL:isPhospho	NuXL:isXL	NuXL:ladder_score
2	2419	678.453	466.865	0	3	HASFSDVRR	TRM2A	0	0		0.271989	0	175.119216918945313|0.425929546356201|1|y1;181.10858154296875|0.473581582307816|1|a2;209.1033935546875|0.654090404510498|1|b2;215.647918701171875|1.0|2|y3;227.066085815429688|0.563121676445007|1|SD-CO+C3O;433.727996826171932|0.451230257749558|2|y7;469.246551513671875|0.673677265644074|2|y8;645.265625|0.306077361106873|1|b6;	37.9695	0	0	0	466.865	2	1	16	15	0	0	0.00215517	0.555194	0.0375471	0.000126982	0.159973	10.16	U	324.036	1	U	0	0	0	1	2.33998	2	HASFSdVRR	5	0.563122	1.40883	0.225806	0	0	1	0.519997
2	2431	679.463	621.743	0	2	HASFSDVR	TRM2A	0	0		0.388495	0	181.108474731445313|0.34095698595047|1|a2;209.103408813476563|0.681660175323486|1|b2;227.066436767578125|0.556853652000427|1|SD-CO+C3O;274.187530517578125|1.0|1|y2;710.34759521484375|0.666849315166473|1|y6;781.38446044921875|0.758822619915009|1|y7;	36.1248	0	37.3994	0	621.743	2	13	102	89	0	0	0.00215517	0.894512	0.0103133	0.000241544	0.19462	7.19462	U	324.036	1	U	0	0	0	1	3.65099	1	HASFSdVR	5	0.556854	0.741023	0.227273	0	0	1	0.456374
2	2435	680.005	516.512	0	3	HASFSDVR	TRM2A	0	0		0.0547737	0	138.066543579101563|0.158928170800209|1|b1;175.119125366210938|0.299356341362|1|y1;181.108383178710938|0.45159712433815|1|a2;209.103378295898438|0.665689885616303|1|b2;226.081710815429688|0.145331516861916|1|MI:C-H3PO4;227.066436767578125|0.487810522317886|1|SD-CO+C3O;257.160888671875|0.203828617930412|1|y2-H3N1;274.1876220703125|1.0|1|y2;296.135498046875|0.181810051202774|1|b3;306.04864501953125…	0	0	0	27.2519	516.512	2	13	102	89	0	0	0.00215517	2.17587	7.51257e-05	-2.82912e-05	0.18257	14.1826	CU	629.077	2	U	0	0	0	1	2.96147	2	HAsFSDVR	2	0.668418	1.06815	0.395833	0	0	1	0.740367
2	2447	681.007	774.264	0	2	HASFSDVR	TRM2A	0	0		0.299877	0	175.1195068359375|0.299831449985504|1|y1;181.108139038085966|0.285831063985825|1|a2;209.103317260742188|0.543376624584198|1|b2;226.08197021484375|0.340882927179337|1|MI:C-H3PO4;227.066055297851563|0.483498513698578|1|SD-CO+C3O;274.187469482421875|0.977837204933167|1|y2;306.04852294921875|0.687200963497162|1|MI:C-H2O;459.724700927734375|0.539609968662262|2|[M+2H];572.75482177734375|0.4900627732276…	18.9578	0	0	68.7201	774.264	2	13	102	89	0	0	0.00215517	1.74053	0.000400351	-0.000232184	0.12232	10.1223	CU	629.077	2	U	0	0	0	1	4.71122	1	HASFSdVR	5	0.483499	1.23432	0.325	0	0	1	0.588903
2	2450	681.46	604.245	0.00234742	2	PKADPM(Oxidation)AR	TRM2A	0	0		0.444519	0	175.118988037109375|0.222639337182045|1|y1;292.177459716796875|0.173214480280876|1|a2+U'-H2O;320.17169189453125|0.390401840209961|1|b2+U'-H2O;391.20892333984375|0.230024322867394|1|b3+U'-H2O;409.182037353515625|0.189971446990967|1|KAD+U'-H2O;426.245819091796875|0.770349264144898|1|y4-C1H4O1S1;449.7139892578125|0.247005075216293|2|y7+U'-H2O;478.2379150390625|0.187726125121117|1|a4+U'-H2O;490.24456…	0	0	0	0	604.244	1	0	3	3	0	0	0.0037594	0.0811651	0.209433	-0.000268598	0.0496588	6.04966	U-H2O1	306.025	1	U	0	0	0	1	1.74266	2	PKaDPMaR	6	0.189971	1.25781	0.297297	0	0	1	0.435666
2	2466	683.007	576.549	0.00234742	3	HASFSDVRR	TRM2A	0	0		0.520147	0	209.10382080078125|0.705224573612213|1|b2;430.287017822265625|0.583570063114166|1|y3;	0	0	0	0	576.549	2	1	16	15	0	0	0.0037594	0.244192	0.118608	-0.00029989	0.0533843	3.05338	AU	653.088	2	U	0	0	0	1	2.31006	1	HASFSDVRR	-1	0	2.93593	0.157895	0	0	1	0.256673
2	2536	689.857	621.743	0	2	HASFSDVR	TRM2A	0	0		0.495016	0	175.119049072265625|0.303268373012543|1|y1;181.10833740234375|0.48405921459198|1|a2;209.103256225585966|0.675451576709747|1|b2;227.065658569335938|0.396527796983719|1|SD-CO+C3O;274.187469482421875|1.0|1|y2;623.31298828125|0.307918310165405|1|y5;645.264404296875|0.349199056625366|1|b6;710.346435546875|0.508691489696503|1|y6;781.3812255859375|0.546258807182312|1|y7;901.414916992187614|0.31592020392…	26.9952	0	0	0	621.743	2	13	102	89	0	0	0.00215517	1.75992	0.000371609	-0.000307773	0.154944	12.1549	U	324.036	1	U	0	0	0	1	5.89136	1	HASFSdVR	5	0.396528	1.50011	0.289474	0	0	1	0.736421
2	2569	693.039	786.269	0.00234742	2	HASFSDVR	TRM2A	0	0		0.172069	0	136.061737060546875|1.0|1|MI:A';175.119705200195341|0.560124099254608|1|y1;209.103515625|0.77609258890152|1|b2;274.18719482421875|0.993047475814819|1|y2;	100	0	0	0	786.269	2	13	102	89	0	0	0.0037594	0.104046	0.193818	0.000135293	0.0946371	5.09464	AU	653.088	2	U	0	0	0	1	3.53673	1	HASFSDVR	-1	0	1.9807	0.2	0	0	1	0.442091
2	2576	693.621	466.865	0.00234742	3	HASFSDVRR	TRM2A	0	0		0.598825	0	175.119094848632813|0.576451182365418|1|y1;181.108245849609375|0.467006355524063|1|a2;209.103179931640653|0.632984757423401|1|b2;215.647857666015625|0.834071636199951|2|y3;227.065780639648438|0.463947027921677|1|SD-CO+C3O;615.32281494140625|0.328258156776428|1|y5-H3N1;692.34033203125|0.282070010900497|1|SFSDVR;	0	0	0	0	466.865	2	1	16	15	0	0	0.0037594	0.0570731	0.227008	0.00027957	0.0730843	5.07308	U	324.036	1	U	0	0	0	1	3.45722	1	HASFSdVRR	5	0.463947	0.49681	0.125	0	0	1	0.384136
2	2590	695.006	774.263	0	2	HASFSDVR	TRM2A	0	0		0.330762	0	209.103302001953125|0.629531800746918|1|b2;274.1875|1.0|1|y2;710.3470458984375|0.628003597259522|1|y6;	50.5421	0	0	0	774.264	2	13	102	89	0	0	0.00215517	0.359793	0.0778794	0.000256097	0.0851993	5.0852	CU	629.077	2	U	0	0	0	1	2.38309	1	HASFSDVR	-1	0	0.28571	0.208333	0	0	1	0.297886
2	2643	700.271	621.743	0	2	HASFSDVR	TRM2A	0	0		0.396848	0	138.066375732421875|0.126595586538315|1|b1;158.092239379882813|0.142245098948479|1|y1-H3N1;175.119155883789063|0.331570386886597|1|y1;181.108352661132813|0.426161468029022|1|a2;209.103347778320313|0.666390120983124|1|b2;227.066375732421875|0.621573328971863|1|SD-CO+C3O;257.1611328125|0.199189811944962|1|y2-H3N1;274.187591552734375|1.0|1|y2;389.214263916015625|0.154400452971458|1|y3;443.2033691406…	12.9626	0	13.6994	0	621.743	2	13	102	89	0	0	0.00215517	2.23647	5.95162e-05	-0.000246737	0.154382	16.1544	U	324.036	1	U	0	0	0	1	7.03358	1	HASFSdVR	5	0.621573	0.988775	0.370968	0	0	1	0.879197
2	2721	707.804	524.515	0	3	HASFSDVR	TRM2A	0	0		0.129906	0	136.061782836914063|1.0|1|MI:A';175.118804931640653|0.315202474594116|1|y1;181.10870361328125|0.3353231549263|1|a2;209.103225708007813|0.537952065467835|1|b2;227.066986083984375|0.21827520430088|1|SD-CO+C3O;274.1876220703125|0.723344266414642|1|y2;307.033111572265625|0.24064639210701|1|MI:U-H2O;330.059539794921875|0.368551105260849|1|MI:A-H2O;645.2637939453125|0.298849165439606|1|b6;710.346374511…	100	36.8551	0	0	524.515	2	13	102	89	0	0	0.00215517	0.926033	0.00914037	-6.81376e-05	0.16819	10.1682	AU	653.088	2	U	0	0	0	1	4.76365	1	HASFSdVR	5	0.218275	0.962371	0.275862	0	0	1	0.595456
2	2746	710.299	516.511	0	3	HASFSDVR	TRM2A	0	0		0.207843	0	175.11907958984375|0.363847136497498|1|y1;181.108413696289063|0.375354439020157|1|a2;209.103347778320313|0.643941223621368|1|b2;226.081710815429688|0.210770353674889|1|MI:C-H3PO4;227.06640625|0.350702494382858|1|SD-CO+C3O;257.16033935546875|0.174459800124168|1|y2-H3N1;274.1876220703125|1.0|1|y2;306.048919677734375|0.274244874715805|1|MI:C-H2O;459.7254638671875|0.401710391044617|2|[M+2H];627.25299…	0	0	0	27.4245	516.512	2	13	102	89	0	0	0.00215517	1.5329	0.000889187	0.000107353	0.161142	10.1611	CU	629.077	2	U	0	0	0	1	4.75559	1	HASFSdVR	5	0.350702	0.707414	0.302326	0	0	1	0.594449
2	2753	710.889	621.743	0	2	HASFSDVR	TRM2A	0	0		0.29868	0	120.080734252929702|0.070626460015774|1|iF;138.066268920898438|0.092696405947208|1|b1;158.09246826171875|0.126170754432678|1|y1-H3N1;175.071929931640653|0.080286920070648|1|SD-CO;175.119140625|0.335624605417252|1|y1;181.10858154296875|0.44634684920311|1|a2;209.103515625|0.677998125553131|1|b2;227.066558837890625|0.407524287700653|1|SD-CO+C3O;235.107406616210938|0.082036286592484|1|SF;256.17639160…	13.8495	0	0	0	621.743	2	13	102	89	0	0	0.00215517	2.58207	1.57668e-05	-0.000185702	0.173909	18.1739	U	324.036	1	U	0	0	0	1	2.73292	3	HAsFSDVR	2	1.86145	1.46571	0.54878	0.00506821	0	1	1.02484
2	2756	711.344	774.265	0	2	HASFSDVR	TRM2A	0	0		1.32467	0	175.119110107421875|0.279826313257217|1|y1;181.108474731445313|0.336935609579086|1|a2;209.103424072265625|0.629480838775635|1|b2;226.082351684570313|0.348521798849106|1|MI:C-H3PO4;227.066299438476563|0.333011716604233|1|SD-CO+C3O;257.160888671875|0.187849119305611|1|y2-H3N1;274.187713623046875|1.0|1|y2;306.048919677734375|0.618399858474732|1|MI:C-H2O;401.17376708984375|0.165661945939064|1|y1+U-H3…	16.5215	0	0	61.84	774.264	2	13	102	89	0	0	0.00215517	2.4423	2.69804e-05	-0.00102564	0.131392	12.1314	CU	629.077	2	U	0	0	0	1	5.86445	1	HASFSdVR	5	0.333012	1.38552	0.5	0	0	1	0.733056
2	2764	712.007	568.872	0	3	HASFSDVRR	TRM2A	0	0		2.66574	0	175.119247436523438|0.423607975244522|1|y1;181.10845947265625|0.311557650566101|1|a2;209.103164672851563|0.470073342323303|1|b2;215.647933959960938|1.0|2|y3;227.0665283203125|0.496274262666702|1|SD-CO+C3O;307.032928466796875|0.410882562398911|1|MI:U-H2O;358.852813720703125|0.465181350708008|3|[M+3H];469.246185302734375|0.607896745204926|2|y8;645.2630615234375|0.478821396827698|1|b6;	0	0	0	0	568.873	2	1	16	15	0	0	0.00215517	0.859599	0.011788	0.00151647	0.150695	8.15069	UU	630.061	2	U	0	0	0	1	0	0	HASFSdVRR	5	0.496274	0.644881	0.25	0	0	1	0.518837
2	2784	713.9	659.641	0.00234742	3	TLNNQFASFIDKVR	Q7RTT2, Q8N1N4-2	0	0		0.837154	0	175.119125366210938|0.155896186828613|1|y1;543.2864990234375|0.183959677815437|1|a5;555.25335693359375|0.142868146300316|1|b4+U';620.97637939453125|0.21063444018364|3|[M+3H-H2O] U-H3PO4;626.9822998046875|1.0|3|[M+3H] U-H3PO4;627.3165283203125|0.681625187397003|3|[M+3H-NH3] U-HPO3;632.98455810546875|0.353828728199005|3|[M+3H] U-HPO3;659.64300537109375|0.251400589942932|3|[M+3H] U;660.3101196289062…	0	0	0	0	659.642	1	0	2	2	0	0	0.0037594	0.0239002	0.253178	0.000552222	0.0362574	4.03626	U	324.036	1	U	0	0	0	1	3.26982	1	TLNNQFaSFIDKVR	6	0.631845	4.11595	0.290323	0	0	1	0.233558
2	2831	718.646	524.515	0	3	HASFSDVR	TRM2A	0	0		0.246271	0	136.06182861328125|1.0|1|MI:A';175.119125366210938|0.271226465702057|1|y1;181.1085205078125|0.303568750619888|1|a2;209.103500366210938|0.505523562431335|1|b2;227.066665649414034|0.232222646474838|1|SD-CO+C3O;257.16064453125|0.140270054340363|1|y2-H3N1;274.187744140625|0.717361032962799|1|y2;296.135528564453125|0.147232756018639|1|b3;307.033233642578125|0.279784858226776|1|MI:U-H2O;330.06015014648…	100	20.6005	0	0	524.515	2	13	102	89	0	0	0.00215517	1.28629	0.0022936	-0.000129173	0.155447	11.1554	AU	653.088	2	U	0	0	0	1	5.89194	1	HASFSdVR	5	0.232223	1.26666	0.304348	0	0	1	0.736492
2	2928	727.994	621.743	0	2	HASFSDVR	TRM2A	0	0		0.0939911	0	175.071304321289063|0.26196026802063|1|SD-CO;175.11907958984375|0.361078917980194|1|y1;181.1083984375|0.417285859584808|1|a2;209.103363037109375|0.681721925735474|1|b2;227.066375732421875|0.664617955684662|1|SD-CO+C3O;257.160736083984375|0.210432782769203|1|y2-H3N1;274.187652587890625|1.0|1|y2;296.135498046875|0.201607137918472|1|b3;572.75494384765625|0.37816709280014|2|[M+2H] U-H3PO4;627.2526855…	0	0	0	0	621.743	2	13	102	89	0	0	0.00215517	1.30231	0.00215672	5.84383e-05	0.114274	11.1143	U	324.036	1	U	0	0	0	1	5.84489	1	HASFSdVR	5	0.664618	0.989345	0.245902	0	0	1	0.730611
2	2977	732.906	786.269	0	2	HASFSDVR	TRM2A	0	0		0.327322	0	136.061752319335938|0.780362665653229|1|MI:A';181.107925415039063|0.332419127225876|1|a2;209.10321044921875|0.602543830871582|1|b2;227.065750122070313|0.324782103300095|1|SD-CO+C3O;274.18743896484375|1.0|1|y2;459.724426269531307|0.456859171390533|2|[M+2H];645.264892578125|0.427833527326584|1|b6;710.345458984375|0.390847951173782|1|y6;781.3878173828125|0.305864125490189|1|y7;918.443237304687614|0.…	78.0363	0	0	0	786.269	2	13	102	89	0	0	0.00215517	0.934211	0.0088584	0.000257363	0.112772	8.11277	AU	653.088	2	U	0	0	0	1	1.77873	2	HASFSdVR	5	0.324782	2.19045	0.243243	0	0	1	0.444682
2	3046	739.914	621.743	0	2	HASFSDVR	TRM2A	0	0		0.200512	0	158.09210205078125|0.245939344167709|1|y1-H3N1;175.07159423828125|0.361045002937317|1|SD-CO;175.118988037109375|0.36477991938591|1|y1;181.1082763671875|0.445117473602295|1|a2;209.103240966796875|0.727040767669678|1|b2;227.066009521484375|0.57017970085144|1|SD-CO+C3O;274.1875|1.0|1|y2;296.135772705078125|0.275517165660858|1|b3;572.75537109375|0.542985498905182|2|[M+2H] U-H3PO4;645.26171875|0.34531…	27.7714	0	23.9892	0	621.743	2	13	102	89	0	0	0.00215517	0.777294	0.0161469	-0.000124667	0.118794	11.1188	U	324.036	1	U	0	0	0	1	2.92503	2	HASFSdVR	5	0.57018	0.750526	0.236364	0	0	1	0.731256
2	3080	743.166	466.865	0	3	HASFSDVRR	TRM2A	0	0		0.381681	0	175.118881225585966|0.576002478599548|1|y1;181.108367919921875|0.598715960979462|1|a2;207.113037109375|0.314752876758575|1|SF-CO;209.103164672851563|0.705828011035919|1|b2;215.647979736328125|0.938944816589356|2|y3;227.066268920898438|1.0|1|SD-CO+C3O;469.24609375|0.780127882957459|2|y8;537.77545166015625|0.52053165435791|2|[M+2H];745.35858154296875|0.273535519838333|1|ASFSDVR-H2O1;	50.6153	0	0	0	466.865	2	1	16	15	0	0	0.00215517	0.928581	0.00905159	-0.000178193	0.11545	7.11545	U	324.036	1	U	0	0	0	1	4.62988	1	HASFSdVRR	5	1	0.412269	0.171429	0	0	1	0.514431
2	3090	744.007	786.27	0	2	HASFSDVR	TRM2A	0	0		0.448941	0	136.06170654296875|0.846035778522492|1|MI:A';175.118972778320313|0.373492270708084|1|y1;181.108169555664063|0.432560652494431|1|a2;209.103240966796875|0.666103839874268|1|b2;274.18731689453125|1.0|1|y2;307.032470703125|0.497394561767578|1|MI:U-H2O;459.7247314453125|0.520518362522125|2|[M+2H];645.2618408203125|0.487857073545456|1|b6;710.346435546875|0.553523063659668|1|y6;781.381774902343636|0.419…	84.6036	0	0	0	786.269	2	13	102	89	0	0	0.00215517	1.02112	0.00634823	-0.000352989	0.151333	10.1513	AU	653.088	2	U	0	0	0	1	4.74438	1	HASFSDVR	-1	0	0.86042	0.321429	0	0	1	0.593048
2	3152	750.212	774.756	0	2	HASFSDVR	TRM2A	0	0		0.767733	0	175.119049072265625|0.327766597270966|1|y1;181.108596801757813|0.458851933479309|1|a2;209.103500366210938|0.676006138324738|1|b2;227.066513061523438|0.504140853881836|1|SD-CO+C3O;257.16131591796875|0.197615578770638|1|y2-H3N1;274.187713623046875|1.0|1|y2;296.135955810546875|0.189702868461609|1|b3;307.0328369140625|0.297886967658997|1|MI:U-H2O;459.7255859375|0.565006673336029|2|[M+2H];476.24893188…	16.0283	0	0	0	774.756	2	13	102	89	0	0	0.00215517	2.89723	4.69528e-06	-0.000594805	0.196188	15.1962	UU	630.061	2	U	0	0	0	1	3.54068	2	HAsFSDVR	2	0.628387	1.84762	0.536585	0	0	1	0.88517
2	3177	752.524	621.743	0	2	HASFSDVR	TRM2A	0	0		0.200512	0	113.034378051757813|0.063875362277031|1|MI:U';120.080993652343764|0.084888949990273|1|iF;138.066574096679688|0.09468911588192|1|b1;157.108612060546875|0.070083767175674|1|y1-H2O1;158.092498779296875|0.12038628757|1|y1-H3N1;159.076446533203125|0.073114141821861|1|AS;175.119140625|0.301160752773285|1|y1;181.10858154296875|0.43748864531517|1|a2;207.113006591796875|0.06900654733181|1|SF-CO;209.103515…	13.8361	0	0	0	621.743	2	13	102	89	0	0	0.00215517	2.8473	5.68863e-06	-0.000124667	0.142718	21.1427	U	324.036	1	U	0	0	0	1	2.72104	3	HAsFSDVR	2	1.91878	1.964	0.504132	0.00478604	0	1	1.02039
2	3219	756.646	794.267	0	2	HASFSDVR	TRM2A	0	0		0.129935	0	152.056655883789063|0.806997716426849|1|MI:G';175.119216918945313|0.337879568338394|1|y1;181.1083984375|0.422028839588165|1|a2;209.1031494140625|0.633807420730591|1|b2;227.066268920898438|0.44426628947258|1|SD-CO+C3O;274.187469482421875|1.0|1|y2;459.725402832031307|0.507399916648865|2|[M+2H];572.75445556640625|0.496458262205124|2|[M+2H] U-H3PO4;612.736083984375|0.422833681106567|2|[M+2H] U-H2O;64…	24.7973	0	0	0	794.267	2	13	102	89	80.6998	0	0.00215517	1.13861	0.00404427	-0.000103203	0.142575	10.1426	GU	669.083	2	U	0	0	0	1	4.73437	1	HASFSdVR	5	0.444266	1.01701	0.388889	0	0	1	0.591796
2	3231	757.861	529.847	0	3	HASFSDVR	TRM2A	0	0		1.10055	0	152.056869506835938|1.0|1|MI:G';175.119216918945313|0.222279593348503|1|y1;181.108749389648438|0.287943065166473|1|a2;209.103591918945313|0.434230029582977|1|b2;227.066574096679688|0.250459998846054|1|SD-CO+C3O;257.1610107421875|0.100527822971344|1|y2-H3N1;274.18768310546875|0.673201262950897|1|y2;296.135467529296875|0.145500868558884|1|b3;459.725341796875|0.255611687898636|2|[M+2H];572.754089355…	19.1966	0	0	0	529.847	2	13	102	89	100	0	0.00215517	1.56084	0.000798657	-0.000583125	0.156381	13.1564	GU	669.083	2	U	0	0	0	1	2.9465	2	HASFSdVR	5	0.25046	1.17512	0.365385	0	0	1	0.736626
2	3260	760.695	466.865	0.00234742	3	HASFSDVRR	TRM2A	0	0		0.512415	0	157.109466552734375|0.264271229505539|1|y1-H2O1;175.118881225585966|0.512661159038544|1|y1;181.107925415039063|0.29480391740799|1|a2;209.103591918945313|0.300905674695969|1|b2;227.066436767578125|0.871612787246704|1|SD-CO+C3O;537.7755126953125|0.491081327199936|2|[M+2H];	54.9741	0	0	0	466.865	2	1	16	15	0	0	0.0037594	0.252365	0.115176	-0.000239229	0.0423616	3.04236	U	324.036	1	U	0	0	0	1	2.29766	1	HASFSdVRR	5	0.871613	0.895895	0.2	0	0	1	0.255295
2	3273	761.998	774.756	0	2	HASFSDVR	TRM2A	0	0		1.00407	0	175.118927001953125|0.387624055147171|1|y1;181.108383178710938|0.365792125463486|1|a2;209.103286743164063|0.724888801574707|1|b2;227.065841674804659|0.437919616699219|1|SD-CO+C3O;274.187530517578125|1.0|1|y2;307.03302001953125|0.344618946313858|1|MI:U-H2O;459.72509765625|0.630856335163117|2|[M+2H];572.753662109375|0.430324077606201|2|[M+2H] U-H3PO4;645.26031494140625|0.34456667304039|1|b6;710.349…	36.1772	0	0	0	774.756	2	13	102	89	0	0	0.00215517	2.27576	5.11732e-05	-0.000777911	0.180939	10.1809	UU	630.061	2	U	0	0	0	1	4.77822	1	HASFSdVR	5	0.43792	1.82064	0.458333	0	0	1	0.597277
2	3276	762.245	524.515	0	3	HASFSDVR	TRM2A	0	0		0.246271	0	136.061752319335938|1.0|1|MI:A';175.118988037109375|0.362782746553421|1|y1;181.108749389648438|0.25756847858429|1|a2;209.103103637695341|0.494416415691376|1|b2;274.187255859375|0.726119995117188|1|y2;	100	0	0	0	524.515	2	13	102	89	0	0	0.00215517	0.260417	0.111886	-0.000129173	0.0950162	5.09502	AU	653.088	2	U	0	0	0	1	3.53716	1	HASFSDVR	-1	0	0.519781	0.173913	0	0	1	0.442145
2	3284	762.918	621.743	0	2	HASFSDVR	TRM2A	0	0		0.29868	0	120.080558776855469|0.114026434719563|1|iF;138.066268920898438|0.117433376610279|1|b1;158.092300415039063|0.132416814565659|1|y1-H3N1;175.119171142578125|0.32321909070015|1|y1;181.108612060546875|0.442751973867416|1|a2;209.103561401367188|0.660574018955231|1|b2;227.066543579101563|0.745987415313721|1|SD-CO+C3O;257.161163330078125|0.197404786944389|1|y2-H3N1;274.187713623046875|1.0|1|y2;278.125701…	17.1083	0	11.1515	0	621.743	2	13	102	89	0	0	0.00215517	2.65859	1.17491e-05	-0.000185702	0.173664	17.1737	U	324.036	1	U	0	0	0	1	4.09924	2	HAsFSDVR	2	0.964312	2.04227	0.482759	0.00850181	0	1	1.02481
2	3396	773.729	621.743	0	2	HASFSDVR	TRM2A	0	0		0.200512	0	120.081024169921875|0.100386418402195|1|iF;138.066299438476563|0.1145034506917|1|b1;157.1085205078125|0.089148670434952|1|y1-H2O1;158.0924072265625|0.137794554233551|1|y1-H3N1;159.076553344726563|0.077421836555004|1|AS;175.119125366210938|0.346030622720718|1|y1;181.108551025390625|0.478973835706711|1|a2;207.113052368164063|0.099605903029442|1|SF-CO;209.103485107421875|0.665409505367279|1|b2;227.0…	17.141	0	11.0731	0	621.743	2	13	102	89	0	0	0.00215517	2.16402	7.86248e-05	-0.000124667	0.140915	19.1409	U	324.036	1	U	0	0	0	1	2.72035	3	HAsFSDVR	2	1.07937	0.799873	0.39823	0.00582882	0	1	1.02013
2	3449	778.982	466.865	0	3	HASFSDVRR	TRM2A	0	0		0.253771	0	157.060577392578125|0.359824597835541|1|SD-CO-H2O1;159.076370239257813|0.215114861726761|1|AS;175.071304321289063|0.971477210521698|1|SD-CO;175.118896484375|0.610426187515259|1|y1;181.108413696289063|0.69374430179596|1|a2;207.112884521484375|0.468475133180618|1|SF-CO;209.103271484375|1.0|1|b2;241.645355224609375|0.585995554924011|2|y3+C3O;288.134521484375|0.229866877198219|1|ASF-H2O1;296.13546752…	32.611	0	0	0	466.865	2	1	16	15	0	0	0.00215517	0.718122	0.0202356	-0.000118477	0.0761748	6.07617	U	324.036	1	U	0	0	0	1	2.85535	2	HAsFsDVRR	4	0.212522	0.760239	0.311475	0	0	1	0.634522
2	3478	781.823	568.545	0	3	HASFSDVRR	TRM2A	0	0		0.135325	0	157.060714721679688|0.230572015047073|1|SD-CO-H2O1;159.076187133789063|0.116183929145336|1|AS;175.071533203125|0.505002856254578|1|SD-CO;175.119155883789063|0.28588142991066|1|y1;181.108627319335938|0.439955025911331|1|a2;195.00494384765625|0.15008670091629|1|MI:rib-H2O;207.113204956054688|0.127159208059311|1|SF-CO;209.103607177734375|0.751161992549896|1|b2;226.082839965820313|0.229979231953621|1…	0	0	0	41.7516	568.545	2	1	16	15	11.2179	0	0.00215517	0.849474	0.0122537	-7.69384e-05	0.048573	7.04857	CU	629.077	2	U	0	0	0	1	1.89321	3	HAsFsDVRR	4	0.183076	1.5406	0.424779	0	0	1	0.631072
2	3509	784.802	621.743	0	2	HASFSDVR	TRM2A	0	0		0.593184	0	175.118972778320313|0.37465763092041|1|y1;181.10845947265625|0.446409612894058|1|a2;209.103347778320313|0.70131915807724|1|b2;227.066482543945313|0.332706660032272|1|SD-CO+C3O;274.18743896484375|1.0|1|y2;572.75408935546875|0.362906247377396|2|[M+2H] U-H3PO4;622.23565673828125|0.2372887134552|1|ASFSD+ribose-H2O-HPO3;645.262939453125|0.270176976919174|1|b6;710.346435546875|0.511730968952179|1|y6;78…	38.3159	0	57.6686	0	621.743	2	13	102	89	21.6514	0	0.00215517	1.37156	0.00165293	-0.000368808	0.14687	10.1469	U	324.036	1	U	0	0	0	1	4.73928	1	HASFSdVR	5	0.332707	0.429375	0.3	0	0	1	0.59241
2	3516	785.407	794.267	0.00234742	2	HASFSDVR	TRM2A	0	0		0.264321	0	152.056808471679688|0.585122764110565|1|MI:G';175.118927001953125|0.497533887624741|1|y1;209.103759765625|0.501508057117462|1|b2;274.187652587890625|1.0|1|y2;	34.8041	0	0	0	794.267	2	13	102	89	58.5123	0	0.0037594	0.249748	0.116265	-0.000209942	0.0859018	5.0859	GU	669.083	2	U	0	0	0	1	3.52674	1	HASFSDVR	-1	0	1.12464	0.166667	0	0	1	0.440843
2	3547	788.41	774.756	0	2	HASFSDVR	TRM2A	0	0		1.00407	0	181.108612060546875|0.439605534076691|1|a2;209.102828979492188|0.602217197418213|1|b2;227.066238403320313|0.63578861951828|1|SD-CO+C3O;274.187408447265625|1.0|1|y2;572.75543212890625|0.529455423355103|2|[M+2H] U-H3PO4;710.349853515625|0.558608114719391|1|y6;781.3861083984375|0.584388375282288|1|y7;918.44097900390625|0.40089362859726|1|[M+H];	37.598	0	0	0	774.756	2	13	102	89	0	0	0.00215517	1.40759	0.00143924	-0.000777911	0.147107	7.14711	UU	630.061	2	U	0	0	0	1	3.59669	1	HASFSdVR	5	0.635789	2.39162	0.307692	0	0	1	0.449587
2	3561	789.781	466.865	0.00234742	3	HASFSDVRR	TRM2A	0	0		0.141255	0	131.08148193359375|0.161849856376648|1|AS-CO;157.061004638671875|0.407838940620422|1|SD-CO-H2O1;158.09234619140625|0.16896952688694|1|y1-H3N1;159.076950073242188|0.186858341097832|1|AS;175.071624755859347|1.0|1|SD-CO;175.11920166015625|0.524553656578064|1|y1;181.108688354492188|0.658006548881531|1|a2;207.11309814453125|0.419980883598328|1|SF-CO;209.103561401367188|0.885054171085358|1|b2;235.10771…	28.764	0	0	0	466.865	2	1	16	15	0	0	0.0037594	0.251223	0.11565	6.59471e-05	0.057411	6.05741	U	324.036	1	U	0	0	0	1	2.84479	2	HAsFsDVRR	4	0.181927	1.42135	0.311828	0	0	1	0.632176
2	3583	792.007	568.546	0	3	HASFSDVRR	TRM2A	0	0		0.672091	0	157.060821533203125|0.262741416692734|1|SD-CO-H2O1;175.0711669921875|0.496633917093277|1|SD-CO;175.119049072265625|0.356137573719025|1|y1;181.108413696289063|0.472261667251587|1|a2;209.103286743164063|0.807519733905792|1|b2;306.048614501953125|0.457376152276993|1|MI:C-H2O;482.283355712890625|0.432141870260239|1|y3+C3O;554.77020263671875|0.476077020168304|2|[M+2H-H2O] C3O;555.26495361328125|0.3275…	0	0	0	45.7376	568.545	2	1	16	15	0	0	0.00215517	0.538543	0.0399803	-0.000382114	0.0501233	4.05012	CU	629.077	2	U	0	0	0	1	3.43139	1	HASFSDVRR	-1	0	1.01593	0.230769	0	0	1	0.381265
2	3598	793.479	699.794	0.00234742	2	HASFSDVRR	TRM2A	0	0		0.762127	0	175.07135009765625|0.397903978824616|1|SD-CO;175.119110107421875|0.43413519859314|1|y1;181.108489990234375|0.449842572212219|1|a2;209.10333251953125|0.779986381530762|1|b2;482.283294677734375|0.330853700637817|1|y3+C3O;563.77325439453125|1.0|2|[M+2H] C3O;645.2652587890625|0.28902792930603|1|b6;684.34423828125|0.291518449783325|1|y5+C3O;918.440185546875|0.474775046110153|1|y7+C3O;989.4808349609376…	50.7547	0	0	0	699.794	2	1	16	15	31.0806	0	0.0037594	0.228091	0.125645	-0.000533331	0.0755168	4.07552	U	324.036	1	U	0	0	0	1	3.45996	1	HASFSDVRR	-1	0	1.65821	0.314286	0	0	1	0.38444
2	3643	797.883	621.743	0	2	HASFSDVR	TRM2A	0	0		0.102345	0	138.066131591796875|0.146443530917168|1|b1;158.092498779296875|0.144389897584915|1|y1-H3N1;175.119216918945313|0.357724249362946|1|y1;181.108657836914034|0.452848613262177|1|a2;209.103530883789063|0.669914424419403|1|b2;227.066543579101563|0.547828257083893|1|SD-CO+C3O;257.1610107421875|0.225667864084244|1|y2-H3N1;274.187713623046875|1.0|1|y2;278.124603271484375|0.147464752197266|1|b3-H2O1;296.13…	19.4425	0	46.0037	0	621.743	2	13	102	89	0	0	0.00215517	1.73672	0.000406269	-6.3632e-05	0.142857	16.1429	U	324.036	1	U	0	0	0	1	3.5102	2	HAsFSDVR	2	1.47085	1.49848	0.432836	0	0	1	0.877551
2	3707	804.063	524.515	0	3	HASFSDVR	TRM2A	0	0		0.0135409	0	136.061904907226563|1.0|1|MI:A';158.09271240234375|0.108980141580105|1|y1-H3N1;175.119155883789063|0.251397043466568|1|y1;181.108627319335938|0.328883558511734|1|a2;195.005218505859347|0.083935171365738|1|MI:rib-H2O;207.113128662109375|0.074461847543716|1|SF-CO;209.103561401367188|0.510221421718597|1|b2;227.066650390625|0.187630593776703|1|SD-CO+C3O;257.160797119140625|0.167298942804337|1|y2-H3N1…	100	35.3815	0	0	524.515	2	13	102	89	0	0	0.00215517	1.43239	0.00130841	-7.10243e-06	0.161749	19.1617	AU	653.088	2	U	0	0	0	1	4.09243	2	HAsFSDVR	2	0.456108	1.56924	0.407895	0	0	1	1.02311
2	3745	807.654	724.287	0	3	RRQEGESEPPVTR	TRM2A	0	0		0.935681	0	175.118942260742188|0.232394158840179|1|y1;307.032806396484375|0.326338291168213|1|MI:U-H2O;472.286437988281307|0.197288438677788|1|y4;531.597412109375|1.0|3|[M+3H] C3O;569.341064453125|0.38749560713768|1|y5;589.61767578125|0.292104840278626|3|[M+3H-H2O] U-HPO3;595.623046875|0.248080909252167|3|[M+3H] U-HPO3;616.27471923828125|0.452365875244141|3|[M+3H-H2O] U;787.8839111328125|0.566994965076447|2…	0	18.7934	0	0	724.286	1	0	5	5	0	0	0.00215517	1.60437	0.000675645	-0.000677701	0.0546189	8.05462	UU	630.061	2	U	0	0	0	1	4.3925	1	RRQEGESEPPVTR	-1	0	1.94851	0.34375	0	0	1	0.337885
2	3753	808.325	621.743	0	2	HASFSDVR	TRM2A	0	0		0.29868	0	120.080955505371094|0.082591488957405|1|iF;138.066436767578125|0.102068401873112|1|b1;157.108642578125|0.072792731225491|1|y1-H2O1;158.092453002929688|0.138626649975777|1|y1-H3N1;175.071197509765625|0.082803629338741|1|SD-CO;175.119140625|0.334188491106033|1|y1;181.108596801757813|0.438690841197968|1|a2;207.113067626953125|0.079808190464973|1|SF-CO;209.103546142578125|0.664419889450073|1|b2;227.0…	13.3245	0	19.6013	5.09192	621.743	2	13	102	89	0	0	0.00215517	3.03925	2.72022e-06	-0.000185702	0.133221	21.1332	U	324.036	1	U	0	0	0	1	2.71742	3	HAsFSDVR	2	2.28266	1.45182	0.477419	0.00428758	0	1	1.01903
2	3754	808.593	786.27	0	2	HASFSDVR	TRM2A	0	0		0.371315	0	136.061813354492188|0.641085982322693|1|MI:A';175.1190185546875|0.361979007720947|1|y1;181.108413696289063|0.31846895813942|1|a2;209.103363037109375|0.641045868396759|1|b2;227.066299438476563|0.219731092453003|1|SD-CO+C3O;274.18768310546875|1.0|1|y2;278.125396728515625|0.147073015570641|1|b3-H2O1;296.135833740234375|0.17143140733242|1|b3;307.033447265625|0.195760190486908|1|MI:U-H2O;330.060577392…	64.1086	25.7442	0	0	786.269	2	13	102	89	0	0	0.00215517	2.16226	7.916e-05	-0.000291953	0.142429	15.1424	AU	653.088	2	U	0	0	0	1	7.01992	1	HASFSdVR	5	0.219731	1.54649	0.306452	0	0	1	0.87749
2	3783	811.446	624.585	0.00234742	3	LARPKADPM(Oxidation)AR	TRM2A	0	0		0.55029	0	175.118850708007813|0.272992998361588|1|y1;213.01617431640625|0.284293323755264|1|MI:ribose;226.11920166015625|0.231943875551224|1|b1+U';246.156539916992188|0.239249154925346|1|y2;307.032745361328125|0.446855634450913|1|MI:U-H2O;426.245758056640625|0.936773717403412|1|y4-C1H4O1S1;451.90625|0.418128341436386|3|[M+3H] U';490.244476318359375|1.0|1|y4;605.27178955078125|0.289444386959076|1|y5;608.314…	0	27.9782	0	0	624.585	2	1	10	9	21.6325	0	0.0037594	0	0.273484	-0.000343702	0.0334773	8.03348	UU	630.061	2	U	0	0	0	1	4.43682	1	LARpKADpMAR	7	0.351313	1.00471	0.139241	0	0	1	0.403348
2	3799	812.99	774.756	0	2	HASFSDVR	TRM2A	0	0		0.476562	0	158.092254638671875|0.155807182192802|1|y1-H3N1;175.118927001953125|0.340860456228256|1|y1;181.108505249023438|0.437862724065781|1|a2;209.103302001953125|0.717097282409668|1|b2;227.06640625|0.436728119850159|1|SD-CO+C3O;257.160797119140625|0.202684476971626|1|y2-H3N1;274.18756103515625|1.0|1|y2;296.135284423828068|0.18632772564888|1|b3;307.032958984375|0.288214236497879|1|MI:U-H2O;459.72543334960…	22.814	0	0	0	774.756	2	13	102	89	0	0	0.00215517	2.38295	3.38941e-05	-0.000369219	0.154995	13.155	UU	630.061	2	U	0	0	0	1	5.89142	1	HAsFSDVR	2	0.568128	1.01797	0.392157	0	0	1	0.736428
2	3825	815.558	524.515	0	3	HASFSDVR	TRM2A	0	0		0.246271	0	136.061798095703125|1.0|1|MI:A';158.092514038085966|0.107290163636208|1|y1-H3N1;175.119094848632813|0.268290132284164|1|y1;181.108489990234375|0.334510803222656|1|a2;195.005386352539063|0.101637028157711|1|MI:rib-H2O;209.1033935546875|0.496401250362396|1|b2;227.066329956054688|0.173473432660103|1|SD-CO+C3O;257.160888671875|0.160400614142418|1|y2-H3N1;274.18768310546875|0.750568985939026|1|y2;278.…	100	30.8269	0	0	524.515	2	13	102	89	0	0	0.00215517	1.09866	0.00471454	-0.000129173	0.11512	14.1151	AU	653.088	2	U	0	0	0	1	3.49435	2	HASFSdVR	5	0.173473	1.24524	0.240506	0	0	1	0.873589
2	3862	819.084	724.287	0	3	RRQEGESEPPVTR	TRM2A	0	0		0.653749	0	175.119277954101563|0.306406587362289|1|y1;307.0328369140625|0.342870831489563|1|MI:U-H2O;531.59808349609375|0.725438296794891|3|[M+3H] C3O;551.60772705078125|0.404197722673416|3|[M+3H] U';569.34100341796875|0.587806880474091|1|y5;596.291015625|0.316302716732025|1|SEPPV-CO+ribose-H2O-HPO3;616.27459716796875|1.0|3|[M+3H-H2O] U;616.607666015625|0.646141350269318|3|[M+3H-NH3] U;796.892517089843636|0…	0	41.7344	0	0	724.286	1	0	5	5	0	0	0.00215517	0.826572	0.0133755	-0.000473502	0.0536308	6.05363	UU	630.061	2	U	0	0	0	1	0	0	RRQeGeSePPVTR	7	0.316303	2.47924	0.296296	0	0	1	0.254469
2	3922	824.928	774.757	0	2	HASFSDVR	TRM2A	0	0		2.18577	0	175.118881225585966|0.274014174938202|1|y1;181.10833740234375|0.348611027002335|1|a2;209.1033935546875|0.543548226356506|1|b2;227.06597900390625|0.282399833202362|1|SD-CO+C3O;274.187469482421875|1.0|1|y2;476.24566650390625|0.208947688341141|1|y4;572.75457763671875|0.289711773395538|2|[M+2H] U-H3PO4;612.739013671875|0.489330917596817|2|[M+2H] U-H2O;710.34619140625|0.354148060083389|1|y6;781.384704…	20.6932	0	0	33.6469	774.756	2	13	102	89	0	0	0.00215517	1.7073	0.000454905	-0.00169344	0.135456	11.1355	UU	630.061	2	U	0	0	0	1	5.86909	1	HASFSdVR	5	0.2824	0.749622	0.317073	0	0	1	0.733636
2	3928	825.424	570.245	0.00234742	3	RQEGESEPPVTR	TRM2A	0	0		1.23137	0	175.1190185546875|0.442925661802292|1|y1;325.044219970703125|0.278571158647537|1|MI:U;472.28851318359375|0.680600047111511|1|y4;569.34197998046875|0.739386022090912|1|y5;601.29351806640625|0.320086598396301|1|y3+U-H3PO4;619.3045654296875|0.625485002994537|1|y3+U-HPO3;652.26904296875|0.306566447019577|1|b5+C3O;868.34039306640625|0.387454867362976|1|b7+C3O;	0	0	0	0	570.244	2	4	9	5	26.8205	0	0.0037594	0.0716828	0.216209	-0.000702184	0.0579614	6.05796	U	324.036	1	U	0	0	0	1	3.33596	1	RQEGESEPPVTR	-1	0	1.44344	0.175	0	0	1	0.277997
2	3938	826.472	524.516	0	3	HASFSDVR	TRM2A	0	0		0.479	0	136.06182861328125|1.0|1|MI:A';175.118820190429688|0.30302432179451|1|y1;181.10894775390625|0.28714656829834|1|a2;209.10333251953125|0.419598966836929|1|b2;274.187591552734375|0.664408445358276|1|y2;330.05999755859375|0.288438200950623|1|MI:A-H2O;645.2645263671875|0.243410363793373|1|b6;710.3480224609375|0.351067036390305|1|y6;781.37945556640625|0.306486308574677|1|y7;918.444274902343636|0.318762…	100	28.8438	0	0	524.515	2	13	102	89	0	0	0.00215517	1.20177	0.00317332	-0.000251243	0.150315	10.1503	AU	653.088	2	U	0	0	0	1	4.74322	1	HASFSDVR	-1	0	1.99118	0.296296	0	0	1	0.592902
2	3939	826.555	774.264	0	2	HASFSDVR	TRM2A	0	0		0.358022	0	175.118972778320313|0.394528120756149|1|y1;181.108413696289063|0.421230792999268|1|a2;209.103347778320313|0.653548777103424|1|b2;227.066436767578125|0.329058200120926|1|SD-CO+C3O;274.1875|1.0|1|y2;296.135406494140625|0.245393827557564|1|b3;306.04913330078125|0.317248612642288|1|MI:C-H2O;572.75469970703125|0.436942487955093|2|[M+2H] U-H3PO4;612.73846435546875|0.442535817623138|2|[M+2H] U-H2O;645.2…	30.896	0	0	31.7249	774.264	2	13	102	89	24.4298	0	0.00215517	1.64111	0.000586668	-0.000277203	0.148375	11.1484	CU	629.077	2	U	0	0	0	1	2.94193	2	HASFSdVR	5	0.329058	0.757738	0.384615	0	0	1	0.735482
2	3987	831.213	854.863	0.00234742	2	RQEGESEPPVTR	TRM2A	0	0		0.454496	0	175.119049072265625|0.311718642711639|1|y1;569.33929443359375|0.530655026435852|1|y5;718.8416748046875|1.0|2|[M+2H] C3O;	0	0	0	0	854.862	2	4	9	5	0	0	0.0037594	0.0310101	0.247374	-0.000388531	0.0654329	4.06543	U	324.036	1	U	0	0	0	1	2.2532	1	RQEGESEPPVTR	-1	0	1.39904	0.1875	0	0	1	0.187767
2	4046	837.004	774.756	0	2	HASFSDVR	TRM2A	0	0		0.688953	0	158.09246826171875|0.172510400414467|1|y1-H3N1;175.11907958984375|0.300932168960571|1|y1;181.108383178710938|0.389693975448608|1|a2;209.103378295898438|0.660878777503967|1|b2;227.066558837890625|0.411221474409103|1|SD-CO+C3O;274.1876220703125|1.0|1|y2;296.135650634765625|0.180462822318077|1|b3;307.03271484375|0.259633123874664|1|MI:U-H2O;459.725860595703125|0.398496150970459|2|[M+2H];563.74969482…	23.2585	0	0	0	774.756	2	13	102	89	0	0	0.00215517	2.50347	2.13274e-05	-0.00053377	0.194017	13.194	UU	630.061	2	U	0	0	0	1	5.93602	1	HAsFSDVR	2	1.24396	0.797066	0.621622	0	0	1	0.742002
2	4150	846.936	524.515	0	3	HASFSDVR	TRM2A	0	0		0.451919	0	136.061767578125|1.0|1|MI:A';175.118865966796875|0.266152948141098|1|y1;181.10870361328125|0.293336123228073|1|a2;209.1031494140625|0.468114525079727|1|b2;227.067230224609375|0.196726873517036|1|SD-CO+C3O;274.187530517578125|0.73420000076294|1|y2;307.034698486328125|0.217086479067802|1|MI:U-H2O;330.059600830078125|0.351188361644745|1|MI:A-H2O;645.25946044921875|0.218882590532303|1|b6;710.34680175…	100	35.1188	0	0	524.515	2	13	102	89	19.6945	0	0.00215517	0.76175	0.017134	0.000237038	0.137832	10.1378	AU	653.088	2	U	0	0	0	1	4.72895	1	HASFSdVR	5	0.196727	1.36885	0.205882	0	0	1	0.591119
2	4159	847.903	774.756	0	2	HASFSDVR	TRM2A	0	0		0.452613	0	175.071685791015625|0.231705248355865|1|SD-CO;175.119003295898438|0.363171517848969|1|y1;181.108657836914034|0.331515699625015|1|a2;209.103378295898438|0.654927372932434|1|b2;227.066665649414034|0.334857493638992|1|SD-CO+C3O;257.161285400390625|0.246365591883659|1|y2-H3N1;274.187652587890625|1.0|1|y2;307.03277587890625|0.333285987377167|1|MI:U-H2O;572.755615234375|0.43711918592453|2|[M+2H] U-H3PO…	39.505	0	0	0	774.756	2	13	102	89	0	0	0.00215517	1.3459	0.0018242	-0.000350665	0.156419	12.1564	UU	630.061	2	U	0	0	0	1	5.89305	1	HASFSdVR	5	0.334857	0.504592	0.333333	0	0	1	0.736631
2	4190	850.915	621.743	0	2	HASFSDVR	TRM2A	0	0		0.396848	0	113.034645080566406|0.075381211936474|1|MI:U';120.080963134765625|0.073901675641537|1|iF;158.092605590820313|0.133009865880013|1|y1-H3N1;175.071853637695341|0.08482002466917|1|SD-CO;175.1192626953125|0.325346380472183|1|y1;181.108734130859347|0.421594232320786|1|a2;207.113128662109375|0.073878400027752|1|SF-CO;209.103668212890625|0.656160414218903|1|b2;227.06671142578125|0.781132459640503|1|SD-CO…	13.0846	0	26.7603	0	621.743	2	13	102	89	0	0	0.00215517	2.35815	3.7283e-05	-0.000246737	0.121154	20.1212	U	324.036	1	U	0	0	0	1	2.71282	3	HAsFSDVR	2	2.19454	2.14599	0.426036	0.00345663	0	1	1.01731
2	4211	852.877	466.865	0.00234742	3	HASFSDVRR	TRM2A	0	0		0.381681	0	175.071319580078125|0.595734119415283|1|SD-CO;175.118988037109375|0.601755857467651|1|y1;181.108551025390625|0.521724998950958|1|a2;207.113021850585966|0.361266851425171|1|SF-CO;209.1033935546875|0.644419133663178|1|b2;215.647903442382813|1.0|2|y3;314.192962646484375|0.316622316837311|1|y2-H3N1;459.72515869140625|0.335561215877533|2|y7+C3O;525.2628173828125|0.485619336366653|2|y8+U';	28.4305	0	0	0	466.865	2	1	16	15	0	0	0.0037594	0.0797515	0.210432	-0.000178193	0.0835222	5.08352	U	324.036	1	U	0	0	0	1	3.46896	1	HASFSDVRR	-1	0	0.251512	0.194444	0	0	1	0.38544
2	4231	854.762	382.172	0	3	HASFSDVR	TRM2A	0	0		0.656984	0	110.0712890625|0.834880232810974|1|a1;113.034767150878906|0.200056448578835|1|MI:U';120.0809326171875|0.293245524168015|1|iF;175.119094848632813|0.472315013408661|1|y1;181.108383178710938|0.395949244499207|1|a2;209.1033935546875|0.61013662815094|1|b2;227.066329956054688|0.701715409755707|1|SD-CO+C3O;257.1612548828125|0.250432878732681|1|y2-H3N1;274.187530517578125|0.798025786876679|1|y2;710.34857…	59.9505	0	0	0	382.172	2	13	102	89	0	0	0.00215517	1.49462	0.00103013	-0.000251081	0.159765	9.15976	U-H2O1-H1O3P1	226.059	1	U	0	0	0	1	4.75402	1	HASFSdVR	5	0.701715	1.3121	0.28125	0.0238508	0	1	0.594252
2	4378	869.315	524.516	0	3	HASFSDVR	TRM2A	0	0		0.595365	0	136.061767578125|1.0|1|MI:A';158.0927734375|0.080071412026882|1|y1-H3N1;175.119003295898438|0.293497502803803|1|y1;181.108474731445313|0.309424072504044|1|a2;209.103286743164063|0.492708951234818|1|b2;213.0155029296875|0.082191824913025|1|MI:ribose;227.06646728515625|0.239186152815819|1|SD-CO+C3O;257.16082763671875|0.13064455986023|1|y2-H3N1;268.104705810546875|0.087251208722591|1|MI:A-HPO3;274.1…	100	22.9629	0	0	524.515	2	13	102	89	8.11927	0	0.00215517	1.40266	0.00146674	-0.000312278	0.128602	15.1286	AU	653.088	2	U	0	0	0	1	3.50206	2	HASFSdVR	5	0.239186	0.592625	0.329114	0	0	1	0.875515
2	4407	872.334	786.27	0	2	HASFSDVR	TRM2A	0	0		1.38046	0	136.061767578125|0.806161522865295|1|MI:A';175.119140625|0.324111670255661|1|y1;181.108657836914034|0.361425369977951|1|a2;209.103271484375|0.656647741794586|1|b2;227.066696166992188|0.341185331344605|1|SD-CO+C3O;274.187408447265625|1.0|1|y2;296.136871337890625|0.260526388883591|1|b3;307.03240966796875|0.330770701169968|1|MI:U-H2O;459.725006103515625|0.480412185192108|2|[M+2H];645.2628173828125|0…	80.6162	0	0	0	786.269	2	13	102	89	0	0	0.00215517	1.01014	0.00662133	-0.00108541	0.151758	11.1518	AU	653.088	2	U	0	0	0	1	5.88772	1	HASFSdVR	5	0.341185	1.25859	0.277778	0	0	1	0.735965
2	4548	885.977	786.271	0	2	HASFSDVR	TRM2A	0	0		1.73058	0	136.06182861328125|0.830618321895599|1|MI:A';175.118972778320313|0.397261798381805|1|y1;181.10809326171875|0.306140780448914|1|a2;209.103515625|0.63581120967865|1|b2;274.18756103515625|1.0|1|y2;307.03167724609375|0.2677903175354|1|MI:U-H2O;330.0601806640625|0.282846063375473|1|MI:A-H2O;528.237060546875|0.27328696846962|1|y4+C3O;645.25982666015625|0.312742471694946|1|b6;710.3468017578125|0.4073550…	83.0618	28.2846	0	0	786.269	2	13	102	89	0	0	0.00215517	0.418466	0.0626795	-0.0013607	0.0967506	10.0968	AU	653.088	2	U	0	0	0	1	4.682	1	HASFSDVR	-1	0	1.52362	0.209302	0	0	1	0.58525
2	4561	887.277	524.515	0	3	HASFSDVR	TRM2A	0	0		0.335554	0	136.061798095703125|1.0|1|MI:A';175.118988037109375|0.297155022621155|1|y1;181.108505249023438|0.255200654268265|1|a2;209.103271484375|0.462433993816376|1|b2;227.066940307617188|0.172578617930412|1|SD-CO+C3O;274.18756103515625|0.720290899276733|1|y2;296.135955810546875|0.204619333148003|1|b3;307.033721923828068|0.150589942932129|1|MI:U-H2O;330.059417724609318|0.228322580456734|1|MI:A-H2O;348.0688…	100	22.8323	0	0	524.515	2	13	102	89	0	0	0.00215517	1.11153	0.00448725	0.000176003	0.149537	10.1495	AU	653.088	2	U	0	0	0	1	5.88519	1	HASFSdVR	5	0.172579	1.23564	0.235294	0	0	1	0.735648
2	4693	900.169	786.27	0	2	HASFSDVR	TRM2A	0	0		0.526567	0	136.061813354492188|0.730980157852173|1|MI:A';175.118942260742188|0.338461965322495|1|y1;181.108489990234375|0.372736841440201|1|a2;209.103408813476563|0.653952598571777|1|b2;227.0662841796875|0.185018926858902|1|SD-CO+C3O;274.187713623046875|1.0|1|y2;307.0333251953125|0.263150572776794|1|MI:U-H2O;450.719329833984375|0.226701945066452|2|[M+2H-H2O];459.72564697265625|0.40468293428421|2|[M+2H];476.…	73.098	0	0	0	786.269	2	13	102	89	0	0	0.00215517	2.32343	4.26058e-05	-0.000414024	0.159692	12.1597	AU	653.088	2	U	0	0	0	1	5.89679	1	HASFSdVR	5	0.185019	1.48104	0.365854	0	0	1	0.737099
2	4696	900.418	524.515	0	3	HASFSDVR	TRM2A	0	0		0.129906	0	136.061767578125|1.0|1|MI:A';158.092330932617188|0.132609710097313|1|y1-H3N1;175.119033813476563|0.266353338956833|1|y1;181.10845947265625|0.323866575956345|1|a2;209.103363037109375|0.460870862007141|1|b2;227.066268920898438|0.177284300327301|1|SD-CO+C3O;257.16064453125|0.138192519545555|1|y2-H3N1;274.187652587890625|0.727762222290039|1|y2;278.125823974609375|0.091947592794895|1|b3-H2O1;296.13537…	100	24.1529	0	0	524.515	2	13	102	89	0	0	0.00215517	1.96559	0.000168574	-6.81376e-05	0.153904	16.1539	AU	653.088	2	U	0	0	0	1	7.03303	1	HAsFSDVR	2	0.522226	0.929608	0.390625	0	0	1	0.879129
2	4753	905.992	568.873	0	3	HASFSDVRR	TRM2A	0	0		0.023749	0	157.060882568359347|0.44855409860611|1|SD-CO-H2O1;159.076339721679688|0.223509579896927|1|AS;175.071395874023438|0.935750544071198|1|SD-CO;175.119033813476563|0.593225657939911|1|y1;181.108413696289063|0.567606508731842|1|a2;195.005355834960938|0.339570879936218|1|MI:ribose-H2O;207.11224365234375|0.234446659684181|1|SF-CO;209.103439331054688|1.0|1|b2;213.015335083007813|0.226253509521484|1|MI:rib…	0	27.2814	0	0	568.873	2	1	16	15	19.1453	0	0.00215517	0.530777	0.0411671	-1.35102e-05	0.0478106	5.04781	UU	630.061	2	U	0	0	0	1	2.27689	2	HASFSdVRR	5	0.27329	1.04539	0.25	0	0	1	0.505976
2	4947	924.658	774.756	0	2	HASFSDVR	TRM2A	0	0		0.137494	0	175.119155883789063|0.387714713811874|1|y1;181.108551025390625|0.423122584819794|1|a2;209.10345458984375|0.616717398166657|1|b2;227.066390991210938|0.367041796445847|1|SD-CO+C3O;274.187591552734375|1.0|1|y2;296.137481689453125|0.257785856723785|1|b3;459.724334716796875|0.385975062847137|2|[M+2H];645.25982666015625|0.377406775951386|1|b6;710.34478759765625|0.473088502883911|1|y6;781.3828125|0.4464…	50.414	0	0	0	774.756	2	13	102	89	0	0	0.00215517	2.0405	0.000126401	-0.000106524	0.170647	11.1706	UU	630.061	2	U	0	0	0	1	5.90931	1	HASFSdVR	5	0.367042	2.6636	0.352941	0	0	1	0.738664
2	5321	961.019	485.192	0	3	GRPLSVR	TRM2A	0	0		0.230603	0	152.056869506835938|1.0|1|MI:G';158.091476440429688|0.10248825699091|1|y1-H3N1;175.11920166015625|0.265576720237732|1|y1;183.149307250976563|0.1216946169734|1|PL-CO;266.124755859375|0.193432226777077|1|b2+C3O;361.219635009765625|0.190318942070007|1|y3;418.740875244140625|0.922572374343872|2|[M+2H] C3O;505.77337646484375|0.213175162672997|2|[M+2H-H2O] U-HPO3;506.276336669921875|0.156857788562775|1…	18.4024	15.3608	0	0	485.192	2	1	9	8	100	0	0.00215517	0.33278	0.0860047	0.000111887	0.048404	6.0484	GU	669.083	2	U	0	0	0	1	3.55647	1	GRpLSVR	2	0.156858	1.00032	0.26087	0	0	1	0.508067
2	5439	972.51	485.193	0.00234742	3	GRPLSVR	TRM2A	0	0		1.81363	0	152.056869506835938|1.0|1|MI:G';175.119186401367188|0.283608227968216|1|y1;266.125396728515625|0.133672446012497|1|b2+C3O;274.188018798828125|0.126781851053238|1|y2;361.219451904296875|0.16478306055069|1|y3;418.74066162109375|0.813075184822083|2|[M+2H] C3O;474.304443359375|0.151106595993042|1|y4;563.2978515625|0.152196452021599|1|b5+C3O;571.35577392578125|0.47788804769516|1|y5;662.365966796875|0.…	31.3881	0	0	0	485.192	2	1	9	8	100	0	0.0037594	0.218542	0.129997	-0.000879959	0.0599249	10.0599	GU	669.083	2	U	0	0	0	1	2.95162	2	GRPLSVR	-1	0	1.34494	0.204082	0	0	1	0.843321
2	5500	978.429	727.285	0.00234742	2	GRPLSVR	TRM2A	0	0		0.638569	0	152.056655883789063|0.408263653516769|1|MI:G';175.118881225585966|0.280348092317581|1|y1;274.1881103515625|0.151215642690659|1|y2;418.7408447265625|1.0|2|[M+2H] C3O;448.758209228515625|0.211539447307587|2|[M+2H] U';545.75628662109375|0.328338801860809|2|[M+2H-H2O] U;554.76116943359375|0.335326045751572|2|[M+2H] U;571.3570556640625|0.351831942796707|1|y5;819.4537353515625|0.158012643456459|1|[M+H-…	57.7845	32.9473	0	0	727.285	2	1	9	8	40.8264	0	0.0037594	0.197172	0.140239	-0.000464422	0.0360278	6.03603	GU	669.083	2	U	0	0	0	1	3.54203	1	GRPLSVR	-1	0	1.52457	0.225	0	0	1	0.506005
2	5582	986.31	524.515	0	3	HASFSDVR	TRM2A	0	0		0.102824	0	136.061843872070313|1.0|1|MI:A';175.119140625|0.289785295724869|1|y1;181.108612060546875|0.258228063583374|1|a2;209.1033935546875|0.503223359584808|1|b2;257.160064697265625|0.201731488108635|1|y2-H3N1;274.187652587890625|0.7159863114357|1|y2;296.1346435546875|0.220735624432564|1|b3;307.032318115234375|0.194409906864166|1|MI:U-H2O;330.05975341796875|0.332511216402054|1|MI:A-H2O;476.24859619140625|…	100	33.2511	0	0	524.515	2	13	102	89	0	0	0.00215517	1.24066	0.00273306	5.39327e-05	0.157494	13.1575	AU	653.088	2	U	0	0	0	1	7.03714	1	HASFSDVR	-1	0	1.52973	0.275	0	0	1	0.879642
2	5758	1003.26	485.192	0	3	GRPLSVR	TRM2A	0	0		0.167705	0	135.030364990234375|0.119762860238552|1|MI:G'-NH3;152.056976318359347|1.0|1|MI:G';158.092758178710938|0.127125099301338|1|y1-H3N1;175.1192626953125|0.294876366853714|1|y1;266.1251220703125|0.157349869608879|1|b2+C3O;361.22125244140625|0.201331362128258|1|y3;418.742218017578125|0.622449696063995|2|[M+2H] C3O;448.758636474609318|0.235955193638802|2|[M+2H] U';545.7591552734375|0.264105141162872|2|[M…	36.3126	14.8119	0	0	485.192	2	1	9	8	100	0	0.00215517	0.303495	0.0957162	8.13694e-05	0.0506553	6.05066	GU	669.083	2	U	0	0	0	1	3.5591	1	GRPLSVR	-1	0	3.96218	0.272727	0	0	1	0.508443
2	5787	1006.27	621.743	0	2	HASFSDVR	TRM2A	0	0		0.495016	0	120.080879211425781|0.086341589689255|1|iF;158.092437744140653|0.154169395565987|1|y1-H3N1;175.0716552734375|0.205292969942093|1|SD-CO;175.119171142578125|0.372939705848694|1|y1;181.108627319335938|0.235005110502243|1|a2;207.113662719726563|0.110329918563366|1|SF-CO;209.103546142578125|0.347807288169861|1|b2;213.01611328125|0.087939359247684|1|MI:ribose;222.098907470703125|0.276197820901871|1|a1+…	18.5255	0	20.3873	0	621.743	2	13	102	89	0	0	0.00215517	1.00273	0.00681223	-0.000307773	0.0820085	15.082	U	324.036	1	U	0	0	0	1	2.69791	3	hASFSDVR	0	4.60509	1.17462	0.455882	0.00395555	0	1	1.01172
2	5916	1018.77	612.738	0	2	HASFSDVR	TRM2A	0	0		0.140297	0	113.071136474609375|0.085579365491867|1|AS-CO-H2O1;138.066574096679688|0.102619342505932|1|b1;158.092681884765625|0.147329345345497|1|y1-H3N1;175.11920166015625|0.339425712823868|1|y1;181.108688354492188|0.38802894949913|1|a2;209.1036376953125|0.58481228351593|1|b2;213.016036987304716|0.082404106855392|1|MI:ribose;214.097686767578125|0.073317721486092|1|iF+U'-H2O;256.177825927734375|0.09781922399…	16.7992	0	13.9368	0	612.738	2	13	102	89	7.55765	0	0.00215517	0.767587	0.0167565	8.5965e-05	0.0836751	11.0837	U-H2O1	306.025	1	U	0	0	0	1	4.04781	2	HASfSDVR	3	3.53277	2.20778	0.315217	0	0	1	1.01195
2	5980	1025.03	524.515	0	3	HASFSDVR	TRM2A	0	0		0.282763	0	136.06182861328125|1.0|1|MI:A';158.093002319335938|0.122848063707352|1|y1-H3N1;175.119110107421875|0.274547189474106|1|y1;181.1085205078125|0.346177875995636|1|a2;209.103485107421875|0.487425476312637|1|b2;227.066604614257813|0.199000522494316|1|SD-CO+C3O;257.160858154296875|0.173100411891937|1|y2-H3N1;274.187774658203125|0.746278524398804|1|y2;278.124725341796875|0.120751231908798|1|b3-H2O1;296.…	100	31.7494	0	0	524.515	2	13	102	89	0	0	0.00215517	0.899679	0.0101112	-0.000148313	0.124595	13.1246	AU	653.088	2	U	0	0	0	1	2.92834	2	HASFSdVR	5	0.199001	1.70071	0.26087	0	0	1	0.732085
2	5991	1025.95	786.27	0	2	HASFSDVR	TRM2A	0	0		0.448941	0	136.061813354492188|0.860107660293579|1|MI:A';175.119049072265625|0.421142339706421|1|y1;181.108306884765625|0.417399436235428|1|a2;209.103424072265625|0.672010898590088|1|b2;227.067276000976563|0.254608005285263|1|SD-CO+C3O;274.187591552734375|1.0|1|y2;307.03375244140625|0.265397995710373|1|MI:U-H2O;330.06024169921875|0.278265833854675|1|MI:A-H2O;459.724792480468693|0.446179836988449|2|[M+2H];62…	86.0108	27.8266	0	0	786.269	2	13	102	89	0	0	0.00215517	1.13122	0.00416053	-0.000352989	0.103694	10.1037	AU	653.088	2	U	0	0	0	1	4.68994	1	HASFSdVR	5	0.254608	1.63054	0.222222	0	0	1	0.586242
2	6087	1035.49	621.743	0	2	HASFSDVR	TRM2A	0	0		0.396848	0	120.081123352050781|0.090050026774406|1|iF;157.061050415039063|0.094715878367424|1|SD-CO-H2O1;158.092758178710938|0.17947643995285|1|y1-H3N1;175.071624755859347|0.291012972593308|1|SD-CO;175.119277954101563|0.401914417743683|1|y1;181.108749389648438|0.266908913850784|1|a2;209.103668212890625|0.42589259147644|1|b2;222.098953247070313|0.065934203565121|1|a1+U';233.1043701171875|0.064251460134983|1|…	27.8483	0	9.79619	0	621.743	2	13	102	89	0	0	0.00215517	1.79113	0.0003296	-0.000246737	0.066747	15.0667	U	324.036	1	U	0	0	0	1	2.69209	3	hASFSDVR	0	2.80762	1.40621	0.419753	0.00445397	0	1	1.00954
2	6239	1050.31	479.86	0	3	GRPLSVR	TRM2A	0	0		0.288819	0	136.061767578125|1.0|1|MI:A';158.092086791992188|0.191931635141373|1|y1-H3N1;175.118896484375|0.389234662055969|1|y1;274.18719482421875|0.18221689760685|1|y2;330.059478759765625|0.339083880186081|1|MI:A-H2O;361.2186279296875|0.19644221663475|1|y3;418.74078369140625|0.313417971134186|2|[M+2H] C3O;448.756622314453125|0.41506952047348|2|[M+2H] U';496.767364501953125|0.249977245926857|2|[M+2H-H2O] U-…	100	33.9084	0	0	479.861	2	1	9	8	0	0	0.00215517	0.301367	0.0964606	0.000138593	0.0461711	8.04617	AU	653.088	2	U	0	0	0	1	2.36027	2	GRPLSVR	-1	0	0.806662	0.196078	0	0	1	0.674362
2	6269	1053.23	408.828	0	3	HASFSDVR	TRM2A	0	0		0.101247	0	113.071136474609375|0.128947570919991|1|AS-CO-H2O1;115.039131164550781|0.131818667054176|1|MI:ribose-H2O-HPO3;138.06585693359375|0.10538574308157|1|b1;157.1082763671875|0.11445027589798|1|y1-H2O1;158.09228515625|0.224187314510345|1|y1-H3N1;175.11895751953125|0.534046053886414|1|y1;181.108428955078125|0.38881641626358|1|a2;209.103286743164063|0.531457602977753|1|b2;213.015777587890625|0.3479209542…	17.1212	0	0	0	408.828	2	13	102	89	0	0	0.00215517	0.372882	0.0742104	4.13927e-05	0.0792952	11.0793	U-H2O1	306.025	1	U	0	0	0	1	2.69687	3	HASfSDVR	3	4.09142	0.633837	0.35	0	0	1	1.01133
2	6274	1053.65	612.738	0	2	HASFSDVR	TRM2A	0	0		0.556977	0	113.070991516113281|0.064134910702705|1|AS-CO-H2O1;138.066360473632813|0.109684161841869|1|b1;157.10870361328125|0.068513602018356|1|y1-H2O1;158.092453002929688|0.116367727518082|1|y1-H3N1;175.11920166015625|0.317789644002914|1|y1;181.108612060546875|0.422124207019806|1|a2;209.103546142578125|0.621708154678345|1|b2;213.016067504882813|0.080685935914516|1|MI:ribose;214.0980224609375|0.080583788454…	11.534	0	6.76044	0	612.738	2	13	102	89	0	0	0.00215517	0.610311	0.0304831	-0.000341281	0.0717998	11.0718	U-H2O1	306.025	1	U	0	0	0	1	2.69402	3	HASfSDVR	3	4.59485	1.06191	0.275168	0	0	1	1.01026
2	6329	1059.08	524.515	0	3	HASFSDVR	TRM2A	0	0		0.335554	0	136.061782836914063|1.0|1|MI:A';158.092147827148438|0.141839414834976|1|y1-H3N1;175.071746826171875|0.129941463470459|1|SD-CO;175.11907958984375|0.296833455562592|1|y1;181.108291625976563|0.233324229717255|1|a2;209.103240966796875|0.382510483264923|1|b2;274.1876220703125|0.771176397800446|1|y2;330.05950927734375|0.225128546357155|1|MI:A-H2O;348.071197509765625|0.160427257418633|1|MI:A;369.0699462…	100	22.5129	0	0	524.515	2	13	102	89	11.6161	0	0.00215517	1.53704	0.000875168	0.000176003	0.0872809	9.08728	AU	653.088	2	U	0	0	0	1	5.81403	1	HAsFSDVR	2	0.722255	1.80285	0.306122	0	0	1	0.726754
2	6378	1063.79	786.269	0.00234742	2	HASFSDVR	TRM2A	0	0		0.327322	0	136.061813354492188|0.7713942527771|1|MI:A';175.119277954101563|0.502643525600433|1|y1;209.103591918945313|0.49125400185585|1|b2;274.187530517578125|1.0|1|y2;	77.1394	0	0	0	786.269	2	13	102	89	0	0	0.0037594	0.0334931	0.245372	0.000257363	0.0828705	5.08287	AU	653.088	2	U	0	0	0	1	3.52328	1	HASFSDVR	-1	0	1.27806	0.190476	0	0	1	0.44041
2	6390	1065	479.861	0.00234742	3	GRPLSVR	TRM2A	0	0		0.792326	0	136.061813354492188|1.0|1|MI:A';158.092559814453125|0.143879324197769|1|y1-H3N1;175.119033813476563|0.361960083246231|1|y1;330.059967041015625|0.327507853507996|1|MI:A-H2O;361.2191162109375|0.230234280228615|1|y3;418.740142822265625|0.311068147420883|2|[M+2H] C3O;440.244171142578125|0.257672607898712|2|[M+2H-NH3] U';448.756439208984375|0.325936526060104|2|[M+2H] U';474.302062988281307|0.154763132…	100	32.7508	0	0	479.861	2	1	9	8	13.4933	0	0.0037594	0.223111	0.127898	-0.000380206	0.0482384	8.04824	AU	653.088	2	U	0	0	0	1	2.36147	2	GRPLSVR	-1	0	1.10992	0.271186	0	0	1	0.674706
2	6576	1083.02	465.549	0	3	LAKEIGSTNR	TRM2A	0	0		0.0368202	0	129.102264404296875|0.27160108089447|1|iK(C6H13N2O);143.117752075195313|0.244032338261604|1|IG-CO;157.13360595703125|0.377623409032822|1|a2;171.11273193359375|0.308465749025345|1|IG;175.119110107421875|0.509438574314117|1|y1;213.015838623046875|0.531057953834534|1|MI:ribose;272.135009765625|0.31109631061554|1|y2-H3N1;289.162384033203125|0.389097988605499|1|y2;294.156036376953125|0.370134472846985…	21.7854	0	0	0	465.549	1	1	2	1	0	0	0.00215517	1.79355	0.000326547	1.71416e-05	0.124196	14.1242	U-H2O1	306.025	1	U	0	0	0	1	4.51344	2	LAkEIGSTNR	2	2.65061	0.802567	0.294118	0	0	1	0.902688
2	6753	1100.3	621.743	0	2	HASFSDVR	TRM2A	0	0		0.396848	0	120.080871582031236|0.108966432511806|1|iF;157.06085205078125|0.1347446590662|1|SD-CO-H2O1;157.107833862304716|0.085493043065071|1|y1-H2O1;158.092315673828125|0.135192662477493|1|y1-H3N1;162.066299438476563|0.099728912115097|1|a1+C3O;175.071487426757813|0.508873999118805|1|SD-CO;175.11907958984375|0.341915518045425|1|y1;181.108413696289063|0.237384378910065|1|a2;209.103424072265625|0.351042449474…	17.5664	0	17.4054	0	621.743	2	13	102	89	0	0	0.00215517	1.82769	0.0002864	-0.000246737	0.0981234	14.0981	U	324.036	1	U	0	0	0	1	3.48464	2	HAsFSDVR	2	2.40611	1.27652	0.445783	0.00812631	0	1	0.871161
2	6780	1102.76	524.515	0	3	HASFSDVR	TRM2A	0	0		0.362636	0	136.061813354492188|1.0|1|MI:A';158.0924072265625|0.134752869606018|1|y1-H3N1;175.11907958984375|0.341790556907654|1|y1;181.108474731445313|0.20526322722435|1|a2;209.103240966796875|0.286237180233002|1|b2;222.098480224609375|0.165782183408737|1|a1+U';257.162109375|0.146363347768784|1|y2-H3N1;274.18768310546875|0.821570515632629|1|y2;321.131591796875|0.161353707313538|1|b2+U';330.059783935546875|0…	100	34.5747	0	0	524.515	2	13	102	89	0	0	0.00215517	1.37187	0.00165097	-0.000190208	0.158983	14.159	AU	653.088	2	U	0	0	0	1	3.51942	2	hASFSDVR	0	0.637768	1.63291	0.428571	0	0	1	0.879855
2	6791	1103.89	619.302	0.00234742	2	GIPFRPVK	TRM2A	0	0		0.0261049	0	120.080993652343764|0.552251756191254|1|iF;129.102294921875|0.901609122753143|1|y1-H2O1;130.086746215820313|0.340377986431122|1|y1-H3N1;143.11785888671875|0.922849833965302|1|a2;147.113006591796875|0.413090378046036|1|y1;171.112625122070313|0.36859518289566|1|b2;227.06640625|0.765284597873688|1|MI:U-H3PO4;372.231719970703125|0.986170470714569|2|y6;485.261810302734375|0.866847515106201|2|y6+U-H3PO…	100	0	95.8459	0	619.302	1	1	4	3	47.6217	0	0.0037594	0.143546	0.169215	-1.61669e-05	0.0605972	5.0606	U	324.036	1	U	0	0	0	1	2.35497	1	GIPFRPVK	-1	0	1.06943	0.209302	0.02487	0	1	0.294371
2	6805	1105.26	786.27	0	2	HASFSDVR	TRM2A	0	0		1.14758	0	136.061691284179688|0.7849240899086|1|MI:A';175.1185302734375|0.434463143348694|1|y1;209.10321044921875|0.326202690601349|1|b2;274.18743896484375|1.0|1|y2;287.10015869140625|0.278073102235794|1|SD-CO+U';330.06048583984375|0.384860038757324|1|MI:A-H2O;710.3480224609375|0.448038369417191|1|y6;781.384521484375|0.60120689868927|1|y7;	78.4924	38.486	0	0	786.269	2	13	102	89	0	0	0.00215517	0.298553	0.0974533	-0.000902305	0.115806	9.11581	AU	653.088	2	U	0	0	0	1	4.70378	1	HASFSdVR	5	0.278073	1.13167	0.15625	0	0	1	0.587972
2	6856	1110.35	624.295	0	2	VLHGALWK	TRM2A	0	0		0.241503	0	129.102249145507813|0.703928589820862|1|y1-H2O1;130.086257934570313|0.364356189966202|1|y1-H3N1;147.112686157226563|0.376580387353897|1|y1;185.164718627929688|0.764616191387177|1|a2;195.08746337890625|0.552006304264069|1|HG;213.159637451171875|0.39305704832077|1|b2;223.15576171875|0.274135261774063|1|LH-CO;242.149932861328125|0.219721257686615|1|GAL;251.1502685546875|0.478814125061035|1|LH;266.12…	44.6706	0	0	0	624.295	2	1	24	23	20.4097	0	0.00215517	0.675177	0.0238296	-0.000150769	0.0543174	7.05432	U	324.036	1	U	0	0	0	1	2.30641	3	VLHGALwK	6	0.947976	1.26194	0.326733	0	0	1	0.864902
2	6860	1110.69	621.743	0	2	HASFSDVR	TRM2A	0	0		0.593184	0	175.071365356445313|0.371683597564697|1|SD-CO;175.1190185546875|0.466480225324631|1|y1;181.109039306640653|0.224587857723236|1|a2;209.103164672851563|0.33665668964386|1|b2;274.1875|1.0|1|y2;459.726654052734375|0.357757478952408|2|[M+2H];485.72222900390625|0.364267826080322|2|[M+2H] C3O;588.22467041015625|0.22893525660038|1|SFSDV+C3O;645.26123046875|0.372819125652313|1|b6;697.25567626953125|0.3704…	46.1769	0	38.2174	0	621.743	2	13	102	89	21.4592	0	0.00215517	0.45588	0.0545222	-0.000368808	0.0988728	8.09887	U	324.036	1	U	0	0	0	1	3.54157	1	HASfSDVR	3	0.228935	1.07989	0.266667	0	0	1	0.442696
2	6951	1119.52	619.302	0	2	GIPFRPVK	TRM2A	0	0		0.368114	0	120.080772399902315|0.537375867366791|1|iF;129.102279663085938|0.730961501598358|1|y1-H2O1;130.086456298828125|0.231036692857742|1|y1-H3N1;143.117889404296875|0.647384405136108|1|a2;147.112701416015625|0.355344951152802|1|y1;171.112945556640653|0.356671124696732|1|b2;183.14910888671875|0.341665238142014|1|IP-CO;227.066314697265625|1.0|1|MI:U-H3PO4;343.23388671875|0.277779668569565|1|y3;372.231353…	47.6967	0	52.3475	0	619.302	1	1	4	3	20.8318	0	0.00215517	0.381783	0.07181	0.000227974	0.0748541	12.0749	U	324.036	1	U	0	0	0	1	2.89992	2	GIPfRPVK	3	0.255006	1.42632	0.253731	0.0242913	0	1	0.724979
2	6962	1120.44	524.515	0	3	HASFSDVR	TRM2A	0	0		0.219189	0	136.061813354492188|1.0|1|MI:A';175.119064331054688|0.342657119035721|1|y1;181.108734130859347|0.231712147593498|1|a2;209.10321044921875|0.366511642932892|1|b2;245.078353881835938|0.169703081250191|1|MI:U-HPO3;274.187591552734375|0.710009634494782|1|y2;330.059661865234375|0.319072633981705|1|MI:A-H2O;369.068878173828068|0.190321192145348|1|SD-CO+ribose-H2O;485.721374511718693|0.23653544485569|2|[…	100	31.9073	0	0	524.515	2	13	102	89	0	0	0.00215517	0.26277	0.110941	0.000114968	0.0943462	7.09435	AU	653.088	2	U	0	0	0	1	3.5364	1	HASFSdVR	5	0.190321	0.888489	0.264706	0	0	1	0.442049
2	7003	1124.49	786.27	0.00234742	2	HASFSDVR	TRM2A	0	0		0.68182	0	136.061721801757813|0.635840594768524|1|MI:A';175.11920166015625|0.349120497703552|1|y1;209.10321044921875|0.357848793268204|1|b2;274.187469482421875|0.886444330215454|1|y2;330.060699462890625|0.313251823186874|1|MI:A-H2O;697.2584228515625|0.371803253889084|1|b6+C3O;833.3778076171875|0.304527014493942|1|y7+C3O;	63.5841	31.3252	0	0	786.269	2	13	102	89	0	0	0.0037594	0.240515	0.120182	-0.000536094	0.0792373	5.07924	AU	653.088	2	U	0	0	0	1	3.51913	1	HASFSDVR	-1	0	0.745123	0.238095	0	0	1	0.439891
2	7074	1132.41	624.295	0	2	VLHGALWK	TRM2A	0	0		0.882539	0	129.102188110351563|0.693948030471802|1|y1-H2O1;130.086227416992188|0.47771018743515|1|y1-H3N1;147.112808227539063|0.470395863056183|1|y1;185.164810180664063|0.819679081439972|1|a2;195.087539672851563|0.453776776790619|1|HG;213.159683227539063|0.321332216262817|1|b2;251.150360107421875|0.526925384998322|1|LH;266.124053955078125|0.359235137701035|1|HGA;271.118377685546875|0.385077863931656|1|iW+U'…	78.8001	0	0	0	624.295	2	1	24	23	0	0	0.00215517	0.467493	0.052206	-0.000550964	0.0552363	7.05524	U	324.036	1	U	0	0	0	1	2.30676	3	VLHGALwK	6	1.07975	1.51944	0.368421	0	0	1	0.865034
2	7197	1144.68	835.38	0	2	KQLECEQVLQK	TRM2A	0	0		0.951374	0	147.11309814453125|0.696470677852631|1|y1;185.165374755859347|0.19113090634346|1|VL-CO;197.128524780273438|0.214354813098907|1|LE-CO-H2O1;212.140151977539063|0.242068707942963|1|a2-H3N1;213.016265869140653|0.278994977474213|1|MI:ribose;213.160064697265625|0.359147071838379|1|VL;214.155166625976563|0.282190769910812|1|QL-CO;225.123764038085966|0.333275884389877|1|LE-H2O1;239.150848388671875|0.8645…	0	0	0	0	835.379	2	0	12	12	0	0	0.00215517	0.714641	0.0205058	-0.000794758	0.0470655	15.0471	U	324.036	1	U	0	0	0	1	3.31726	3	KQLEcEQVLQK	4	15.4103	0.961546	0.349727	0	0	1	0.904707
2	7200	1144.93	557.255	0	3	KQLECEQVLQK	TRM2A	0	0		0.0850748	0	147.113021850585966|0.735021054744721|1|y1;185.165054321289063|0.290320962667465|1|VL-CO;188.049026489257813|0.331231683492661|1|iC+U';195.00537109375|0.300198942422867|1|MI:ribose-H2O;197.128555297851563|0.238938361406326|1|LE-CO-H2O1;213.016189575195341|0.989310383796692|1|MI:ribose;213.160110473632813|0.352208405733109|1|VL;214.15521240234375|0.273443043231964|1|QL-CO;215.139328002929688|0.215…	0	0	0	0	557.255	2	0	12	12	18.5471	0	0.00215517	1.41864	0.00137936	4.74083e-05	0.0638609	15.0639	U	324.036	1	U	0	0	0	1	2.49256	4	KQLEcEQVLQK	4	7.22915	0.730347	0.361702	0	0	1	0.906386
2	7201	1145.01	786.269	0	2	HASFSDVR	TRM2A	0	0		0.293689	0	136.06182861328125|0.532004833221436|1|MI:A';175.119140625|0.311552047729492|1|y1;274.18768310546875|1.0|1|y2;330.059234619140625|0.269305288791657|1|MI:A-H2O;476.246124267578125|0.212777197360992|1|y4;507.226531982421875|0.338704168796539|2|[M+2H-NH3] U';623.316162109375|0.243909180164337|1|y5;710.34661865234375|0.458237051963806|1|y6;781.384521484375|0.413164734840393|1|y7;970.437133789062386|0…	53.2005	26.9305	0	0	786.269	2	13	102	89	0	0	0.00215517	0.791775	0.0152781	-0.000230918	0.137188	12.1372	AU	653.088	2	U	0	0	0	1	7.01393	1	HASFSDVR	-1	0	0.994399	0.243243	0	0	1	0.876741
2	7220	1146.81	524.515	0	3	HASFSDVR	TRM2A	0	0		0.129906	0	136.061798095703125|1.0|1|MI:A';158.0924072265625|0.142911583185196|1|y1-H3N1;175.119110107421875|0.283571064472199|1|y1;181.10748291015625|0.135430976748466|1|a2;183.076400756835938|0.153121471405029|1|AS-CO+C3O;207.1131591796875|0.175426781177521|1|SF-CO;209.103713989257813|0.149047240614891|1|b2;222.099136352539063|0.136110827326775|1|a1+U';235.10736083984375|0.126590743660927|1|SF;257.1606140…	100	32.528	0	0	524.515	2	13	102	89	0	0	0.00215517	1.11353	0.00445304	-6.81376e-05	0.105381	15.1054	AU	653.088	2	U	0	0	0	1	4.06022	2	hASFSDVR	0	0.814904	1.61361	0.263158	0	0	1	1.01505
2	7308	1155.43	835.379	0	2	KQLECEQVLQK	TRM2A	0	0		0.805248	0	147.113143920898438|0.659402549266815|1|y1;185.164642333984375|0.195051804184914|1|VL-CO;197.128890991210938|0.259278148412704|1|LE-CO-H2O1;212.139785766601563|0.200848489999771|1|a2-H3N1;213.016510009765625|0.216602340340614|1|MI:ribose;213.159378051757813|0.360355585813522|1|VL;214.1553955078125|0.313545018434525|1|QL-CO;225.1240234375|0.354518711566925|1|LE-H2O1;239.150909423828125|0.818319201…	0	0	0	0	835.379	2	0	12	12	0	0	0.00215517	1.6676	0.000529874	-0.000672687	0.0495124	15.0495	U	324.036	1	U	0	0	0	1	3.31815	3	KQLeCEQVLQK	3	9.39498	1.21965	0.388889	0	0	1	0.904951
2	7321	1156.51	557.255	0	3	KQLECEQVLQK	TRM2A	0	0		0.212667	0	147.113021850585966|0.686956465244293|1|y1;185.16497802734375|0.253569573163986|1|VL-CO;188.04901123046875|0.30720978975296|1|iC+U';195.005615234375|0.261592745780945|1|MI:ribose-H2O;197.128494262695341|0.240430429577827|1|LE-CO-H2O1;200.139923095703125|0.165395930409431|1|QV-CO;213.016204833984375|0.952706813812256|1|MI:ribose;213.16015625|0.362533807754517|1|VL;214.15521240234375|0.256803452968…	0	0	0	0	557.255	2	0	12	12	0	0	0.00215517	1.24424	0.00269571	-0.00011851	0.0608916	15.0609	U	324.036	1	U	0	0	0	1	3.32233	3	KQLEcEQVLQK	4	11.6204	0.743633	0.39	0	0	1	0.906089
2	7455	1169.54	557.255	0.00234742	3	KQLECEQVLQK	TRM2A	0	0		0.431723	0	147.112991333007813|0.414126008749008|1|y1;197.128631591796875|0.424360126256943|1|LE-CO-H2O1;213.016006469726563|0.569661200046539|1|MI:ribose;240.134506225585966|0.495932519435883|1|b2-H3N1;258.10833740234375|0.409827351570129|1|EQ;258.145538330078125|0.562890768051147|1|y2-H3N1;275.171722412109375|0.444004237651825|1|y2;388.25537109375|0.522528946399689|1|y3;	0	0	0	0	557.255	2	0	12	12	0	0	0.0037594	0	0.273484	-0.00024058	0.0457929	6.04579	U	324.036	1	U	0	0	0	1	3.35037	1	KQLECEQVLQK	-1	0	0.898959	0.153846	0	0	1	0.304579
2	7462	1170.12	785.26	0	2	HASFSDVR	TRM2A	0	0		1.32222	0	175.11895751953125|0.430448889732361|1|y1;181.108139038085966|0.447368502616882|1|a2;209.1031494140625|0.630261898040772|1|b2;274.1875|1.0|1|y2;	73.579	34.4343	0	0	785.261	2	13	102	89	0	0	0.00215517	0.277639	0.105138	0.00103829	0.125325	5.12533	GU-H2O1	651.073	2	U	0	0	0	1	3.5718	1	HASFSDVR	-1	0	0.414807	0.190476	0	0	1	0.446475
2	7504	1174.27	777.264	0	2	HASFSDVR	TRM2A	0	0		0.104625	0	136.061874389648438|0.626638352870941|1|MI:A';175.119155883789063|0.227028355002403|1|y1;181.108734130859347|0.191944897174835|1|a2;209.103591918945313|0.351725220680237|1|b2;274.187652587890625|0.644444465637207|1|y2;330.05975341796875|0.206834137439728|1|MI:A-H2O;348.070404052734375|0.410513937473297|1|MI:A;371.20599365234375|0.136723235249519|1|y3-H2O1;497.728118896484375|0.178271800279617|2|[…	62.6638	20.6834	0	0	777.264	2	13	102	89	0	0	0.00215517	0.904531	0.00992509	-8.13213e-05	0.0718846	5.07188	AU-H2O1	635.078	2	U	0	0	0	1	3.51073	1	HASfSDVR	3	0.195378	1.19411	0.466667	0	0	1	0.438841
2	7514	1175.28	518.512	0	3	HASFSDVR	TRM2A	0	0		0.21373	0	136.061859130859375|1.0|1|MI:A';158.093246459960938|0.060823548585176|1|y1-H3N1;175.11920166015625|0.185642555356026|1|y1;181.10858154296875|0.236257836222649|1|a2;195.005447387695341|0.059674900025129|1|MI:rib-H2O;209.103546142578125|0.333599805831909|1|b2;232.083236694335938|0.118805684149265|1|b1+U'-H2O;250.09368896484375|0.197365581989288|1|b1+U';257.160797119140625|0.114757522940636|1|y2-H3N…	100	32.076	0	0	518.512	2	13	102	89	0	0	0.00215517	0.943686	0.00854255	-0.000110822	0.0411514	10.0412	AU-H2O1	635.078	2	U	0	0	0	1	3.45209	2	HASfSDVR	3	2.13862	1.38881	0.194631	0	0	1	0.863022
2	7612	1184.76	835.379	0	2	KQLECEQVLQK	TRM2A	0	0		0.732185	0	147.112838745117188|0.718901634216309|1|y1;213.15948486328125|0.404609382152557|1|VL;225.123611450195341|0.244567707180977|1|LE-H2O1;239.150344848632813|0.762598097324371|1|b2-H2O1;240.134384155273438|0.876271843910217|1|b2-H3N1;242.149948120117188|0.565275490283966|1|QL;257.16070556640625|0.955753564834595|1|b2;258.144805908203125|1.0|1|y2-H3N1;275.17132568359375|0.781006217002869|1|y2;327.07727…	0	0	0	0	835.379	2	0	12	12	0	0	0.00215517	0.970236	0.007716	-0.000611652	0.0655784	15.0656	U	324.036	1	U	0	0	0	1	4.98607	2	KQLEcEQVLQK	4	10.6644	1.00756	0.443396	0	0	1	0.906558
2	7614	1184.93	557.255	0	3	KQLECEQVLQK	TRM2A	0	0		0.322195	0	147.112777709960938|0.801778733730316|1|y1;188.048431396484375|0.256090879440308|1|iC+U';197.128936767578125|0.325351536273956|1|LE-CO-H2O1;213.0157470703125|0.399871706962585|1|MI:ribose;214.154815673828125|0.267210423946381|1|QL-CO;225.123519897460938|0.433365851640701|1|LE-H2O1;239.150680541992188|0.535072088241577|1|b2-H2O1;240.13421630859375|0.672064423561096|1|b2-H3N1;242.149642944335938|0.…	0	0	0	0	557.255	2	0	12	12	28.8882	0	0.00215517	0.459975	0.0536944	-0.000179545	0.0915315	15.0915	U	324.036	1	U	0	0	0	1	3.33356	3	KQLEcEQVLQK	4	0.596324	1.22931	0.3375	0	0	1	0.909153
2	7668	1190.07	621.743	0	2	HASFSDVR	TRM2A	0	0		0.486662	0	120.080718994140625|0.226625889539719|1|iF;175.119094848632813|0.359952211380005|1|y1;183.07666015625|0.144021838903427|1|AS-CO+C3O;209.103363037109375|0.178901299834251|1|b2;213.015960693359347|0.155010834336281|1|MI:ribose;235.107574462890625|0.143099904060364|1|SF;257.161163330078125|0.178650408983231|1|y2-H3N1;274.18768310546875|1.0|1|y2;476.246795654296875|0.2718186378479|1|y4;515.7414550781…	21.225	0	24.791	0	621.743	2	13	102	89	0	0	0.00215517	0.519848	0.0428959	0.000302579	0.0962016	13.0962	U	324.036	1	U	0	0	0	1	3.48354	2	HAsFsDVR	4	0.144022	1.23905	0.2	0.0149622	0	1	0.870886
2	7708	1194.05	612.738	0	2	HASFSDVR	TRM2A	0	0		0.158535	0	113.071380615234375|0.072974681854248|1|AS-CO-H2O1;138.066360473632813|0.119732804596424|1|b1;158.092636108398438|0.122051127254963|1|y1-H3N1;175.119171142578125|0.342594474554062|1|y1;181.108642578125|0.451775074005127|1|a2;209.10357666015625|0.765354931354523|1|b2;214.09759521484375|0.146087035536766|1|iF+U'-H2O;227.113784790039063|0.097511373460293|1|y1+C3O;257.1610107421875|0.182103335857391|…	15.2879	0	10.3108	0	612.738	2	13	102	89	12.91	0	0.00215517	0.691023	0.0224355	-9.71405e-05	0.0918863	11.0919	U-H2O1	306.025	1	U	0	0	0	1	4.05251	2	HASfSDVR	3	4.11758	1.52193	0.322581	0	0	1	1.01313
2	7750	1197.98	679.971	0	3	RHQAM(Oxidation)AIAYFHPQK	TRM2A	0	0		0.0710762	0	226.118667602539063|0.555002212524414|1|AMA-C1H4O1S1;227.065536499023438|0.438427537679672|1|MI:U-H3PO4;235.118988037109375|0.375678449869156|1|HP;372.2242431640625|0.936496615409851|1|y3;409.153076171875|0.336549669504166|2|b4+U;448.1990966796875|0.393047034740448|1|YFH;482.67132568359375|0.553459942340851|2|b5+U;493.26470947265625|0.341717779636383|1|b4;509.283050537109375|0.352964192628861|1|y…	0	0	0	0	679.972	2	2	11	9	0	0	0.00215517	0.930637	0.00898056	4.83298e-05	0.148857	13.1489	U	324.036	1	U	0	0	0	1	3.84938	2	RHQAmAIAYFHPQK	4	1.4895	1.48863	0.352941	0	0	1	0.549912
2	7769	1199.78	835.38	0	2	KQLECEQVLQK	TRM2A	0	0		1.02444	0	147.112808227539063|0.431473970413208|1|y1;185.164215087890625|0.128612920641899|1|VL-CO;197.128387451171875|0.149977251887321|1|LE-CO-H2O1;212.139434814453125|0.131705850362778|1|a2-H3N1;213.016433715820313|0.145069450139999|1|MI:ribose;213.159927368164063|0.208851337432861|1|VL;214.155471801757813|0.175367429852486|1|QL-CO;215.139419555664063|0.118630155920982|1|LE-CO;225.123138427734375|0.1762…	0	0	0	0	835.379	2	0	12	12	0	0	0.00215517	1.47105	0.00112777	-0.000855793	0.0494417	15.0494	U	324.036	1	U	0	0	0	1	3.31813	3	KQLEcEQVLQK	4	4.85548	1.19664	0.375	0	0	1	0.904944
2	7805	1203.42	510.231	0	4	RHQAM(Oxidation)AIAYFHPQK	TRM2A	0	0		0.435488	0	198.12359619140625|0.496296167373657|1|AMA-CO-C1H4O1S1;226.11865234375|0.538918673992157|1|AMA-C1H4O1S1;227.06622314453125|0.503403127193451|1|MI:U-H3PO4;235.119461059570313|0.444742053747177|1|HP;258.143402099609375|0.421757519245148|1|y2-H3N1;294.16796875|0.415113925933838|1|b2;320.651824951171932|0.477482348680496|2|b5;372.224334716796875|1.0|1|y3;448.198211669921875|0.39110004901886|1|YFH;491…	0	0	0	0	510.23	2	2	11	9	0	0	0.00215517	0.870533	0.0113049	-0.000222199	0.140639	13.1406	U	324.036	1	U	0	0	0	1	4.38342	2	RHQAMAIAYFHPQK	-1	0	2.40552	0.361111	0	0	1	0.626203
2	7951	1217.44	524.515	0	3	HASFSDVR	TRM2A	0	0		0.362636	0	136.06182861328125|1.0|1|MI:A';157.108291625976563|0.128284275531769|1|y1-H2O1;158.092117309570313|0.115825086832047|1|y1-H3N1;175.119033813476563|0.362766802310944|1|y1;181.108657836914034|0.209608167409897|1|a2;209.103485107421875|0.296055257320404|1|b2;213.015777587890625|0.112531378865242|1|MI:ribose;233.1033935546875|0.103993490338326|1|a2+C3O;257.16021728515625|0.133949100971222|1|y2-H3N1;2…	100	32.6553	0	0	524.515	2	13	102	89	11.7599	0	0.00215517	1.24147	0.00272448	-0.000190208	0.0734459	13.0734	AU	653.088	2	U	0	0	0	1	3.47054	2	HAsFSDVR	2	0.521235	1.69793	0.246914	0	0	1	0.867635
2	7998	1221.99	679.972	0	3	RHQAM(Oxidation)AIAYFHPQK	TRM2A	0	0		0.669275	0	157.133636474609375|0.213433250784874|1|AI-CO;198.123550415039063|0.267103970050812|1|AMA-CO-C1H4O1S1;213.015777587890625|0.356704413890839|1|MI:ribose;226.118698120117188|0.603308439254761|1|AMA-C1H4O1S1;227.066543579101563|0.487517923116684|1|MI:U-H3PO4;235.119140625|0.312826365232468|1|HP;247.135421752929688|0.568702101707459|2|b4;257.1387939453125|0.44342914223671|1|FH-CO;258.14495849609375|0…	0	0	0	0	679.972	2	2	11	9	0	0	0.00215517	2.47142	2.41237e-05	-0.000455088	0.198663	21.1987	U	324.036	1	U	0	0	0	1	6.03005	2	RHQAmAIAYFHPQK	4	1.21604	1.11028	0.42029	0	0	1	0.861436
2	8005	1222.57	586.491	0	4	RHQAM(Oxidation)AIAYFHPQK	TRM2A	0	0		0.852496	0	226.11895751953125|0.605352997779846|1|AMA-C1H4O1S1;235.11932373046875|0.352436035871506|1|HP;258.144561767578125|0.325453609228134|1|y2-H3N1;306.048583984375|0.448503613471985|1|MI:C-H2O;372.224151611328125|1.0|1|y3;448.198486328125|0.3934186398983|1|YFH;491.274017333984375|0.350711584091187|1|y4-H2O1;509.281219482421875|0.369389802217484|1|y4;519.2349853515625|0.464522927999496|1|AYFH;692.29193…	0	0	0	44.8504	586.491	2	2	11	9	0	0	0.00215517	0.512829	0.0440431	-0.000499981	0.0850006	8.085	CU	629.077	2	U	0	0	0	1	4.39923	1	RHQAMAIAYFHPQK	-1	0	1.21344	0.2	0	0	1	0.314231
2	8016	1223.7	510.231	0.00234742	4	RHQAM(Oxidation)AIAYFHPQK	TRM2A	0	0		0.221507	0	213.016098022460938|0.417024731636047|1|MI:ribose;226.1187744140625|0.686056315898895|1|AMA-C1H4O1S1;255.145675659179688|0.376977980136871|1|QAM-CO-C1H4O1S1;294.1673583984375|0.616029977798462|1|b2;372.223846435546875|1.0|1|y3;491.27490234375|0.368604391813278|1|y4-H2O1;519.23431396484375|0.491814970970154|1|AYFH;619.3431396484375|0.407197713851929|1|a6-C1H4O1S1;647.33294677734375|0.4621028900146…	0	0	0	0	510.23	2	2	11	9	0	0	0.0037594	0.216536	0.130929	-0.00011302	0.0989961	7.099	U	324.036	1	U	0	0	0	1	4.4143	1	RHQAMAIAYFHPQK	-1	0	2.14423	0.16129	0	0	1	0.315307
2	8046	1226.62	621.743	0	2	HASFSDVR	TRM2A	0	0		0.29868	0	120.080993652343764|0.184192344546318|1|iF;158.092361450195341|0.195305421948433|1|y1-H3N1;175.118972778320313|0.353417903184891|1|y1;209.103195190429688|0.168056488037109|1|b2;213.016738891601563|0.155923843383789|1|MI:ribose;274.187713623046875|1.0|1|y2;401.18109130859375|0.133521482348442|1|y1+U-H3PO4;476.247833251953125|0.213372766971588|1|y4;563.7513427734375|0.329139947891235|2|[M+2H-H2O] U…	21.6193	0	16.7762	0	621.743	2	13	102	89	0	0	0.00215517	0.522823	0.0424184	-0.000185702	0.0945756	14.0946	U	324.036	1	U	0	0	0	1	6.96523	1	HASFSDVR	-1	0	1.62666	0.2	0.0121364	0	1	0.870654
2	8110	1232.79	524.515	0	3	HASFSDVR	TRM2A	0	0		0.0921105	0	136.061798095703125|1.0|1|MI:A';175.071548461914034|0.136691763997078|1|SD-CO;175.118896484375|0.295143902301788|1|y1;181.108444213867188|0.203178763389587|1|a2;209.103240966796875|0.312843531370163|1|b2;257.161376953125|0.143324062228203|1|y2-H3N1;274.187652587890625|0.797611594200134|1|y2;330.06005859375|0.178012177348137|1|MI:A-H2O;348.070953369140625|0.182893916964531|1|MI:A;369.0696105957031…	100	17.8012	0	0	524.515	2	13	102	89	0	0	0.00215517	0.589726	0.032954	-4.83134e-05	0.0800996	7.0801	AU	653.088	2	U	0	0	0	1	4.66297	1	HAsFSDVR	2	0.561299	0.902956	0.25	0	0	1	0.582871
2	8132	1234.83	627.938	0	3	HQAM(Oxidation)AIAYFHPQK	TRM2A	0	0		0.428759	0	155.081283569335938|0.447116494178772|1|AM-C1H4O1S1;157.133438110351563|0.239773824810982|1|AI-CO;207.124160766601563|0.302235752344132|1|HP-CO;213.016204833984375|0.386028379201889|1|MI:ribose;226.118743896484375|0.607483804225922|1|AMA-C1H4O1S1;235.11932373046875|0.717851102352142|1|HP;248.102951049804659|0.520142614841461|1|iY+U';257.161224365234375|0.266171425580978|1|y2-H2O1;266.125030517578…	0	0	0	0	627.938	1	1	7	6	0	0	0.00215517	0.963407	0.00792065	-0.000269234	0.100593	12.1006	U	324.036	1	U	0	0	0	1	4.92949	2	HQAMAIAyFHPQK	7	3.46283	1.81443	0.275862	0	0	1	0.758383
2	8134	1235	679.972	0	3	RHQAM(Oxidation)AIAYFHPQK	TRM2A	0	0		0.963405	0	157.133331298828125|0.271872639656067|1|AI-CO;226.119064331054688|0.58811354637146|1|AMA-C1H4O1S1;227.066055297851563|0.546203017234802|1|MI:U-H3PO4;258.14453125|0.337652683258057|1|y2-H3N1;275.171417236328125|0.380948901176453|1|y2;372.2242431640625|1.0|1|y3;433.681427001953125|0.310576021671295|2|b5+U-H3PO4;448.196533203125|0.390582323074341|1|YFH;482.670684814453125|0.563924431800842|2|b5+U;49…	0	0	0	0	679.972	2	2	11	9	0	0	0.00215517	1.31414	0.00206091	-0.000655088	0.148764	16.1488	U	324.036	1	U	0	0	0	1	4.92626	2	RHQAMAIAYFHPQK	-1	0	1.45722	0.325581	0	0	1	0.703751
2	8143	1235.95	510.23	0	4	RHQAM(Oxidation)AIAYFHPQK	TRM2A	0	0		0.936441	0	226.11920166015625|0.601955056190491|1|AMA-C1H4O1S1;227.0665283203125|0.794348359107971|1|MI:U-H3PO4;235.11944580078125|0.623418569564819|1|HP;247.134796142578125|0.463148683309555|2|b4;320.65325927734375|0.622086107730866|2|b5;372.22467041015625|1.0|1|y3;448.201202392578125|0.489870667457581|1|YFH;509.279205322265625|0.453108668327332|1|y4;519.23443603515625|0.521257221698761|1|AYFH;819.40893554…	0	0	0	0	510.23	2	2	11	9	0	0	0.00215517	0.595882	0.0321952	0.000477801	0.123025	10.123	U	324.036	1	U	0	0	0	1	6.59403	1	RHQAMAIAYFHPQK	-1	0	3.40969	0.181818	0	0	1	0.471002
2	8168	1238.46	621.743	0	2	HASFSDVR	TRM2A	0	0		0.691352	0	120.080795288085938|0.148842304944992|1|iF;158.09228515625|0.133679285645485|1|y1-H3N1;162.066421508789063|0.105432920157909|1|a1+C3O;175.071334838867188|0.103263013064861|1|SD-CO;175.119110107421875|0.309206306934357|1|y1;209.103668212890625|0.150280654430389|1|b2;213.016204833984375|0.151853770017624|1|MI:ribose;257.160797119140625|0.189462915062904|1|y2-H3N1;261.0987548828125|0.109710231423378…	10.2755	0	12.2061	0	621.743	2	13	102	89	0	0	0.00215517	0.863567	0.0116104	-0.000429843	0.0847416	16.0847	U	324.036	1	U	0	0	0	1	2.69895	3	hASFSDVR	0	1.10627	1.45903	0.260163	0.0083343	0	1	1.01211
2	8190	1240.49	785.262	0	2	HASFSDVR	TRM2A	0	0		0.854106	0	175.119094848632813|0.400857180356979|1|y1;274.18756103515625|1.0|1|y2;710.347412109375|0.305027961730957|1|y6;781.3841552734375|0.411641657352448|1|y7;	40.5598	0	0	0	785.261	2	13	102	89	0	0	0.00215517	0.4048	0.0659425	-0.000670696	0.094718	8.09472	GU-H2O1	651.073	2	U	0	0	0	1	4.67968	1	HASFSDVR	-1	0	0.682705	0.137931	0	0	1	0.58496
2	8297	1250.87	627.938	0	3	HQAM(Oxidation)AIAYFHPQK	TRM2A	0	0		0.0937712	0	185.128646850585966|0.26198747754097|1|AI;226.118850708007813|0.641037046909332|1|AMA-C1H4O1S1;235.11907958984375|0.467960476875305|1|HP;248.103363037109375|0.63866126537323|1|iY+U';249.098403930664063|0.525804042816162|1|b2-H3N1;257.138824462890625|0.301964104175568|1|FH-CO;266.124725341796875|0.693399906158447|1|b2;275.172393798828125|0.380114555358887|1|y2;290.116943359375|0.309593617916107|1|…	0	0	0	0	627.938	1	1	7	6	25.857	0	0.00215517	1.11025	0.00450946	-5.88825e-05	0.119893	14.1199	U	324.036	1	U	0	0	0	1	5.48161	2	HQAMAIAyFHPQK	7	3.01384	1.30779	0.269231	0	0	1	0.843324
2	8306	1251.62	524.516	0.00234742	3	HASFSDVR	TRM2A	0	0		0.854719	0	136.06182861328125|1.0|1|MI:A';175.11932373046875|0.387323886156082|1|y1;209.103836059570313|0.236828669905663|1|b2;274.187591552734375|0.789239287376404|1|y2;697.25738525390625|0.334386140108109|1|b6+C3O;833.3731689453125|0.281318962574005|1|y7+C3O;970.43597412109375|0.495695412158966|1|[M+H] C3O;	100	0	0	0	524.515	2	13	102	89	0	0	0.0037594	0.0404869	0.239803	-0.000448313	0.0376489	5.03765	AU	653.088	2	U	0	0	0	1	3.4716	1	HASFSDVR	-1	0	1.82858	0.15	0	0	1	0.43395
2	8346	1255.59	585.264	0	3	GRPLSVRLAR	TRM2A	0	0		0.600282	0	175.118789672851563|0.274116545915604|1|y1;197.103057861328125|0.342472195625305|1|b2-H3N1;214.129226684570313|0.27484717965126|1|b2;226.082138061523438|0.200449913740158|1|MI:C-H3PO4;306.048187255859375|0.403255432844162|1|MI:C-H2O;392.903625488281307|1.0|3|[M+3H] C3O;456.9298095703125|0.262809604406357|3|[M+3H] U-HPO3;477.580413818359375|0.304874002933502|3|[M+3H-H2O] U;482.290252685546875|0.31…	0	0	0	40.3255	585.264	1	0	5	5	0	0	0.00215517	0.882979	0.0107789	0.000351323	0.0133776	3.01338	CU	629.077	2	U	0	0	0	1	2.23709	1	GRpLSVRLAR	2	0.223927	1.92609	0.245283	0	0	1	0.223709
2	8407	1261.52	621.743	0	2	HASFSDVR	TRM2A	0	0		0.0939911	0	120.080772399902315|0.466635763645172|1|iF;131.081619262695313|0.270189732313156|1|AS-CO;159.076400756835938|0.226800337433815|1|AS;175.118911743164063|0.445624232292175|1|y1;181.108428955078125|0.207135915756226|1|a2;213.015853881835938|0.270783841609955|1|MI:ribose;257.160675048828125|0.253559440374374|1|y2-H3N1;261.09814453125|0.242700815200806|1|b2+C3O;274.187530517578125|1.0|1|y2;476.2473449…	32.3259	0	36.5982	0	621.743	2	13	102	89	23.2717	0	0.00215517	0.581012	0.0340583	5.84383e-05	0.0910826	10.0911	U	324.036	1	U	0	0	0	1	5.81838	1	HASFSDVR	-1	0	1.16744	0.211538	0.0310419	0	1	0.727297
2	8423	1263.06	627.938	0	3	HQAM(Oxidation)AIAYFHPQK	TRM2A	0	0		0.23436	0	195.004745483398438|0.210432186722755|1|MI:ribose-H2O;198.123153686523438|0.204473972320557|1|AMA-CO-C1H4O1S1;226.118743896484375|0.509905397891998|1|AMA-C1H4O1S1;235.119125366210938|0.253128916025162|1|HP;242.602584838867188|0.425805270671845|2|b4;248.103042602539063|0.50722336769104|1|iY+U';249.098297119140653|0.36392480134964|1|b2-H3N1;257.139495849609375|0.410526603460312|1|FH-CO;258.14477539…	0	0	0	0	627.938	1	1	7	6	0	0	0.00215517	1.01765	0.00643331	-0.000147164	0.116357	14.1164	U	324.036	1	U	0	0	0	1	5.47969	2	HQAMAIAyFHPQK	7	4.57207	1.45892	0.392405	0	0	1	0.84303
2	8465	1267.18	666.939	0	3	KQLECEQVLQK	TRM2A	0	0		0.40592	0	197.128128051757813|0.310255974531174|1|LE-CO-H2O1;214.154556274414034|0.274203777313232|1|QL-CO;225.12335205078125|0.37361079454422|1|LE-H2O1;239.150497436523438|0.714037716388702|1|b2-H2O1;240.134490966796875|0.764996349811554|1|b2-H3N1;242.150054931640653|0.676892042160034|1|QL;257.160797119140625|0.94699764251709|1|b2;258.144744873046875|0.950003147125244|1|y2-H3N1;275.17156982421875|0.841561…	0	97.9693	0	0	666.939	2	0	12	12	0	0	0.00215517	0.516477	0.0434431	-0.000270724	0.0612645	13.0613	AU	653.088	2	U	0	0	0	1	2.9558	3	KQlECEQVlQK	8	0.227783	0.663393	0.405172	0	0	1	0.806126
2	8476	1268.1	999.906	0	2	KQLECEQVLQK	TRM2A	0	0		1.2063	0	239.150054931640653|0.528214454650879|1|b2-H2O1;240.134597778320313|0.731350541114807|1|b2-H3N1;242.150070190429688|0.594448566436768|1|QL;257.16070556640625|0.8954097032547|1|b2;258.144622802734375|0.942695498466492|1|y2-H3N1;275.17144775390625|0.873917639255524|1|y2;388.25494384765625|1.0|1|y3;487.323455810546875|0.591941654682159|1|y4;615.38153076171875|0.648426592350006|1|y5;786.3838500976563…	0	0	0	0	999.905	2	0	12	12	0	0	0.00215517	0.779795	0.0159934	-0.00120618	0.123408	9.12341	AU	653.088	2	U	0	0	0	1	5.63575	1	KQLECEQVLQK	-1	0	0.856066	0.296296	0	0	1	0.512341
2	8504	1270.85	774.756	0	2	HASFSDVR	TRM2A	0	0		0.452613	0	175.071563720703125|0.346456170082092|1|SD-CO;175.119064331054688|0.352954477071762|1|y1;181.108871459960938|0.183225587010384|1|a2;209.103240966796875|0.31580725312233|1|b2;274.18743896484375|1.0|1|y2;307.0323486328125|0.257367640733719|1|MI:U-H2O;485.7218017578125|0.549662053585053|2|[M+2H] C3O;515.73883056640625|0.383625596761704|2|[M+2H] U';697.256591796875|0.516575932502747|1|b6+C3O;710.3461…	25.3465	0	0	0	774.756	2	13	102	89	0	0	0.00215517	0.346914	0.0816579	-0.000350665	0.0680288	7.06803	UU	630.061	2	U	0	0	0	1	3.50632	1	HASFSDVR	-1	0	0.528506	0.295455	0	0	1	0.43829
2	8521	1272.48	483.584	0	3	GRPLSVRLAR	TRM2A	0	0		0.0508495	0	158.09228515625|0.098490357398987|1|y1-H3N1;175.11920166015625|0.235802739858627|1|y1;197.103240966796875|0.334855943918228|1|b2-H3N1;214.12994384765625|0.24058710038662|1|b2;246.15618896484375|0.134873285889626|1|y2;321.86328125|0.177558332681656|3|y8+C3O;359.240203857421875|0.191566064953804|1|y3;386.9014892578125|0.135641142725945|3|[M+3H-H2O] C3O;392.903961181640625|1.0|3|[M+3H] C3O;407.23995…	0	0	0	0	483.584	1	0	5	5	0	0	0.00215517	0.885371	0.0106807	-2.459e-05	0.0372737	8.03727	U	324.036	1	U	0	0	0	1	2.79849	2	GRpLSVRLAR	2	0.325201	0.61844	0.262295	0	0	1	0.559697
2	8709	1290.99	621.743	0	2	HASFSDVR	TRM2A	0	0		0.29868	0	120.080963134765625|0.337682247161865|1|iF;175.11944580078125|0.347565859556198|1|y1;257.161773681640625|0.195097118616104|1|y2-H3N1;274.1878662109375|0.753409028053284|1|y2;555.23248291015625|0.212633818387985|1|b4+U';710.34588623046875|0.324660748243332|1|y6;781.38446044921875|0.958128392696381|1|y7;1013.44158935546875|0.235778376460075|1|[M+H-NH3] U';	27.3318	0	22.5685	0	621.743	2	13	102	89	17.9221	0	0.00215517	0.456081	0.0544813	-0.000185702	0.10866	8.10866	U	324.036	1	U	0	0	0	1	4.69561	1	HASFSDVR	-1	0	1.6545	0.186047	0.0303233	0	1	0.586951
2	8837	1303.34	524.515	0	3	HASFSDVR	TRM2A	0	0		0.0135409	0	136.0618896484375|1.0|1|MI:A';158.092727661132813|0.121582165360451|1|y1-H3N1;175.0712890625|0.134385019540787|1|SD-CO;175.119155883789063|0.270396709442139|1|y1;181.10858154296875|0.18736669421196|1|a2;209.103500366210938|0.307256639003754|1|b2;257.1610107421875|0.188527405261993|1|y2-H3N1;274.187774658203125|0.782151699066162|1|y2;330.06011962890625|0.193372279405594|1|MI:A-H2O;348.070770263671…	100	19.3372	0	0	524.515	2	13	102	89	0	0	0.00215517	0.567257	0.0358755	-7.10243e-06	0.0689881	9.06899	AU	653.088	2	U	0	0	0	1	2.89656	2	HASFSdVR	5	0.256532	1.5461	0.3375	0	0	1	0.724141
2	8868	1306.34	666.939	0	3	KQLECEQVLQK	TRM2A	0	0		0.222889	0	197.128387451171875|0.272536188364029|1|LE-CO-H2O1;214.15472412109375|0.258773624897003|1|QL-CO;225.1236572265625|0.423685133457184|1|LE-H2O1;239.15057373046875|0.766875684261322|1|b2-H2O1;240.134628295898438|0.785341799259186|1|b2-H3N1;242.150177001953125|0.619420409202576|1|QL;257.160888671875|0.950251460075378|1|b2;258.144805908203125|0.950634300708771|1|y2-H3N1;275.171417236328125|0.844432413…	0	85.3658	0	0	666.939	2	0	12	12	0	0	0.00215517	1.46951	0.00113447	-0.000148654	0.0695879	13.0696	AU	653.088	2	U	0	0	0	1	4.43827	2	KQLEcEQVLQK	4	4.75984	0.414044	0.360825	0	0	1	0.806959
2	8883	1307.8	999.906	0	2	KQLECEQVLQK	TRM2A	0	0		0.856266	0	225.12310791015625|0.46853369474411|1|LE-H2O1;239.150039672851563|0.786469578742981|1|b2-H2O1;240.134307861328125|0.821293234825134|1|b2-H3N1;242.150543212890625|0.618345677852631|1|QL;257.16082763671875|0.862274885177612|1|b2;258.144622802734375|0.865746140480042|1|y2-H3N1;275.171661376953125|0.775510847568512|1|y2;330.059539794921875|0.537279963493347|1|MI:A-H2O;370.244476318359375|0.5073578953…	0	53.728	0	0	999.905	2	0	12	12	0	0	0.00215517	0.724245	0.0197689	-0.000856184	0.0918742	9.09187	AU	653.088	2	U	0	0	0	1	6.70106	1	KQLECEQVLQK	-1	0	0.868742	0.268293	0	0	1	0.609187
2	9368	1354.52	506.232	0	4	RHQAMAIAYFHPQK	TRM2A	0	0		0.0968935	0	157.133697509765625|0.400525063276291|1|AI-CO;207.112777709960938|0.32324680685997|1|AY-CO;235.11962890625|0.448462635278702|1|HP;257.138916015625|0.342794805765152|1|FH-CO;294.167877197265625|0.607866108417511|1|b2;355.174591064453125|0.354874551296234|1|a1+U-H3PO4;355.1964111328125|0.345892906188965|1|y3-H3N1;372.224090576171932|1.0|1|y3;422.225799560546875|0.455217719078064|1|b3;448.1982421875…	0	0	0	0	506.232	2	2	11	9	0	0	0.00215517	0.286346	0.101872	4.90505e-05	0.0899421	11.0899	U	324.036	1	U	0	0	0	1	2.54511	3	RHQAMAIAYFHPQK	-1	0	1.84678	0.259259	0	0	1	0.54538
2	9822	1398.41	771.332	0	2	QLECEQVLQK	TRM2A	0	0		0.946496	0	130.086380004882813|0.515247583389282|1|y1-H3N1;147.112930297851563|0.68277645111084|1|y1;181.061264038085966|0.160422623157501|1|b1+C3O;185.164962768554688|0.150168493390083|1|VL-CO;188.048965454101563|0.273759931325912|1|iC+U';196.144515991210938|0.40650337934494|1|a2-H2O1;197.128448486328125|0.869554579257965|1|LE-CO-H2O1;213.01611328125|0.341300278902054|1|MI:ribose;214.155044555664063|0.7796…	20.7232	0	0	0	771.331	1	0	1	1	0	0	0.00215517	0.314533	0.0919403	-0.000730062	0.0471039	14.0471	U	324.036	1	U	0	0	0	1	2.23531	4	QLEcEQVLQK	3	7.17721	0.662058	0.300448	0	0	1	0.894123
2	9867	1402.78	624.295	0	2	VLHGALWK	TRM2A	0	0		0.0459699	0	115.039001464843764|0.120068781077862|1|MI:ribose-H2O-HPO3;129.102447509765625|0.474876791238785|1|y1-H2O1;130.086441040039063|0.382759243249893|1|y1-H3N1;147.113052368164063|0.45671957731247|1|y1;159.092239379882813|0.131623566150665|1|iW;167.09326171875|0.166233569383621|1|HG-CO;185.165115356445313|0.713644444942474|1|a2;195.087905883789063|0.479364901781082|1|HG;211.086898803710938|0.128239259…	14.9499	0	0	0	624.295	2	1	24	23	18.6595	0	0.00215517	1.14315	0.00397436	-2.86988e-05	0.0483431	13.0483	U	324.036	1	U	0	0	0	1	1.7281	4	VLhGALWK	2	11.5283	1.67998	0.346535	0.00274574	0	1	0.864049
2	9890	1404.9	627.938	0	3	HQAM(Oxidation)AIAYFHPQK	TRM2A	0	0		0.33156	0	200.103378295898438|0.231399700045586|1|QA;213.016311645507813|0.276755899190903|1|MI:ribose;226.118743896484375|0.561450719833374|1|AMA-C1H4O1S1;235.119277954101563|0.290384918451309|1|HP;248.103042602539063|0.457558810710907|1|iY+U';249.09759521484375|0.357510417699814|1|b2-H3N1;257.160552978515625|0.272867918014526|1|y2-H2O1;258.14459228515625|0.367939025163651|1|y2-H3N1;266.124725341796875|0.…	0	0	0	0	627.938	1	1	7	6	28.3449	0	0.00215517	0.982463	0.00736264	-0.000208199	0.128931	18.1289	U	324.036	1	U	0	0	0	1	5.4865	2	HQAMAIAyFHPQK	7	0.732463	1.6559	0.315068	0	0	1	0.844078
2	9905	1406.38	416.532	0.00234742	3	VLHGALWK	TRM2A	0	0		0.135651	0	115.039115905761719|0.277992397546768|1|MI:ribose-H2O-HPO3;129.102264404296875|0.514112174510956|1|y1-H2O1;130.0863037109375|0.509098589420319|1|y1-H3N1;147.112899780273438|0.529532134532928|1|y1;185.164993286132813|0.591533660888672|1|a2;195.087646484375|0.645560681819916|1|HG;211.087127685546875|0.2016391903162|1|iW+C3O;213.015792846679688|0.391981929540634|1|MI:ribose;223.15557861328125|0.5278…	0	0	0	0	416.532	2	1	24	23	0	0	0.0037594	0.0638215	0.221965	5.65029e-05	0.0387092	6.03871	U	324.036	1	U	0	0	0	1	2.30046	3	VLHGALwK	6	7.63894	1.81566	0.258065	0	0	1	0.862673
2	9977	1413.21	624.295	0	2	VLHGALWK	TRM2A	0	0		0.534803	0	129.102218627929688|0.567032814025879|1|y1-H2O1;130.086212158203125|0.395781934261322|1|y1-H3N1;147.112747192382813|0.507525622844696|1|y1;185.164764404296875|0.704369127750397|1|a2;195.08746337890625|0.460701167583466|1|HG;199.108230590820313|0.204431548714638|1|y1+C3O;213.159866333007813|0.240666657686234|1|b2;251.150177001953125|0.42596036195755|1|LH;266.1248779296875|0.369759559631348|1|HGA;2…	28.8088	0	0	0	624.295	2	1	24	23	32.0304	0	0.00215517	0.727465	0.0195278	-0.000333875	0.0467963	7.0468	U	324.036	1	U	0	0	0	1	2.30354	3	VLHGALwK	6	11.6546	0.684568	0.352381	0	0	1	0.863828
2	10028	1418.28	627.938	0	3	HQAM(Oxidation)AIAYFHPQK	TRM2A	0	0		0.817556	0	213.016021728515625|0.381434738636017|1|MI:ribose;226.118728637695341|0.543729364871979|1|AMA-C1H4O1S1;248.102249145507813|0.520000159740448|1|iY+U';249.097900390625|0.380669414997101|1|b2-H3N1;258.145477294921875|0.331853091716766|1|y2-H3N1;266.12469482421875|0.52776962518692|1|b2;337.16326904296875|0.434367507696152|1|b3;372.22412109375|1.0|1|y3;484.1982421875|0.567028641700745|1|b4;491.2370605…	0	0	0	0	627.938	1	1	7	6	0	0	0.00215517	1.17373	0.00353406	-0.000513375	0.148268	14.1483	U	324.036	1	U	0	0	0	1	9.91062	1	HQAMAIAyFHPQK	7	0.52	2.48709	0.333333	0	0	1	0.762356
2	10245	1439.09	610.297	0	2	GIPFRPVK	TRM2A	0	0		0.0186136	0	120.080627441406236|0.150464534759522|1|iF;129.10205078125|0.200123444199562|1|y1-H2O1;130.086090087890625|0.114230163395405|1|y1-H3N1;143.11773681640625|0.523426115512848|1|a2;147.112716674804659|0.182530909776688|1|y1;171.112548828125|0.174997419118881|1|b2;262.15594482421875|0.086053088307381|1|FR-C1H2N2;332.19000244140625|0.210527390241623|2|PFRPV-CO+U'-H2O;343.2332763671875|0.128732025623322…	16.169	0	0	0	610.297	1	1	4	3	10.6166	0	0.00215517	0.542274	0.0394221	1.13598e-05	0.0586833	7.05868	U-H2O1	306.025	1	U	0	0	0	1	2.31925	2	GIPfRPVK	3	3.56593	1.07902	0.277778	0.0155695	0	1	0.579812
2	10425	1456.86	526.217	0	3	VLHGALWK	TRM2A	0	0		0.471858	0	136.06207275390625|1.0|1|MI:A';147.113143920898438|0.179185673594475|1|y1;167.092819213867188|0.077065788209438|1|HG-CO;185.165328979492188|0.313840836286545|1|a2;195.088104248046875|0.194062441587448|1|HG;213.160186767578125|0.129853188991547|1|b2;223.0830078125|0.072971366345882|1|GA+U'-H2O;223.155960083007813|0.10476229339838|1|LH-CO;251.1510009765625|0.210259020328522|1|LH;266.125244140625|0.…	100	38.2069	0	0	526.216	2	1	24	23	0	0	0.00215517	0.332523	0.0860854	-0.000248299	0.045827	7.04583	AU	653.088	2	U	0	0	0	1	2.30317	3	VLHgALWK	3	0.425117	2.10198	0.285714	0	0	1	0.86369
2	10452	1459.54	788.821	0	2	VLHGALWK	TRM2A	0	0		0.712704	0	136.061782836914063|1.0|1|MI:A';147.112777709960938|0.151321664452553|1|y1;185.164901733398438|0.265303432941437|1|a2;195.08746337890625|0.185999870300293|1|HG;213.15997314453125|0.106684260070324|1|b2;223.156326293945313|0.08704586327076|1|LH-CO;251.150360107421875|0.179308772087097|1|LH;266.125|0.176298677921295|1|HGA;271.120758056640625|0.087072595953941|1|iW+U';279.144561767578125|0.114725276…	100	31.8132	0	0	788.821	2	1	24	23	0	0	0.00215517	0.882726	0.0107894	-0.000562196	0.057007	7.05701	AU	653.088	2	U	0	0	0	1	2.30743	3	VLHGALwK	6	0.181725	0.447932	0.299213	0	0	1	0.865287
2	10472	1461.52	624.295	0.00234742	2	VLHGALWK	TRM2A	0	0		0.730336	0	129.10235595703125|0.608868837356567|1|y1-H2O1;130.086349487304688|0.451348096132278|1|y1-H3N1;147.112930297851563|0.568789124488831|1|y1;167.092819213867188|0.227885082364082|1|HG-CO;185.16497802734375|0.842289924621582|1|a2;195.08782958984375|0.614038825035095|1|HG;213.01641845703125|0.173494026064873|1|MI:ribose;213.160003662109375|0.36801552772522|1|b2;223.083023071289063|0.17309382557869|1|G…	21.9739	0	0	0	624.295	2	1	24	23	0	0	0.0037594	0.203118	0.137318	-0.000455945	0.0441859	7.04419	U	324.036	1	U	0	0	0	1	1.38153	5	VLHGALwK	6	2.22709	0.749448	0.335165	0	0	1	0.863455
2	10501	1464.37	416.532	0	3	VLHGALWK	TRM2A	0	0		0.670273	0	115.039054870605469|0.321916848421097|1|MI:ribose-H2O-HPO3;129.10235595703125|0.703961253166199|1|y1-H2O1;130.08636474609375|0.702995538711548|1|y1-H3N1;147.112930297851563|0.662910640239716|1|y1;167.092849731445313|0.277459889650345|1|HG-CO;185.16497802734375|0.837791681289673|1|a2;195.00531005859375|0.211270481348038|1|MI:ribose-H2O;195.087738037109375|0.758832573890686|1|HG;211.086639404296875…	18.5444	0	0	0	416.532	2	1	24	23	0	0	0.00215517	0.911041	0.0096807	-0.00027919	0.0521157	7.05212	U	324.036	1	U	0	0	0	1	1.72918	4	VLHGALwK	6	13.1657	0.924216	0.321429	0	0	1	0.864588
2	10536	1467.71	526.217	0.00234742	3	VLHGALWK	TRM2A	0	0		0.355869	0	136.061782836914063|1.0|1|MI:A';147.112869262695341|0.180980160832405|1|y1;185.164932250976563|0.300677061080933|1|a2;195.087371826171875|0.194992691278458|1|HG;251.149765014648438|0.188230097293854|1|LH;266.1246337890625|0.181701213121414|1|HGA;268.10302734375|0.113827019929886|1|MI:A-HPO3;330.0596923828125|0.381623476743698|1|MI:A-H2O;332.208221435546875|0.142736613750458|1|b3-H2O1;350.21841430…	100	38.1623	0	0	526.216	2	1	24	23	0	0	0.0037594	0.155014	0.162605	-0.000187264	0.0612833	5.06128	AU	653.088	2	U	0	0	0	1	2.89216	2	VLHgALWK	3	0.127264	0.565005	0.321429	0	0	1	0.72304
2	10581	1472.07	624.295	0.00234742	2	VLHGALWK	TRM2A	0	0		0.33927	0	129.102279663085938|0.72088760137558|1|y1-H2O1;130.086257934570313|0.50666743516922|1|y1-H3N1;147.112823486328125|0.618962943553925|1|y1;185.164886474609375|0.870854616165161|1|a2;195.087493896484375|0.688540101051331|1|HG;213.159805297851563|0.424799889326096|1|b2;223.155487060546875|0.444198250770569|1|LH-CO;251.150405883789063|0.577247023582459|1|LH;266.1248779296875|0.505510151386261|1|HGA;27…	35.9108	0	0	0	624.295	2	1	24	23	31.8955	0	0.0037594	0.144083	0.1689	-0.000211804	0.0504491	7.05045	U	324.036	1	U	0	0	0	1	2.30493	3	VLHGALwK	6	18.1564	1.38953	0.352381	0	0	1	0.86435
2	10631	1476.86	515.569	0	3	RLLYVSCNPR	TRM2A	0	0		0.598073	0	136.075912475585938|0.492449402809143|1|iY;157.108474731445313|0.14992156624794|1|y1-H2O1;175.119186401367188|0.299146771430969|1|y1;187.107513427734375|0.128708407282829|1|VS;195.003936767578125|0.117080837488174|1|MI:ribose-H2O;199.18017578125|0.100401669740677|1|LL-CO;213.016159057617188|0.335786104202271|1|MI:ribose;225.171340942382813|0.193053290247917|1|a2-H3N1;242.197784423828125|0.1602331…	49.2449	0	0	0	515.569	2	0	8	8	0	0	0.00215517	1.07816	0.00510046	-0.000308348	0.147608	12.1476	U	324.036	1	U	0	0	0	1	3.388	3	RLLYVScNPR	6	6.03525	1.38164	0.478261	0.0247619	0	1	1.0164
2	10656	1479.33	772.85	0	2	RLLYVSCNPR	TRM2A	0	0		0.577556	0	140.081939697265625|0.129651769995689|1|b1-H3N1;157.108367919921875|0.183295145630837|1|y1-H2O1;158.09283447265625|0.09930807352066|1|y1-H3N1;175.118865966796875|0.162432134151459|1|y1;211.108123779296875|0.179545253515244|1|VS-CO+C3O;225.171218872070313|0.192140266299248|1|a2-H3N1;255.145111083984375|0.257390558719635|1|y2-H3N1;270.19342041015625|0.152406230568886|1|b2;272.1717529296875|0.292482…	13.2094	0	0	0	772.85	2	0	8	8	0	0	0.00215517	0.382991	0.07149	0.000446364	0.0432737	9.04327	U	324.036	1	U	0	0	0	1	2.60862	3	RLLYVsCNPR	5	0.179545	1.19791	0.284404	0	0	1	0.782586
2	10659	1479.61	905.917	0	2	RAQRSVTLPEACR	Q2KIH2	0	0		0.473451	0	157.108474731445313|0.204687207937241|1|y1-H2O1;158.09271240234375|0.122730642557144|1|y1-H3N1;175.119186401367188|0.268160551786423|1|y1;227.066604614257813|0.144003301858902|1|MI:U-H3PO4;665.8485107421875|0.224747523665428|2|y12;714.3702392578125|0.10202893614769|1|SVTLP-CO+U-HPO3;734.8948974609375|0.599128127098084|2|[M+2H-H2O];735.3907470703125|0.494425535202026|2|[M+2H-NH3];743.899658203125|…	0	0	0	0	905.917	2	0	4	4	12.3217	0	0.00215517	0.507507	0.0449329	-0.000428908	0.0404621	6.04046	U	324.036	1	U	0	0	0	1	1.10525	2	RAQRSvTLPEACR	5	0.102029	1.64423	0.254237	0	0	1	0.170039
2	10662	1479.86	526.216	0.00234742	3	VLHGALWK	TRM2A	0	0		0.0079029	0	136.061782836914063|1.0|1|MI:A';147.112823486328125|0.187337934970856|1|y1;167.092666625976563|0.070004031062126|1|HG-CO;185.164871215820313|0.300402611494064|1|a2;195.087677001953125|0.214991375803947|1|HG;213.159683227539063|0.125650495290756|1|b2;223.155517578125|0.100174523890018|1|LH-CO;238.129913330078125|0.060911450535059|1|HGA-CO;251.150192260742188|0.210597306489944|1|LH;266.124969482421…	100	26.4065	0	0	526.216	2	1	24	23	0	0	0.0037594	0.175652	0.151285	-4.15864e-06	0.047525	7.04752	AU	653.088	2	U	0	0	0	1	2.30382	3	VLHGALwK	6	2.94727	0.667049	0.287671	0	0	1	0.863932
2	10675	1481.15	788.822	0.00234742	2	VLHGALWK	TRM2A	0	0		0.874759	0	136.061782836914063|1.0|1|MI:A';147.112716674804659|0.157929703593254|1|y1;185.164825439453125|0.198909729719162|1|a2;195.0875244140625|0.197067156434059|1|HG;251.150360107421875|0.171531736850739|1|LH;266.12481689453125|0.18320420384407|1|HGA;271.119171142578125|0.093206509947777|1|iW+U';308.173431396484375|0.09020808339119|1|LHG;330.059539794921875|0.181208610534668|1|MI:A-H2O;332.2085571289062…	100	18.1209	0	0	788.821	2	1	24	23	0	0	0.0037594	0.222276	0.128279	-0.000690028	0.058704	6.0587	AU	653.088	2	U	0	0	0	1	2.30808	3	VLHGALwK	6	0.196992	0.783488	0.245098	0	0	1	0.865529
2	10812	1494.22	585.592	0	3	GRPLSVRLAR	TRM2A	0	0		0.0828914	0	157.108078002929688|0.126057058572769|1|y1-H2O1;175.118927001953125|0.263659626245499|1|y1;197.103271484375|0.294292449951172|1|b2-H3N1;214.13006591796875|0.252943098545074|1|b2;307.032867431640625|0.351739257574081|1|MI:U-H2O;392.9039306640625|1.0|3|[M+3H] C3O;407.238616943359375|0.235907673835754|3|[M+3H-NH3] U';412.914459228515625|0.18983294069767|3|[M+3H] U';424.2659912109375|0.20060895383358…	0	0	0	0	585.592	1	0	5	5	13.789	0	0.00215517	0.345674	0.0820308	4.85406e-05	0.0297346	5.02973	UU	630.061	2	U	0	0	0	1	2.23874	2	GRpLSVRLAR	2	0.276781	1.48206	0.261538	0	0	1	0.447748
2	10835	1496.56	515.569	0	3	RLLYVSCNPR	TRM2A	0	0		0.361305	0	136.07574462890625|0.538694322109222|1|iY;140.081756591796875|0.106645569205284|1|b1-H3N1;141.103134155273438|0.096803270280361|1|VS-CO-H2O1;157.10833740234375|0.137783765792847|1|y1-H2O1;159.112777709960938|0.105109162628651|1|VS-CO;175.119140625|0.293932199478149|1|y1;195.005691528320313|0.130483329296112|1|MI:ribose-H2O;199.180816650390625|0.191966384649277|1|LL-CO;213.015869140625|0.340966016…	53.8694	0	0	0	515.569	2	0	8	8	0	0	0.00215517	0.891507	0.0104327	-0.000186278	0.13404	12.134	U	324.036	1	U	0	0	0	1	3.38298	3	RLLYVScNPR	6	0.10995	0.671432	0.410526	0.026547	0	1	1.01489
2	10836	1496.65	772.85	0	2	RLLYVSCNPR	TRM2A	0	0		0.212186	0	136.075546264648438|0.145757049322128|1|iY;140.082077026367188|0.123268336057663|1|b1-H3N1;157.10833740234375|0.179436728358269|1|y1-H2O1;175.119171142578125|0.241485744714737|1|y1;199.180770874023438|0.139973193407059|1|LL-CO;225.171173095703125|0.183768406510353|1|a2-H3N1;242.198043823242188|0.140609443187714|1|a2;253.165603637695341|0.135224118828774|1|b2-H3N1;255.145263671875|0.32990550994873…	17.1013	0	0	0	772.85	2	0	8	8	12.5868	0	0.00215517	2.14827	8.35333e-05	-0.000163988	0.064126	12.0641	U	324.036	1	U	0	0	0	1	5.03563	2	RLLyVSCNPR	3	0.57301	0.968364	0.471264	0.00823259	0	1	1.00713
2	10847	1497.56	624.295	0	2	VLHGALWK	TRM2A	0	0		0.241503	0	129.102432250976563|0.315575391054153|1|y1-H2O1;130.086456298828125|0.2156603038311|1|y1-H3N1;147.113052368164063|0.263148665428162|1|y1;159.091720581054688|0.089151449501514|1|iW;167.093109130859347|0.100606471300125|1|HG-CO;185.16510009765625|0.472772628068924|1|a2;195.087875366210938|0.351879477500916|1|HG;213.015533447265625|0.074196688830853|1|MI:ribose;213.160125732421875|0.213702395558357|…	30.0403	9.75841	0	0	624.295	2	1	24	23	0	0	0.00215517	0.350362	0.0806296	-0.000150769	0.0432056	9.04321	U	324.036	1	U	0	0	0	1	1.72663	4	VLHgALWK	3	0.90467	2.37102	0.311558	0.00281731	0	1	0.863315
2	10860	1498.85	526.216	0.00234742	3	VLHGALWK	TRM2A	0	0		0.255655	0	136.061737060546875|1.0|1|MI:A';147.112777709960938|0.163725778460503|1|y1;167.092926025390625|0.063439078629017|1|HG-CO;185.164779663085966|0.306323409080505|1|a2;195.08758544921875|0.205883339047432|1|HG;213.016555786132813|0.069660685956478|1|MI:ribose;213.159942626953125|0.119870893657207|1|b2;223.082672119140653|0.068329505622387|1|GA+U'-H2O;223.15521240234375|0.100680157542229|1|LH-CO;251.1…	100	37.8711	0	0	526.216	2	1	24	23	0	0	0.0037594	0.0230037	0.253918	-0.00013453	0.0382072	7.03821	AU	653.088	2	U	0	0	0	1	2.30027	3	VLHgALWK	3	0.291266	0.730267	0.216374	0	0	1	0.862601
2	10881	1501	788.822	0	2	VLHGALWK	TRM2A	0	0		0.874759	0	136.061843872070313|1.0|1|MI:A';147.11297607421875|0.181148543953896|1|y1;185.164886474609375|0.258208692073822|1|a2;195.08758544921875|0.209416970610619|1|HG;213.159820556640653|0.124117001891136|1|b2;251.149917602539063|0.172543659806252|1|LH;266.124847412109375|0.217817440629005|1|HGA;266.1510009765625|0.098307721316814|1|GAL-CO+C3O;271.11981201171875|0.107899159193039|1|iW+U';308.172485351562…	100	31.8733	0	0	788.821	2	1	24	23	0	0	0.00215517	0.60818	0.0307302	-0.000690028	0.0597279	7.05973	AU	653.088	2	U	0	0	0	1	2.30847	3	VLHGALwK	6	0.250124	0.542936	0.237705	0	0	1	0.865675
2	10973	1509.85	585.593	0	3	GRPLSVRLAR	TRM2A	0	0		0.750933	0	175.118988037109375|0.322425574064255|1|y1;197.103195190429688|0.332375019788742|1|b2-H3N1;214.130111694335938|0.355703681707382|1|b2;266.124755859375|0.180850178003311|1|b2+C3O;307.03302001953125|0.420554101467133|1|MI:U-H2O;359.239105224609318|0.22321617603302|1|y3;392.903900146484375|1.0|3|[M+3H] C3O;407.2393798828125|0.269613862037659|3|[M+3H-NH3] U';450.92535400390625|0.410868227481842|3|[M+…	0	0	0	0	585.592	1	0	5	5	0	0	0.00215517	0.566909	0.0359227	-0.000439741	0.0323643	6.03236	UU	630.061	2	U	0	0	0	1	4.4804	1	GRPLSvRLAR	5	0.208446	2.51317	0.280702	0	0	1	0.44804
2	11121	1524.25	905.918	0.00234742	2	RAQRSVTLPEACR	Q2KIH2	0	0		1.48406	0	157.108688354492188|0.196914538741112|1|y1-H2O1;175.119293212890625|0.253012120723724|1|y1;227.066635131835938|0.144280791282654|1|MI:U-H3PO4;665.8515625|0.188848957419395|2|y12;734.89581298828125|0.533212721347809|2|[M+2H-H2O];735.39105224609375|0.426478922367096|2|[M+2H-NH3];743.90069580078125|1.0|2|[M+2H];856.93011474609375|0.912862420082092|2|[M+2H] U-H3PO4;865.9324951171875|0.164747178554535…	0	0	0	0	905.917	2	0	4	4	0	0	0.0037594	0.0664063	0.220059	-0.00134444	0.0421221	6.04212	U	324.036	1	U	0	0	0	1	2.2123	1	RAQRSVTLPEACR	-1	0	2.10868	0.196429	0	0	1	0.170177
2	11147	1526.62	719.999	0	3	KTPSQEGLPLEHVAGDR	TRM2A	0	0		0.680108	0	171.112884521484375|0.298921316862106|1|GL;175.1190185546875|0.715778529644013|1|y1;183.149169921875|0.429944932460785|1|LP-CO;185.092376708984375|0.356751084327698|1|PS;211.144973754882813|0.337634235620499|1|LP;213.015396118164063|0.252685487270355|1|MI:ribose;237.134170532226563|0.296241998672485|1|HV;340.186431884765625|0.455665022134781|1|PLE;347.16961669921875|0.338244467973709|1|y3;418.204…	0	0	0	0	719.999	2	4	7	3	0	0	0.00215517	0.461251	0.0534389	-0.000489677	0.102908	16.1029	U	324.036	1	U	0	0	0	1	4.30467	2	KTpSQEGLpLEHVAGDR	8	0.384206	1.57733	0.179487	0	0	1	0.506432
2	11299	1541.39	772.851	0	2	RLLYVSCNPR	TRM2A	0	0		1.30077	0	140.0816650390625|0.090388670563698|1|b1-H3N1;141.102188110351563|0.073390156030655|1|VS-CO-H2O1;157.10833740234375|0.121518716216087|1|y1-H2O1;158.09234619140625|0.069935083389282|1|y1-H3N1;175.118911743164063|0.169539660215378|1|y1;225.170867919921875|0.137418046593666|1|a2-H3N1;253.166366577148438|0.105306193232536|1|b2-H3N1;255.145111083984375|0.204213172197342|1|y2-H3N1;270.1923828125|0.1184…	11.8361	0	0	0	772.85	2	0	8	8	0	0	0.00215517	0.634979	0.0277612	-0.0010053	0.0496734	10.0497	U	324.036	1	U	0	0	0	1	4.47204	2	RLLYVSCNPR	-1	0	1.24661	0.41791	0	0	1	0.894408
2	11375	1548.76	515.569	0	3	RLLYVSCNPR	TRM2A	0	0		0.124537	0	136.07568359375|0.542875051498413|1|iY;175.11895751953125|0.412165015935898|1|y1;255.14447021484375|0.269034326076508|1|y2-H3N1;272.17193603515625|0.620635092258453|1|y2;355.282135009765625|0.338681161403656|1|a3;369.1881103515625|0.23542021214962|1|y3-H3N1;383.276947021484375|0.661573171615601|1|b3;386.214569091796875|0.469443589448929|1|y3;518.34564208984375|0.734148383140564|1|a4;541.218994140…	54.2875	0	0	0	515.569	2	0	8	8	0	0	0.00215517	0.653926	0.0258343	-6.42073e-05	0.153269	9.15327	U	324.036	1	U	0	0	0	1	3.41848	2	RLLYVScNPR	6	3.61074	0.618205	0.44898	0.0321007	0	1	0.683697
2	11567	1567.2	622.607	0	3	HQAMAIAYFHPQK	TRM2A	0	0		1.60168	0	157.13323974609375|0.181636795401573|1|AI-CO;207.112823486328125|0.285478502511978|1|AY-CO;213.015762329101563|0.372632592916489|1|MI:ribose;235.118988037109375|0.264729499816895|1|HP;248.11444091796875|0.170907557010651|1|b2-H2O1;249.098236083984375|0.260437816381454|1|b2-H3N1;257.139129638671875|0.382462114095688|1|FH-CO;257.1610107421875|0.187814027070999|1|y2-H2O1;258.14471435546875|0.2950770…	0	0	0	0	622.606	1	1	7	6	0	0	0.00215517	1.15997	0.00372583	-0.000997216	0.0902874	18.0903	U	324.036	1	U	0	0	0	1	5.46557	2	HQAmAIAYFHPQK	3	5.46144	1.166	0.424528	0	0	1	0.840857
2	11620	1572.42	612.738	0	2	HASFSDVR	TRM2A	0	0		0.158535	0	120.080894470214844|0.102754406630993|1|iF;158.092483520507813|0.156798914074898|1|y1-H3N1;175.119110107421875|0.332495868206024|1|y1;204.08807373046875|0.602365672588348|1|a1+U'-H2O;232.083267211914034|0.252926468849182|1|b1+U'-H2O;235.107559204101563|0.087547279894352|1|SF;256.177825927734375|0.093402706086636|1|y2-H2O1;257.16107177734375|0.171833291649818|1|y2-H3N1;268.140380859375|0.112298600…	10.0637	0	0	0	612.738	2	13	102	89	0	0	0.00215517	1.18577	0.00337438	-9.71405e-05	0.0975496	14.0975	U-H2O1	306.025	1	U	0	0	0	1	2.70383	3	hASFSDVR	0	3.06776	0.758512	0.316327	0.00601387	0	1	1.01394
2	11762	1586.44	788.821	0.00234742	2	VLHGALWK	TRM2A	0	0		0.325828	0	136.061813354492188|1.0|1|MI:A';147.112823486328125|0.182685539126396|1|y1;185.164825439453125|0.222707897424698|1|a2;195.087631225585966|0.187943756580353|1|HG;213.159347534179688|0.119485169649124|1|b2;227.066452026367188|0.115345038473606|1|MI:U-H3PO4;251.150421142578125|0.191737771034241|1|LH;266.125152587890625|0.197043016552925|1|HGA;297.157257080078125|0.097908861935139|1|AL+U';307.0325927…	100	15.334	0	0	788.821	2	1	24	23	0	0	0.0037594	0.1229	0.181712	-0.00025702	0.0554524	7.05545	AU	653.088	2	U	0	0	0	1	2.30684	3	VlHGAlWK	5	0.203207	0.596317	0.233333	0	0	1	0.865065
2	11961	1607.68	752.639	0	3	VNAQDNELSNVEFHCGR	TRM2A	0	0		0.0518501	0	158.092636108398438|0.406464040279388|1|y1-H3N1;169.097396850585966|0.601294100284576|1|a2-H3N1;175.1192626953125|0.298080831766129|1|y1;183.076644897460938|0.278064906597137|1|AQ-H3N1;185.055862426757813|0.214565247297287|1|SN-H3N1;186.087570190429688|0.341561645269394|1|NA;186.123779296875|0.418974071741104|1|a2;197.092193603515625|0.572576582431793|1|b2-H3N1;200.10321044921875|0.42254349589347…	0	0	0	0	752.639	2	1	15	14	0	0	0.00215517	1.42669	0.00133738	-3.90244e-05	0.0250843	9.02508	U	324.036	1	U	0	0	0	1	1.60041	4	VnAQDnELSnVEFHCGR	9	6.15559	4.19318	0.404762	0	0	1	0.376568
2	11982	1609.99	1128.45	0	2	VNAQDNELSNVEFHCGR	TRM2A	0	0		0.445946	0	158.092254638671875|0.251873344182968|1|y1-H3N1;169.096969604492188|0.308513641357422|1|a2-H3N1;175.119033813476563|0.391151577234268|1|y1;183.076385498046875|0.244211792945862|1|AQ-H3N1;186.087081909179688|0.286068946123123|1|NA;197.092010498046875|0.312571674585342|1|b2-H3N1;200.1029052734375|0.358098387718201|1|AQ;202.08282470703125|0.158745214343071|1|SN;214.107803344726563|0.196332931518555|…	0	0	0	0	1128.45	2	1	15	14	0	0	0.00215517	0.63613	0.0276402	0.00050323	0.0277468	12.0277	U	324.036	1	U	0	0	0	1	2.398	4	VnAQDnELSnVEFHCGR	9	4.61616	1.84972	0.325472	0	0	1	0.564234
2	12055	1617.84	752.639	0	3	VNAQDNELSNVEFHCGR	TRM2A	0	0		0.583313	0	158.092453002929688|0.392315745353699|1|y1-H3N1;169.09735107421875|0.618975400924683|1|a2-H3N1;175.119140625|0.352525681257248|1|y1;183.076751708984375|0.319016516208649|1|AQ-H3N1;185.05596923828125|0.237869754433632|1|SN-H3N1;186.087493896484375|0.335647255182266|1|NA;186.123748779296875|0.401222467422485|1|a2;197.0921630859375|0.565655827522278|1|b2-H3N1;200.1031494140625|0.46489429473877|1|AQ;…	0	0	0	0	752.639	2	1	15	14	0	0	0.00215517	0.892961	0.0103748	-0.000439024	0.0294297	10.0294	U	324.036	1	U	0	0	0	1	2.48959	3	VnAQDnELSnVEFHCGR	9	4.65316	2.48181	0.363184	0	0	1	0.439339
2	12086	1621	1128.46	0	2	VNAQDNELSNVEFHCGR	TRM2A	0	0		0.459953	0	158.092269897460938|0.275714486837387|1|y1-H3N1;169.0970458984375|0.396882593631744|1|a2-H3N1;175.118865966796875|0.45519632101059|1|y1;183.076187133789063|0.227735802531242|1|AQ-H3N1;185.055816650390625|0.207581326365471|1|SN-H3N1;186.087448120117188|0.325796633958817|1|NA;186.123733520507813|0.26170739531517|1|a2;197.091964721679688|0.438594371080399|1|b2-H3N1;200.10308837890625|0.4372817575931…	0	0	0	0	1128.45	2	1	15	14	0	0	0.00215517	1.74819	0.000388737	-0.000519036	0.0367578	15.0368	U	324.036	1	U	0	0	0	1	3.19726	4	VnAQDnELSnVEFHCGR	9	6.99224	2.85152	0.466063	0	0	1	0.752297
2	12091	1621.41	624.295	0	2	VLHGALWK	TRM2A	0	0		0.241503	0	129.102386474609375|0.63374251127243|1|y1-H2O1;130.086410522460938|0.50468897819519|1|y1-H3N1;147.113021850585966|0.528243958950043|1|y1;167.092849731445313|0.185095071792603|1|HG-CO;185.1650390625|0.813075661659241|1|a2;195.08782958984375|0.626826882362366|1|HG;213.016128540039063|0.103675998747349|1|MI:ribose;213.160079956054688|0.320905357599258|1|b2;223.083221435546875|0.151484772562981|1|GA+…	12.8378	0	0	0	624.295	2	1	24	23	0	0	0.00215517	0.528313	0.0415509	-0.000150769	0.0415802	7.04158	U	324.036	1	U	0	0	0	1	1.72617	4	VLHgALWK	3	2.43262	1.2626	0.336585	0	0	1	0.863083
2	12162	1628.52	752.639	0	3	VNAQDNELSNVEFHCGR	TRM2A	0	0		0.183548	0	158.0924072265625|0.328194707632065|1|y1-H3N1;169.097396850585966|0.573762595653534|1|a2-H3N1;175.119125366210938|0.30704391002655|1|y1;183.077072143554688|0.243637815117836|1|AQ-H3N1;186.087356567382813|0.33209416270256|1|NA;186.1239013671875|0.340677827596664|1|a2;197.0921630859375|0.578918874263763|1|b2-H3N1;200.103225708007813|0.394764125347137|1|AQ;202.082504272460938|0.331866323947907|1|SN;…	0	0	0	0	752.639	2	1	15	14	0	0	0.00215517	0.704148	0.021342	-0.000138145	0.0266679	9.02667	U	324.036	1	U	0	0	0	1	2.13444	3	VNAQDNELSNVEFHcGR	14	15.8052	3.08566	0.420765	0	0	1	0.376667
2	12196	1631.95	1128.46	0.00234742	2	VNAQDNELSNVEFHCGR	TRM2A	0	0		1.64987	0	175.11883544921875|0.597610771656036|1|y1;214.118820190429688|0.766403913497925|1|b2;232.140823364257813|1.0|1|y2;285.15545654296875|0.773939490318298|1|b3;1274.5294189453125|0.689356744289398|1|DNELSNVEF+U-H3PO4;	0	0	0	0	1128.45	2	1	15	14	0	0	0.0037594	0.240132	0.120347	-0.00186181	0.101336	6.10134	U	324.036	1	U	0	0	0	1	4.35767	1	VnAQDnELSnVEFHCGR	9	0.689357	1.08274	0.25	0	0	1	0.256333
2	12285	1640.58	752.639	0	3	VNAQDNELSNVEFHCGR	TRM2A	0	0		0.0213584	0	158.092544555664063|0.373250186443329|1|y1-H3N1;169.09735107421875|0.564698100090027|1|a2-H3N1;175.119171142578125|0.375358313322067|1|y1;183.076248168945313|0.213082581758499|1|AQ-H3N1;186.087692260742188|0.353555917739868|1|NA;186.1239013671875|0.45467734336853|1|a2;197.092208862304716|0.656395018100739|1|b2-H3N1;200.10302734375|0.414140105247498|1|AQ;201.123855590820313|0.211835697293282|1|LS;…	0	19.5558	0	0	752.639	2	1	15	14	0	0	0.00215517	0.685513	0.0229108	-1.60752e-05	0.0267303	9.02673	U	324.036	1	U	0	0	0	1	1.60085	4	VnAQDnELSnVEFHCGR	9	4.31803	3.31068	0.40107	0	0	1	0.376671
2	12328	1644.56	1128.46	0	2	VNAQDNELSNVEFHCGR	TRM2A	0	0		0.262988	0	169.097335815429688|0.482619762420654|1|a2-H3N1;175.119125366210938|0.51213937997818|1|y1;214.11895751953125|0.79497355222702|1|b2;226.08367919921875|0.451433151960373|1|QD-H2O1;232.14129638671875|0.501477122306824|1|y2;244.092071533203125|0.517590224742889|1|QD;285.155120849609375|0.640388250350952|1|b3;413.215087890625|0.499501824378967|1|b4;429.174041748046875|0.498606652021408|1|NAQD;561.2073…	0	0	0	0	1128.45	2	1	15	14	0	0	0.00215517	0.974558	0.0075892	-0.00029677	0.0878135	7.08781	U	324.036	1	U	0	0	0	1	5.4058	1	VnAQDnELSnVEFHCGR	9	0.771169	2.0761	0.423077	0	0	1	0.317988
2	12396	1651.25	752.64	0	3	VNAQDNELSNVEFHCGR	TRM2A	0	0		0.849045	0	158.092483520507813|0.395075380802155|1|y1-H3N1;169.097320556640653|0.594129145145416|1|a2-H3N1;175.119125366210938|0.281484752893448|1|y1;183.076705932617188|0.293325245380402|1|AQ-H3N1;185.056411743164063|0.202739521861076|1|SN-H3N1;186.087570190429688|0.318385243415833|1|NA;186.12384033203125|0.449957340955734|1|a2;197.092269897460938|0.571692287921906|1|b2-H3N1;202.0823974609375|0.35383933782…	0	17.2403	0	0	752.639	2	1	15	14	0	0	0.00215517	0.5512	0.0381173	-0.000639024	0.0292849	10.0293	U	324.036	1	U	0	0	0	1	1.86715	4	VnAQDnELSnVEFHCGR	9	5.48499	2.83593	0.379808	0	0	1	0.43933
2	12466	1657.89	719.998	0	3	KTPSQEGLPLEHVAGDR	TRM2A	0	0		0.591461	0	159.076065063476563|0.3602594435215|1|EG-CO;167.08172607421875|0.432630956172943|1|PS-H2O1;175.119033813476563|0.704867780208588|1|y1;185.092056274414034|0.3672816157341|3|b3+U-H3PO4;187.071670532226563|0.340138018131256|1|EG;211.1434326171875|0.588787198066711|1|LP;212.13946533203125|0.463860481977463|1|b2-H2O1;227.066452026367188|1.0|1|MI:U-H3PO4;230.1500244140625|0.528064608573914|1|b2;313.150…	0	39.4696	0	0	719.999	2	4	7	3	0	0	0.00215517	1.80932	0.000307347	0.000425851	0.154669	20.1547	U	324.036	1	U	0	0	0	1	10.7893	1	KTPSqEGLPLEHVAGDR	4	0.594191	2.60636	0.267857	0	0	1	0.634667
2	12544	1665.42	624.294	0	2	VLHGALWK	TRM2A	0	0		0.345096	0	129.102340698242188|0.668832838535309|1|y1-H2O1;130.086273193359375|0.594124257564545|1|y1-H3N1;147.112808227539063|0.6207355260849|1|y1;159.091751098632813|0.66685301065445|1|iW;185.164840698242188|0.698351144790649|1|a2;213.01531982421875|0.366351038217545|1|MI:ribose;213.159988403320313|0.322677463293076|1|b2;227.066421508789063|1.0|1|MI:U-H3PO4;242.150436401367188|0.375093758106232|1|GAL;266.…	77.7023	0	0	0	624.295	2	1	24	23	30.1099	0	0.00215517	1.36336	0.0017058	0.000215442	0.128906	15.1289	U	324.036	1	U	0	0	0	1	3.50223	2	VLHGALWK	-1	0	0.87066	0.305085	0.0261272	0	1	0.875558
2	12633	1674.23	625.253	0	3	RLLYVSCNPR	TRM2A	0	0		0.0443325	0	157.108551025390625|0.257340252399445|1|y1-H2O1;175.119232177734375|0.364346593618393|1|y1;225.170822143554688|0.257857650518417|1|a2-H3N1;227.065521240234375|0.298056095838547|1|MI:U-H3PO4;255.145156860351563|0.448923975229263|1|y2-H3N1;270.193206787109375|0.286318510770798|1|b2;272.171905517578125|0.722880959510803|1|y2;330.060028076171932|0.644005239009857|1|MI:A-H2O;355.281036376953125|0.3121…	0	64.4005	0	0	625.253	2	0	8	8	0	0	0.00215517	0.792532	0.015234	2.7719e-05	0.090967	12.091	AU	653.088	2	U	0	0	0	1	5.05054	2	RLLyVSCNPR	3	0.274251	1.33488	0.423729	0	0	1	1.01011
2	12699	1680.74	862.323	0	3	VNAQDNELSNVEFHCGR	TRM2A	0	0		0.407498	0	158.092422485351563|0.326285302639008|1|y1-H3N1;169.097457885742188|0.453651398420334|1|a2-H3N1;175.119308471679688|0.287899315357208|1|y1;183.077117919921875|0.246991619467735|1|AQ-H3N1;186.087539672851563|0.31297293305397|1|NA;186.12408447265625|0.287249237298965|1|a2;197.092269897460938|0.516524732112885|1|b2-H3N1;200.102996826171875|0.365996867418289|1|AQ;202.08221435546875|0.271176427602768|…	0	64.5718	0	0	862.323	2	1	15	14	0	0	0.00215517	0.572265	0.0352031	-0.000351395	0.0324277	11.0324	AU	653.088	2	U	0	0	0	1	2.84482	3	VNAQDNELSNVEFHcGR	14	8.6128	3.48837	0.291667	0	0	1	0.502027
2	12776	1688.18	1292.98	0	2	VNAQDNELSNVEFHCGR	TRM2A	0	0		0.182395	0	214.118576049804659|0.980881690979004|1|b2;232.140411376953125|0.752797901630402|1|y2;285.155975341796875|1.0|1|b3;655.2314453125|0.761416375637055|1|NAQDNE-H3N1;778.2303466796875|0.7005774974823|1|DNEL+U-H2O;974.37542724609375|0.767896234989166|1|NVEFHC+U-HPO3;	0	0	0	0	1292.98	2	1	15	14	0	0	0.00215517	0.815759	0.01394	-0.000235834	0.114014	4.11401	AU	653.088	2	U	0	0	0	1	3.30864	1	vNAQDNELSNvEFHCGR	10	0.767896	0.358029	0.333333	0	0	1	0.194626
2	12815	1691.85	862.324	0	3	VNAQDNELSNVEFHCGR	TRM2A	0	0		0.539318	0	158.092453002929688|0.3201824426651|1|y1-H3N1;169.097412109375|0.487970799207687|1|a2-H3N1;175.119171142578125|0.313584059476852|1|y1;183.07659912109375|0.239994212985039|1|AQ-H3N1;186.087356567382813|0.334920972585678|1|NA;186.123977661132813|0.352710723876953|1|a2;197.092208862304716|0.578716039657593|1|b2-H3N1;200.103240966796875|0.386128455400467|1|AQ;202.08258056640625|0.217836692929268|1|SN…	0	67.7591	0	0	862.323	2	1	15	14	0	0	0.00215517	1.37238	0.00164768	-0.000465067	0.028362	12.0284	AU	653.088	2	U	0	0	0	1	2.39816	4	VnAQDnELSnVEFHCGR	9	3.1907	3.00388	0.31295	0	0	1	0.564273
2	12926	1702.73	862.324	0.00234742	3	VNAQDNELSNVEFHCGR	TRM2A	0	0		1.58301	0	158.0924072265625|0.386083900928497|1|y1-H3N1;169.09710693359375|0.492816507816315|1|a2-H3N1;175.119216918945313|0.584635972976685|1|y1;186.123703002929688|0.430555194616318|1|a2;197.092147827148438|0.537964940071106|1|b2-H3N1;200.10333251953125|0.376908421516418|1|AQ;214.118743896484375|1.0|1|b2;230.077011108398438|0.352982938289642|1|DN;232.140548706054688|0.652521669864655|1|y2;244.09307861328…	0	61.1008	0	0	862.323	2	1	15	14	0	0	0.0037594	0	0.273484	-0.00136507	0.06029	7.06029	AU	653.088	2	U	0	0	0	1	2.68828	2	VNAQDNElSNVEFHCGR	7	0.736896	0.867748	0.242857	0	0	1	0.316268
2	12958	1705.81	731.343	0	3	LELQNVPRHASFSDVR	TRM2A	0	0		1.11555	0	157.060928344726563|0.104646772146225|1|SD-CO-H2O1;157.108871459960938|0.084566384553909|1|y1-H2O1;158.092788696289063|0.146470353007317|1|y1-H3N1;175.071685791015625|0.3438780605793|1|SD-CO;175.11920166015625|0.340357035398483|1|y1;186.123764038085966|0.132753416895866|1|NV-CO;197.128677368164063|0.178440108895302|1|a2-H2O1;215.114501953125|0.101674243807793|1|QN-CO;215.13934326171875|0.59314835…	0	0	0	0	731.343	2	0	20	20	0	0	0.00215517	1.89773	0.000218801	-0.000815849	0.0866057	25.0866	U	324.036	1	U	0	0	0	1	4.65302	3	LELQNVPrHASFSDVr	15	0.624051	2.0195	0.297468	0	0	1	0.87244
2	13030	1712.61	482.922	0	3	VKGIPFRPVK	TRM2A	0	0		0.163023	0	129.102371215820313|0.440958976745606|1|y1-H2O1;130.08636474609375|0.545236051082611|1|y1-H3N1;143.118072509765625|0.387599140405655|1|GI-CO;147.112991333007813|0.434761524200439|1|y1;195.00518798828125|0.170336365699768|1|MI:ribose-H2O;213.016204833984375|0.42912694811821|1|MI:ribose;217.1339111328125|0.21920682489872|1|PF-CO;232.653106689453125|0.693178355693817|2|a4+U'-H2O;245.129257202148438|…	11.7254	0	0	0	482.922	1	1	4	3	0	12.8487	0.00215517	0.92871	0.00904711	7.87275e-05	0.0710756	16.0711	U-H2O1	306.025	1	U	0	0	0	1	2.98929	3	VKgIPFRPVK	2	2.51132	1.13525	0.339623	0	0	1	0.896786
2	13081	1717.67	731.343	0.00234742	3	LELQNVPRHASFSDVR	TRM2A	0	0		1.11555	0	158.092605590820313|0.163744255900383|1|y1-H3N1;175.07159423828125|0.233584851026535|1|SD-CO;175.119125366210938|0.340754151344299|1|y1;197.128677368164063|0.228145390748978|1|a2-H2O1;207.112579345703125|0.18454609811306|1|SF-CO;215.139236450195341|0.587225019931793|1|a2;226.1180419921875|0.190418094396591|1|b1+U';227.066299438476563|0.244793683290482|1|SD-CO+C3O;242.150527954101563|0.25248509645…	0	0	0	0	731.343	2	0	20	20	0	0	0.0037594	0.204332	0.136729	-0.000815849	0.0652071	10.0652	U	324.036	1	U	0	0	0	1	3.23478	2	LELQNVPrHASFSDVr	15	0.462587	2.7619	0.204301	0	0	1	0.404347
2	13113	1720.75	694.8	0	2	LLYVSCNPR	TRM2A	0	0		0.350612	0	136.075836181640625|0.858917355537415|1|iY;141.10247802734375|0.161041021347046|1|VS-CO-H2O1;169.097396850585966|0.135559678077698|1|VS-H2O1;175.119216918945313|0.274079859256744|1|y1;187.108108520507813|0.124944873154163|1|VS;199.180679321289063|1.0|1|a2;226.11956787109375|0.091491088271141|1|b1+U';227.17578125|0.817600250244141|1|b2;235.144515991210938|0.693341851234436|1|YV-CO;249.160049438476…	85.8917	0	0	0	694.799	2	1	11	10	0	0	0.00215517	0.397687	0.0677049	-0.000243605	0.0538948	9.05389	U	324.036	1	U	0	0	0	1	1.70266	4	LLYVScNPR	5	11.5533	1.49664	0.305556	0.0260943	0	1	0.756737
2	13116	1721.02	625.019	0	4	LELQNVPRHASFSDVR	TRM2A	0	0		0.332248	0	157.060958862304716|0.149809792637825|1|SD-CO-H2O1;175.071319580078125|0.414340555667877|1|SD-CO;175.119094848632813|0.284289836883545|1|y1;197.12847900390625|0.206695273518562|1|a2-H2O1;215.139083862304716|0.561496615409851|1|a2;225.12310791015625|0.141777843236923|1|b2-H2O1;227.066070556640653|0.200501307845116|1|SD-CO+C3O;242.150039672851563|0.261762648820877|1|LQ;243.13421630859375|0.53765416…	0	0	0	41.7491	625.019	2	0	20	20	0	0	0.00215517	0.525589	0.0419792	-0.000207661	0.0667831	10.0668	CU	629.077	2	U	0	0	0	1	3.23562	2	LELQNVPrHASFSDVr	15	0.343291	1.79165	0.228261	0	0	1	0.404452
2	13213	1730.49	833.023	0	3	LELQNVPRHASFSDVR	TRM2A	0	0		0.463643	0	157.0614013671875|0.093750096857548|1|SD-CO-H2O1;175.071502685546875|0.190079510211945|1|SD-CO;175.11907958984375|0.255103081464767|1|y1;186.124008178710938|0.075714603066444|1|NV-CO;197.128341674804659|0.122244849801064|1|a2-H2O1;215.139266967773438|0.326880842447281|1|a2;226.082412719726563|0.180617064237595|1|QN-H3N1;227.066497802734375|0.080796763300896|1|SD-CO+C3O;242.150131225585966|0.17541…	0	0	0	36.6604	833.023	2	0	20	20	0	0	0.00215517	1.40034	0.00147986	-0.000386225	0.0668061	19.0668	CU	629.077	2	U	0	0	0	1	4.29042	3	LELQNVPrHASFSDVr	15	0.423792	1.9298	0.30625	0	0	1	0.804454
2	13219	1730.98	731.343	0	3	LELQNVPRHASFSDVR	TRM2A	0	0		0.0919084	0	157.06005859375|0.147967800498009|1|SD-CO-H2O1;175.071395874023438|0.307082325220108|1|SD-CO;175.119155883789063|0.36307492852211|1|y1;197.128692626953125|0.190168872475624|1|a2-H2O1;215.139236450195341|0.572338938713074|1|a2;227.066482543945313|0.570829570293427|1|SD-CO+C3O;242.149871826171875|0.255945831537247|1|LQ;243.1090087890625|0.259878188371658|1|QN;243.134078979492188|0.521815240383148|1…	0	0	0	0	731.343	2	0	20	20	0	0	0.00215517	1.43732	0.00128383	-6.72165e-05	0.100778	18.1008	U	324.036	1	U	0	0	0	1	4.85375	2	LELQNVPRHASFSdVR	13	0.57083	1.58015	0.261364	0	0	1	0.606718
2	13373	1746.79	694.8	0	2	LLYVSCNPR	TRM2A	0	0		0.526303	0	136.075851440429688|0.84266996383667|1|iY;158.092864990234375|0.092280700802803|1|y1-H3N1;175.119216918945313|0.265082627534866|1|y1;187.108001708984375|0.125016555190086|1|VS;199.180679321289063|1.0|1|a2;213.015777587890625|0.082313448190689|1|MI:ribose;227.17578125|0.822988927364349|1|b2;235.144515991210938|0.695527076721191|1|YV-CO;249.160079956054688|0.341720223426819|1|LY-CO;254.161575317382…	84.267	0	0	0	694.799	2	1	11	10	0	0	0.00215517	1.31966	0.00201763	-0.000365675	0.064207	9.06421	U	324.036	1	U	0	0	0	1	2.27408	3	LLYVScNPR	5	11.3364	1.28616	0.371429	0.0305244	0	1	0.758026
2	13433	1752.99	833.023	0	3	LELQNVPRHASFSDVR	TRM2A	0	0		0.223553	0	175.119064331054688|0.392706423997879|1|y1;186.123992919921875|0.130941584706306|1|NV-CO;197.128753662109375|0.138903886079788|1|a2-H2O1;215.139236450195341|0.432061195373535|1|a2;225.1236572265625|0.14895623922348|1|b2-H2O1;226.082382202148438|0.293491959571838|1|QN-H3N1;227.066268920898438|0.20382334291935|1|SD-CO+C3O;242.15045166015625|0.24998576939106|1|LQ;243.109588623046875|0.19273708760738…	0	0	0	39.6948	833.023	2	0	20	20	0	0	0.00215517	1.05555	0.00556273	-0.000186225	0.0716091	21.0716	CU	629.077	2	U	0	0	0	1	3.93657	3	LELqNVPRHASFSDVR	3	0.622723	2.26154	0.255639	0	0	1	0.738107
2	13442	1753.73	731.344	0	3	LELQNVPRHASFSDVR	TRM2A	0	0		1.51067	0	157.061065673828125|0.149637192487717|1|SD-CO-H2O1;158.092864990234375|0.16664856672287|1|y1-H3N1;169.134140014648438|0.243382751941681|1|VP-CO;175.071502685546875|0.196206390857697|1|SD-CO;175.119140625|0.36854898929596|1|y1;186.123870849609375|0.280390232801437|1|NV-CO;197.129409790039063|0.195481479167938|1|a2-H2O1;215.139297485351563|0.575976133346558|1|a2;227.066741943359347|0.29613828659057…	0	0	0	0	731.343	2	0	20	20	0	0	0.00215517	0.653051	0.0259203	-0.00110481	0.0618926	16.0619	U	324.036	1	U	0	0	0	1	3.22201	3	LELQnVPRHASFSDVR	4	0.576561	1.91793	0.193548	0	0	1	0.604126
2	13488	1758.18	822.008	0	3	KTPSQEGLPLEHVAGDR	TRM2A	0	0		1.302	0	167.081710815429688|0.285718679428101|1|PS-H2O1;175.119125366210938|0.478561073541641|1|y1;183.149383544921875|0.38543027639389|1|LP-CO;209.139129638671875|0.310302555561066|1|HV-CO;267.109100341796875|0.279620558023453|1|EH;340.187042236328125|0.395843833684921|1|PLE;418.2052001953125|0.489022016525269|1|y4;497.259429931640625|0.648849308490753|2|y9;517.27337646484375|0.39977839589119|1|y5;576.3…	0	0	0	0	822.007	2	4	7	3	0	0	0.00215517	0.764633	0.0169465	-0.00107026	0.107215	14.1072	UU	630.061	2	U	0	0	0	1	3.77571	2	KTPSqEGLPLEHVAGDR	4	0.317437	2.2633	0.181818	0	0	1	0.444201
2	13493	1758.81	694.8	0	2	LLYVSCNPR	TRM2A	0	0		0.80741	0	136.075729370117188|0.857184708118439|1|iY;141.102203369140625|0.412531942129135|1|VS-CO-H2O1;169.097381591796875|0.279685646295548|1|VS-H2O1;175.11907958984375|0.536392092704773|1|y1;199.180389404296875|1.0|1|a2;226.11834716796875|0.293174833059311|1|b1+U';227.175567626953125|0.810561954975128|1|b2;235.1441650390625|0.633727610111237|1|YV-CO;249.159469604492188|0.407326549291611|1|LY-CO;255.1448…	85.7185	0	0	0	694.799	2	1	11	10	24.5232	0	0.00215517	0.623268	0.0290222	-0.000560988	0.0448061	8.04481	U	324.036	1	U	0	0	0	1	1.8918	3	LLYVScNPR	5	7.66489	0.821703	0.25	0.0221201	0	1	0.630601
2	13515	1760.85	624.295	0	2	VLHGALWK	TRM2A	0	0		0.241503	0	129.10235595703125|0.335802853107452|1|y1-H2O1;130.086456298828125|0.286061346530914|1|y1-H3N1;147.112960815429688|0.41227912902832|1|y1;159.091842651367188|0.40669122338295|1|iW;185.165008544921875|0.475023478269577|1|a2;213.016036987304716|0.218028709292412|1|MI:ribose;213.160171508789063|0.233408600091934|1|b2;227.066650390625|1.0|1|MI:U-H3PO4;242.150604248046875|0.181470200419426|1|GAL;266.12…	69.9732	18.6697	0	0	624.295	2	1	24	23	17.2118	0	0.00215517	2.54129	1.84422e-05	-0.000150769	0.142061	20.1421	U	324.036	1	U	0	0	0	1	4.08118	2	VLHGaLWK	4	0.550914	1.77141	0.4	0.0221544	0	1	1.02029
2	13591	1768.2	731.343	0.00234742	3	LELQNVPRHASFSDVR	TRM2A	0	0		0.158406	0	169.1339111328125|0.31254979968071|1|VP-CO;175.11907958984375|0.482763528823853|1|y1;215.139129638671875|0.576699316501617|1|a2;226.118896484375|0.467277318239212|1|b1+U';227.06671142578125|0.29044833779335|1|SD-CO+C3O;243.13397216796875|0.561664640903473|1|b2;274.1875|0.959894597530365|1|y2;428.214538574218693|0.320137321949005|1|QNV-CO+ribose-H2O-HPO3;569.30474853515625|0.411620885133743|1|VPR-…	0	29.1034	0	0	731.343	2	0	20	20	0	0	0.0037594	0.250405	0.115991	-0.000115849	0.0717495	11.0717	U	324.036	1	U	0	0	0	1	3.23827	2	LELQnVPRHASFSDVR	4	1.08891	4.17397	0.149254	0	0	1	0.404783
2	13717	1780.49	731.343	0	3	LELQNVPRHASFSDVR	TRM2A	0	0		0.50919	0	175.071441650390625|0.168443694710732|1|SD-CO;175.118988037109375|0.33299458026886|1|y1;197.128692626953125|0.18405869603157|1|a2-H2O1;207.111724853515625|0.140277102589607|1|SF-CO;215.139205932617188|0.612633943557739|1|a2;227.066497802734375|0.704570472240448|1|SD-CO+C3O;242.150421142578125|0.218276977539063|1|LQ;243.134262084960938|0.558918237686157|1|b2;257.161102294921875|0.195757314562798|1…	0	0	0	0	731.343	2	0	20	20	0	0	0.00215517	1.80897	0.000307757	-0.000372392	0.142534	28.1425	U	324.036	1	U	0	0	0	1	7.00935	2	LELqNVPRHASFSDVR	3	1.81758	2.08391	0.313953	0	0	1	0.876169
2	13821	1790.39	694.799	0	2	LLYVSCNPR	TRM2A	0	0		0.000771025	0	136.075820922851563|0.824797451496124|1|iY;141.102447509765625|0.130815386772156|1|VS-CO-H2O1;175.119140625|0.345527678728104|1|y1;187.108154296875|0.109722934663296|1|VS;199.18060302734375|1.0|1|a2;227.175704956054688|0.764358222484589|1|b2;235.14447021484375|0.700108468532562|1|YV-CO;249.160003662109375|0.340399712324142|1|LY-CO;254.161361694335938|0.143372789025307|1|y2-H2O1;255.14532470703125…	82.4797	0	0	0	694.799	2	1	11	10	0	0	0.00215517	0.334285	0.0855315	5.35708e-07	0.0523341	8.05233	U	324.036	1	U	0	0	0	1	1.89463	3	LLYVScNPR	5	11.3826	1.17321	0.319444	0.0256933	0	1	0.631542
2	13841	1792.47	731.343	0	3	LELQNVPRHASFSDVR	TRM2A	0	0		1.11555	0	175.071624755859347|0.259477376937866|1|SD-CO;175.11895751953125|0.374855667352676|1|y1;215.138961791992188|0.622292876243591|1|a2;225.123336791992188|0.20925934612751|1|b2-H2O1;227.066253662109375|0.586310803890228|1|SD-CO+C3O;243.134033203125|0.614481508731842|1|b2;274.187469482421875|1.0|1|y2;311.17083740234375|0.191876500844955|1|NVP;356.192901611328125|0.236322894692421|1|LQN;586.30072021484…	0	0	0	0	731.343	2	0	20	20	0	0	0.00215517	1.37713	0.00161788	-0.000815849	0.12579	13.1258	U	324.036	1	U	0	0	0	1	6.53418	1	LELQNVPRHASFSdVR	13	0.586311	2.08642	0.27451	0	0	1	0.408386
2	13933	1801.37	694.8	0	2	LLYVSCNPR	TRM2A	0	0		0.78984	0	136.0758056640625|0.780887544155121|1|iY;141.102615356445313|0.066547498106956|1|VS-CO-H2O1;158.092575073242188|0.083121612668037|1|y1-H3N1;159.113082885742188|0.067846909165382|1|VS-CO;175.119125366210938|0.248144909739494|1|y1;187.1077880859375|0.120946131646633|1|VS;199.180618286132813|0.985901176929474|1|a2;227.17572021484375|0.797653377056122|1|b2;235.144485473632813|0.664208710193634|1|YV-C…	78.0888	0	0	0	694.799	2	1	11	10	5.89413	0	0.00215517	0.402916	0.0664051	-0.000548781	0.0582694	9.05827	U	324.036	1	U	0	0	0	1	1.70389	4	LLYVScNPR	5	12.0004	1.12132	0.326531	0.0256668	0	1	0.757284
2	13966	1804.54	888.677	0	3	ACCPLEGVRPSPQQTEYR	TRM2A	0	0		0.24271	0	175.11859130859375|0.277668535709381|1|y1;183.148880004882813|0.225189507007599|1|PL-CO;185.090545654296875|0.163076430559158|1|TE-CO-H2O1;211.14422607421875|0.140751510858536|1|PL;226.11846923828125|0.164251297712326|1|PQ;313.197662353515625|0.167465493083|1|GVR;321.155731201171932|0.184009701013565|1|y2-H3N1;338.181610107421875|0.420597046613693|1|y2;340.186279296875|0.180985376238823|1|PLE;354…	0	0	0	0	888.676	1	0	4	4	0	0	0.00215517	1.60257	0.000680323	-0.00021569	0.129129	18.1291	UU	630.061	2	U	0	0	0	1	4.83307	2	ACCpLEGVRpSpQQTEYR	11	0.215262	1.64171	0.241758	0	0	1	0.537008
2	13984	1806.25	768.798	0	2	AAM(Oxidation)GNFVDLCR	TRM2A	0	0		1.33853	0	143.081527709960938|0.494074374437332|1|b2;155.081619262695341|0.300480008125305|1|AM-C1H4O1S1;158.092315673828125|0.248736158013344|1|y1-H3N1;172.071273803710938|0.286782324314117|1|GN;175.118988037109375|0.643266916275024|1|y1;177.069015502929688|0.269576668739319|1|MG-CO;195.076446533203125|0.241027742624283|1|b2+C3O;205.064132690429688|0.626285910606384|1|MG;219.079437255859347|0.293769955635…	22.1719	0	0	0	768.797	2	0	10	10	0	0	0.00215517	0.628655	0.0284353	-0.00102906	0.0269451	7.02695	U	324.036	1	U	0	0	0	1	1.65741	4	AAMGNFVDLcR	9	17.0221	0.934714	0.335052	0	0	1	0.602695
2	14045	1812.14	841.027	0	3	LELQNVPRHASFSDVR	TRM2A	0	0		0.525419	0	175.119064331054688|0.293872565031052|1|y1;215.139205932617188|0.349568217992783|1|a2;227.066696166992188|0.253915458917618|1|SD-CO+C3O;242.150283813476563|0.182398453354836|1|LQ;243.1341552734375|0.370621740818024|1|b2;257.160430908203125|0.129210770130157|1|y2-H3N1;274.18768310546875|0.789263963699341|1|y2;307.0333251953125|0.239984646439552|1|MI:U-H2O;328.150177001953125|0.235534325242043|1|NV…	0	25.2578	0	0	841.027	2	0	20	20	0	0	0.00215517	1.98433	0.000156858	-0.000441892	0.107822	25.1078	AU	653.088	2	U	0	0	0	1	5.92417	2	LELQNVPRHASFSdVR	13	0.253915	1.45537	0.325843	0	0	1	0.740521
2	14065	1814.01	776.311	0	3	STPYSAYDPETYTGHWK	TRM2A	0	0		0.292936	0	161.092391967773438|0.464882701635361|1|a2;189.08740234375|0.49346786737442|1|b2;199.107513427734375|0.513122260570526|1|TP;227.103195190429688|0.532075822353363|1|PE;233.128677368164063|0.834625065326691|1|PY-CO;248.103347778320313|0.439509510993958|1|iY+U';261.123260498046875|0.465654462575913|1|PY;328.151214599609318|0.344652265310288|1|PET;333.191680908203125|0.566828489303589|1|y2;348.155181…	0	0	0	0	776.311	2	1	11	10	0	0	0.00215517	0.681909	0.0232272	0.00022741	0.136635	17.1366	U	324.036	1	U	0	0	0	1	4.85384	2	STPySAyDPETyTGHWK	11	2.32923	1.56008	0.258621	0	0	1	0.57104
2	14102	1817.5	768.797	0.00234742	2	AAM(Oxidation)GNFVDLCR	TRM2A	0	0		0.951233	0	143.081329345703125|0.443055868148804|1|b2;155.081298828125|0.276453465223312|1|AM-C1H4O1S1;158.092269897460938|0.239466175436974|1|y1-H3N1;167.081710815429688|0.136722907423973|1|a2+C3O;172.071868896484375|0.231929868459702|1|GN;175.118789672851563|0.533420383930206|1|y1;177.069107055664063|0.264991164207459|1|MG-CO;195.07611083984375|0.25788077712059|1|b2+C3O;205.063949584960938|0.6303105950355…	0	0	0	0	768.797	2	0	10	10	0	0	0.0037594	0.207211	0.13534	-0.000731305	0.0186063	6.01861	U	324.036	1	U	0	0	0	1	1.38012	4	AAMGNFVDLcR	9	16.623	0.720038	0.346535	0	0	1	0.501861
2	14200	1827.08	888.677	0	3	ACCPLEGVRPSPQQTEYR	TRM2A	0	0		0.339852	0	158.092391967773438|0.089810818433762|1|y1-H3N1;175.119247436523438|0.158611759543419|1|y1;183.149322509765625|0.118974596261978|1|PL-CO;215.139556884765625|0.08101948350668|1|LE-CO;226.119522094726563|0.088156454265118|1|PQ;259.086395263671875|0.112869702279568|1|a2+U';287.081390380859375|0.104556798934937|1|b2+U';313.199462890625|0.117215789854527|1|GVR;338.1827392578125|0.267647296190262|1|y2;…	0	0	0	0	888.676	1	0	4	4	0	0	0.00215517	2.52904	1.9331e-05	-0.000302019	0.120544	26.1205	UU	630.061	2	U	0	0	0	1	6.94617	2	ACCPLeGVRPSPQQTeYR	15	0.298248	1.59751	0.217054	0	0	1	0.771797
2	14286	1835.45	768.797	0.00234742	2	AAM(Oxidation)GNFVDLCR	TRM2A	0	0		0.236719	0	143.081497192382813|0.534086585044861|1|b2;155.08148193359375|0.311450242996216|1|AM-C1H4O1S1;158.092514038085966|0.196746200323105|1|y1-H3N1;169.09747314453125|0.160495892167091|1|VD-CO-H2O1;172.071701049804659|0.287981420755386|1|GN;175.118972778320313|0.661094486713409|1|y1;177.069290161132813|0.276812374591827|1|MG-CO;195.076400756835938|0.192893072962761|1|b2+C3O;201.123077392578125|0.201756…	23.7958	0	0	0	768.797	2	0	10	10	0	0	0.0037594	0.210442	0.133796	-0.000181989	0.0268435	7.02684	U	324.036	1	U	0	0	0	1	1.65738	4	AAMGNFVDLcR	9	17.7583	1.46095	0.343915	0	0	1	0.602684
2	14350	1841.6	888.677	0	3	ACCPLEGVRPSPQQTEYR	TRM2A	0	0		1.24007	0	175.118942260742188|0.363663524389267|1|y1;183.149383544921875|0.291082054376602|1|PL-CO;226.118698120117188|0.279469788074493|1|PQ;338.182098388671875|0.553784549236298|1|y2;631.3165283203125|0.589047133922577|2|y10;709.3634033203125|0.849076092243195|2|y12;773.883850097656364|0.903182566165924|2|y13;830.42529296875|0.450697124004364|2|y14;878.95184326171875|1.0|2|y15;956.460083007812386|0.31714…	0	0	0	0	888.676	1	0	4	4	0	0	0.00215517	1.4364	0.00128841	-0.00110202	0.150996	16.151	UU	630.061	2	U	0	0	0	1	8.63047	1	ACCPLEGVRPSPQQTEYR	-1	0	0.741032	0.169811	0	0	1	0.47947
2	14377	1844.26	841.027	0	3	LELQNVPRHASFSDVR	TRM2A	0	0		0.644322	0	175.119049072265625|0.382391691207886|1|y1;215.139251708984375|0.437340140342712|1|a2;227.066177368164063|0.250345826148987|1|SD-CO+C3O;243.13421630859375|0.503341734409332|1|b2;274.1876220703125|1.0|1|y2;330.059814453125|0.358716547489166|1|MI:A-H2O;476.248138427734375|0.232380539178848|1|y4;604.3428955078125|0.295109838247299|1|VPRHAS-C1H2N1O1;710.34967041015625|0.323734849691391|1|y6;759.29992…	0	35.8717	0	0	841.027	2	0	20	20	0	0	0.00215517	1.23972	0.00274295	-0.000541892	0.110705	16.1107	AU	653.088	2	U	0	0	0	1	3.79238	2	LELQNVPRHaSFSDVR	9	0.254559	2.65802	0.266667	0	0	1	0.474047
2	14379	1844.42	592.606	0.00234742	3	VKGIPFRPVK	TRM2A	0	0		0.0304856	0	305.161102294921875|0.500167727470398|1|IP+U'-H2O;322.187469482421875|0.322624832391739|1|b2+U'-H2O;330.059906005859375|0.409152925014496|1|MI:A-H2O;348.06976318359375|0.215138599276543|1|MI:A;379.208404541015625|0.369759470224381|1|b3+U'-H2O;384.204284667968693|0.196964517235756|1|PFR-H3N1;393.224151611328125|0.241743922233582|1|KGI+U'-H2O;401.229766845703125|0.260398864746094|1|PFR;464.29812622…	0	40.9153	0	0	592.606	1	1	4	3	19.0183	0	0.0037594	0.157313	0.161308	1.8066e-05	0.0593246	6.05932	AU-H2O1	635.078	2	U	0	0	0	1	1.69962	2	VKGIpFRpVK	7	0.500168	1.12133	0.254545	0	0	1	0.339925
2	14405	1846.79	768.797	0.00234742	2	AAM(Oxidation)GNFVDLCR	TRM2A	0	0		0.00145273	0	143.081771850585938|0.506797015666962|1|b2;155.081787109375|0.27222016453743|1|AM-C1H4O1S1;158.092498779296875|0.246978312730789|1|y1-H3N1;172.07196044921875|0.30581545829773|1|GN;175.119293212890625|0.606668710708618|1|y1;177.069610595703125|0.271759152412415|1|MG-CO;195.07684326171875|0.205238178372383|1|b2+C3O;205.064453125|0.689455926418305|1|MG;219.080169677734375|0.394468307495117|1|AM;226.…	17.7977	0	0	0	768.797	2	0	10	10	0	0	0.0037594	0.25453	0.114283	1.11685e-06	0.0238564	7.02386	U	324.036	1	U	0	0	0	1	1.65656	4	AAMGNFVDLcR	9	18.6651	1.85762	0.324742	0	0	1	0.602386
2	14482	1854.21	969.449	0.00234742	2	QVVKAFQEFIR	TRM2A	0	0		0.598582	0	175.118896484375|0.490951478481293|1|y1;200.139358520507813|0.671468794345856|1|a2;228.132659912109375|0.437198400497437|1|b2;327.203277587890625|0.497186183929443|1|b3;	0	0	0	0	969.449	2	1	4	3	0	0	0.0037594	0.0887777	0.204123	-0.000580294	0.0835362	4.08354	AU-H1O3P1	573.122	2	U	0	0	0	1	3.39189	1	QVVKAFQEFIR	-1	0	3.06393	0.238095	0	0	1	0.308354
2	14536	1859.74	776.311	0	3	STPYSAYDPETYTGHWK	TRM2A	0	0		0.608765	0	159.076324462890625|0.330270260572434|1|SA;159.09185791015625|0.291621863842011|1|iW;161.092132568359347|0.45828303694725|1|a2;185.092300415039063|0.233258843421936|1|ET-CO-H2O1;189.086715698242188|0.477028906345367|1|b2;195.086196899414034|0.209273338317871|1|GH;199.107040405273438|0.358176618814468|1|TP;207.113418579101563|0.269441038370132|1|AY-CO;213.08660888671875|0.239047676324844|1|ET-H2O1…	0	0	0	0	776.311	2	1	11	10	0	0	0.00215517	0.409039	0.0649135	-0.00047259	0.0444648	7.04446	U	324.036	1	U	0	0	0	1	2.14862	2	STPYSAYDPETyTGHWK	11	4.82539	1.00091	0.261905	0.0100455	0	1	0.252779
2	14580	1863.82	677.301	0	3	TPSQEGLPLEHVAGDR	TRM2A	0	0		1.56046	0	157.097396850585966|0.308988213539124|1|PS-CO;171.113143920898438|0.601371705532074|1|a2;175.118972778320313|0.711521863937378|1|y1;183.149246215820313|0.590332388877869|1|LP-CO;199.107452392578125|0.400998592376709|1|b2;211.144149780273438|0.351439237594605|1|LP;216.098861694335938|0.37965914607048|1|AGD-CO;226.082717895507813|0.42042538523674|1|AGD-H2O1;227.066375732421875|0.793093681335449|1|M…	0	0	0	0	677.3	2	4	5	1	0	0	0.00215517	0.988348	0.00719837	-0.0010569	0.140029	13.14	U	324.036	1	U	0	0	0	1	3.80802	2	TPSQEGlPlEHVAGDR	8	0.755329	2.14541	0.222222	0	0	1	0.476002
2	14603	1866.14	888.676	0	3	ACCPLEGVRPSPQQTEYR	TRM2A	0	0		0.00227143	0	175.119094848632813|0.374167591333389|1|y1;183.14947509765625|0.21043486893177|1|PL-CO;226.118545532226563|0.217163532972336|1|PQ;338.18231201171875|0.473144948482513|1|y2;340.186798095703125|0.262464821338654|1|PLE;631.319091796875|0.378367364406586|2|y10;696.32696533203125|0.210727050900459|1|y5;709.36297607421875|0.694651961326599|2|y12;773.8839111328125|0.574437022209168|2|y13;830.42724609375…	0	0	0	0	888.676	1	0	4	4	0	0	0.00215517	1.74802	0.000389	-2.01856e-06	0.223195	22.2232	UU	630.061	2	U	0	0	0	1	11.8834	1	ACCPLEGvRPSPQQTEYR	7	0.224512	1.90494	0.261905	0	0	1	0.660188
2	14652	1870.85	776.311	0	3	STPYSAYDPETYTGHWK	TRM2A	0	0		0.737579	0	159.076568603515625|0.260677814483643|1|SA;161.091949462890625|0.479158312082291|1|a2;171.07659912109375|0.228392466902733|1|b2-H2O1;171.112594604492188|0.206299871206284|1|TP-CO;185.092086791992188|0.2430739402771|1|ET-CO-H2O1;189.086990356445313|0.488323241472244|1|b2;199.10748291015625|0.360821455717087|1|TP;207.112762451171875|0.269369572401047|1|AY-CO;209.091781616210938|0.243005201220512|1|…	0	0	0	0	776.311	2	1	11	10	0	0	0.00215517	1.08814	0.00490876	-0.00057259	0.0427326	11.0427	U	324.036	1	U	0	0	0	1	2.14013	3	STPYSAYDPETyTGHWK	11	8.24953	1.33805	0.272727	0	0	1	0.377671
2	14670	1872.55	846.36	0	3	LELQNVPRHASFSDVR	TRM2A	0	0		2.13096	0	157.060775756835938|0.137949645519257|1|SD-CO-H2O1;158.092315673828125|0.12731945514679|1|y1-H3N1;175.071304321289063|0.330901771783829|1|SD-CO;175.119064331054688|0.358264476060867|1|y1;215.139175415039063|0.44972625374794|1|a2;226.118316650390625|0.142139539122581|1|b1+U';242.150161743164063|0.245934471487999|1|LQ;243.10943603515625|0.157049626111984|1|QN;243.134231567382813|0.447019726037979|1…	0	0	0	0	846.358	2	0	20	20	0	0	0.00215517	1.44411	0.00125076	-0.00180356	0.0608534	15.0609	GU	669.083	2	U	0	0	0	1	4.83246	2	LELQNvPRHASFSDvR	14	0.927642	2.76771	0.322314	0	0	1	0.604057
2	14689	1874.33	573.22	0	3	LLYVSCNPR	TRM2A	0	0		0.18621	0	175.11883544921875|0.396698266267777|1|y1;199.1802978515625|1.0|1|a2;227.175430297851563|0.677627265453339|1|b2;235.1441650390625|0.635245740413666|1|YV-CO;249.1600341796875|0.321318954229355|1|LY-CO;263.139007568359375|0.223814427852631|1|YV;272.171783447265625|0.625416159629822|1|y2;277.15545654296875|0.271959096193314|1|LY;330.059539794921875|0.612980723381043|1|MI:A-H2O;386.214202880859375|0.…	0	61.2981	0	0	573.22	2	1	11	10	0	0	0.00215517	0.692582	0.0223027	-0.000106739	0.0491441	7.04914	AU	653.088	2	U	0	0	0	1	2.27764	2	LLYVScNPR	5	5.09683	0.542655	0.239583	0	0	1	0.506143
2	14704	1875.79	635.021	0	4	LELQNVPRHASFSDVR	TRM2A	0	0		0.171074	0	175.0714111328125|0.303495407104492|1|SD-CO;175.119216918945313|0.323780506849289|1|y1;215.139266967773438|0.610935032367706|1|a2;225.122894287109375|0.24373559653759|1|b2-H2O1;226.119049072265625|0.176096484065056|1|b1+U';242.150497436523438|0.251839071512222|1|LQ;243.10894775390625|0.178202360868454|1|QN;243.134231567382813|0.548824012279511|1|b2;257.161468505859375|0.226776495575905|1|y2-H3N1;…	0	16.9704	0	0	635.021	2	0	20	20	0	0	0.00215517	1.27771	0.0023705	0.000108635	0.110066	16.1101	GU	669.083	2	U	0	0	0	1	4.8587	2	LELQNVPrHASFSDVr	15	0.245323	2.16128	0.415385	0	0	1	0.607338
2	14804	1885.55	573.221	0	3	LLYVSCNPR	TRM2A	0	0		1.64197	0	175.119171142578125|0.26864105463028|1|y1;187.107864379882813|0.117977119982243|1|VS;199.180679321289063|1.0|1|a2;227.175827026367188|0.620784163475037|1|b2;235.144622802734375|0.547445178031921|1|YV-CO;249.16009521484375|0.287292391061783|1|LY-CO;255.145721435546875|0.225249901413918|1|y2-H3N1;263.139251708984375|0.268069058656693|1|YV;272.1722412109375|0.657425999641419|1|y2;277.15533447265625|…	0	54.0762	0	0	573.22	2	1	11	10	0	0	0.00215517	0.289728	0.10063	-0.000941212	0.0612081	8.06121	AU	653.088	2	U	0	0	0	1	1.89795	3	LLYVScNPR	5	5.93116	1.94335	0.3125	0	0	1	0.632651
2	14906	1895.51	833.353	0	3	LELQNVPRHASFSDVR	TRM2A	0	0		2.73702	0	157.0609130859375|0.236009180545807|1|SD-CO-H2O1;175.071273803710938|0.352487981319428|1|SD-CO;175.118896484375|0.336170852184296|1|y1;197.128616333007813|0.19570879638195|1|a2-H2O1;215.139236450195341|0.596706211566925|1|a2;225.12347412109375|0.217244818806648|1|b2-H2O1;242.150070190429688|0.275211155414581|1|LQ;243.1341552734375|0.601801455020905|1|b2;274.187713623046875|1.0|1|y2;307.0331726074…	0	0	0	0	833.351	2	0	20	20	0	0	0.00215517	0.623072	0.0290437	-0.0022809	0.0893525	11.0894	UU	630.061	2	U	0	0	0	1	3.24765	2	LELQnVPRHASFSDVR	4	0.403016	1.30491	0.313433	0	0	1	0.405957
2	15047	1910.01	846.359	0	3	LELQNVPRHASFSDVR	TRM2A	0	0		1.01197	0	157.108673095703125|0.124706216156483|1|y1-H2O1;158.09234619140625|0.153799071907997|1|y1-H3N1;175.119003295898438|0.402663886547089|1|y1;197.127899169921875|0.120417468249798|1|a2-H2O1;198.087188720703125|0.119211174547672|1|QN-CO-H3N1;215.139190673828125|0.401619225740433|1|a2;225.123260498046875|0.137714639306068|1|b2-H2O1;227.066360473632813|0.218794777989388|1|SD-CO+C3O;242.150238037109375|0…	0	0	0	0	846.358	2	0	20	20	0	0	0.00215517	1.29326	0.00223299	-0.000856488	0.0651467	20.0651	GU	669.083	2	U	0	0	0	1	3.57872	3	LELqNVPRHASFSDVR	3	0.627245	1.55917	0.267606	0	0	1	0.67101
2	15101	1915.91	622.55	0	3	AAM(Oxidation)GNFVDLCR	TRM2A	0	0		0.809572	0	155.08148193359375|0.29494771361351|1|AM-C1H4O1S1;175.118896484375|0.61062490940094|1|y1;177.069107055664063|0.236185550689697|1|MG-CO;205.064193725585966|0.576957643032074|1|MG;219.07977294921875|0.272355407476425|1|AM;226.118637084960938|0.418014317750931|1|b3-C1H4O1S1;234.124160766601563|0.241826042532921|1|NF-CO;255.108993530273438|0.358794450759888|1|b2+U';262.118804931640625|0.2273358851671…	0	100	0	0	622.551	2	0	10	10	28.3152	0	0.00215517	0.586734	0.0333292	0.000504	0.022783	6.02278	AU	653.088	2	U	0	0	0	1	1.84169	3	AAMGNFVDLcR	9	7.61193	1.01864	0.284553	0	0	1	0.502278
2	15209	1926.5	622.551	0.00234742	3	AAM(Oxidation)GNFVDLCR	TRM2A	0	0		0.661034	0	155.08154296875|0.325137704610825|1|AM-C1H4O1S1;158.092056274414034|0.198779046535492|1|y1-H3N1;172.071823120117188|0.200513452291489|1|GN;175.119094848632813|0.626533687114716|1|y1;177.069015502929688|0.242012277245522|1|MG-CO;195.076263427734375|0.186261877417564|1|b2+C3O;205.06427001953125|0.607312083244324|1|MG;219.07958984375|0.292372763156891|1|AM;226.11883544921875|0.396621465682983|1|b3-C…	0	100	0	0	622.551	2	0	10	10	26.0339	0	0.0037594	0.0303696	0.247892	-0.000411528	0.0186539	6.01865	AU	653.088	2	U	0	0	0	1	1.84017	3	AAMGNFVDLcR	9	11.1881	2.48928	0.28022	0	0	1	0.501865
2	15224	1927.95	841.027	0	3	LELQNVPRHASFSDVR	TRM2A	0	0		0.406517	0	175.119033813476563|0.407720655202866|1|y1;186.12457275390625|0.165907099843025|1|NV-CO;215.139175415039063|0.438218474388123|1|a2;225.123794555664063|0.210472479462624|1|b2-H2O1;227.066619873046875|0.316461473703384|1|SD-CO+C3O;242.150543212890625|0.21693080663681|1|LQ;243.134170532226563|0.448446124792099|1|b2;254.161941528320313|0.172926276922226|1|PR;257.1612548828125|0.224221274256706|1|y2-H…	0	29.454	0	0	841.027	2	0	20	20	0	0	0.00215517	0.502137	0.0458485	-0.000341892	0.0803887	11.0804	AU	653.088	2	U	0	0	0	1	2.70954	2	LELQNVPRHASFSdVR	13	0.316461	1.67657	0.197183	0	0	1	0.338693
2	15291	1934.55	833.352	0	3	LELQNVPRHASFSDVR	TRM2A	0	0		1.01827	0	169.134033203125|0.148053422570229|1|VP-CO;175.1192626953125|0.37812352180481|1|y1;186.1240234375|0.174033552408218|1|NV-CO;197.12841796875|0.174262389540672|1|a2-H2O1;213.015365600585966|0.12376407533884|1|MI:ribose;215.139297485351563|0.60891592502594|1|a2;225.123672485351563|0.216051235795021|1|b2-H2O1;227.06658935546875|0.304162949323654|1|SD-CO+C3O;238.118072509765625|0.123856395483017|1|NV-…	0	0	0	0	833.351	2	0	20	20	0	0	0.00215517	0.864328	0.0115766	-0.000848578	0.082429	25.0824	UU	630.061	2	U	0	0	0	1	3.58486	3	LElQNVPRHASFSDVR	2	2.45733	1.9152	0.236025	0	0	1	0.672162
2	15356	1940.77	1011.21	0	4	VEHPNGTGVLGPHSPPAQPTPGPPDNTLQETGTFPSS	TRM2A	0	0		0.909453	0	157.097091674804659|0.302477240562439|1|GV;171.113006591796875|0.194798484444618|1|LG;185.092117309570313|0.431447714567184|1|ET-CO-H2O1;193.08233642578125|0.197303280234337|1|y2;227.066452026367188|0.356482923030853|1|MI:U-H3PO4;232.10760498046875|0.167230010032654|1|iF+U';235.12017822265625|0.239383488893509|1|HP;258.108428955078125|0.213228553533554|1|QE;266.149749755859375|0.191817477345467|1…	0	0	0	0	1011.21	3	5	10	5	0	0	0.00215517	0.890713	0.0104645	0.000919647	0.0829282	13.0829	U	324.036	1	U	0	0	0	1	3.79693	3	VEHPNGTGVLGPHSPPAQPTPGPPDNTLQETGTfPSS	33	0.875598	2.57699	0.275	0	0	1	0.307859
2	15406	1945.55	612.567	0	4	LASQHLVAILDPPRAGLHSK	TRM2A	0	0		0.778755	0	157.133499145507813|0.759679198265076|1|a2;185.128616333007813|0.596668303012848|1|b2;223.155792236328125|0.372128486633301|1|HL-CO;234.145095825195341|0.608929336071014|1|y2;251.150039672851563|0.429633975028992|1|HL;350.2176513671875|0.415860414505005|1|HLV;353.15679931640625|0.743285357952118|1|SQH;424.19390869140625|0.362228751182556|1|ASQH;466.241546630859375|0.504706919193268|1|DPPR;507.778…	0	0	0	0	612.567	2	0	12	12	0	0	0.00215517	1.6242	0.000626062	-0.000477039	0.093516	8.09352	U	324.036	1	U	0	0	0	1	3.73343	2	LASQHLVAiLDPPRAGLHSK	8	1.42333	2.01243	0.344262	0	0	1	0.373343
2	15434	1948.28	776.312	0	3	STPYSAYDPETYTGHWK	TRM2A	0	0		1.26126	0	159.091690063476563|0.205856934189796|1|iW;161.092117309570313|0.446049511432648|1|a2;167.092758178710938|0.184073284268379|1|GH-CO;181.097015380859347|0.177991598844528|1|PE-CO-H2O1;185.09234619140625|0.212515532970428|1|ET-CO-H2O1;189.086898803710938|0.461424469947815|1|b2;195.087295532226563|0.225124001502991|1|GH;199.107620239257813|0.485206544399262|1|TP;213.015701293945313|0.362862676382065…	0	0	0	0	776.311	2	1	11	10	0	0	0.00215517	1.16841	0.00360702	-0.000979133	0.114139	19.1141	U	324.036	1	U	0	0	0	1	3.58209	3	STPySAyDPETyTGHWK	11	5.38696	1.20137	0.252033	0.00531718	0	1	0.632134
2	15583	1962.5	776.311	0	3	STPYSAYDPETYTGHWK	TRM2A	0	0		0.71091	0	159.092147827148438|0.30292221903801|1|iW;161.091903686523438|0.475037097930908|1|a2;199.107177734375|0.41107365489006|1|TP;227.102676391601563|0.465495616197586|1|PE;233.128509521484375|0.357050657272339|1|PY-CO;333.192352294921875|0.398786216974258|1|y2;628.321533203125|0.540022909641266|1|y5;791.378845214843636|0.429357945919037|1|y6;809.31024169921875|0.436879366636276|1|PYSAYD+U';892.4284057…	0	0	0	0	776.311	2	1	11	10	0	0	0.00215517	0.283092	0.103081	-0.000551887	0.132052	8.13205	U	324.036	1	U	0	0	0	1	2.7264	2	STPySAyDPETyTGHWK	11	1.52864	2.96574	0.214286	0.026131	0	1	0.320753
2	15902	1993.35	816.42	0	3	LASQHLVAILDPPRAGLHSK	TRM2A	0	0		0.687012	0	157.13348388671875|0.374576389789581|1|a2;171.112319946289063|0.289532572031021|1|VA;185.128494262695341|0.409284919500351|1|b2;199.1082763671875|0.381124526262283|1|y1+C3O;226.118255615234375|0.397545695304871|1|b1+U';234.144943237304716|0.464114487171173|1|y2;284.197357177734375|0.395321816205978|1|LVA;353.156280517578125|0.399726778268814|1|SQH;366.177703857421875|0.663367033004761|1|b3+U'-H2O…	0	0	0	0	816.42	2	0	12	12	0	0	0.00215517	0.955793	0.00815521	-0.00056089	0.0991834	9.09918	U	324.036	1	U	0	0	0	1	8.52546	1	lASQHlVAIlDPPRAGlHSK	16	0.408694	1.08428	0.272727	0	0	1	0.426273
2	15921	1995.13	612.567	0	4	LASQHLVAILDPPRAGLHSK	TRM2A	0	0		0.0374832	0	157.133499145507813|0.706141889095306|1|a2;185.128463745117188|0.53578382730484|1|b2;185.1644287109375|0.215140447020531|1|LV-CO;199.180374145507813|0.497962832450867|1|IL-CO;216.13421630859375|0.277958452701569|1|y2-H2O1;223.15545654296875|0.275453358888626|1|HL-CO;227.175491333007813|0.253192543983459|1|IL;229.118453979492188|0.280920416116714|1|LD;234.145034790039063|0.497689872980118|1|y2;251…	0	0	0	0	612.567	2	0	12	12	0	0	0.00215517	1.0892	0.00488891	2.2961e-05	0.0698125	10.0698	U	324.036	1	U	0	0	0	1	2.83151	3	LASQHLVAILDppRAGLHSK	12	0.992546	0.787726	0.24812	0	0	1	0.424727
2	16031	2005.72	833.35	0	3	LELQNVPRHASFSDVR	TRM2A	0	0		1.10289	0	175.118927001953125|0.484433948993683|1|y1;197.128646850585966|0.310028076171875|1|a2-H2O1;198.086990356445313|0.300556212663651|1|QN-CO-H3N1;215.138870239257813|0.643378973007202|1|a2;227.066146850585966|0.577011406421661|1|SD-CO+C3O;243.133987426757813|0.621171355247498|1|b2;274.18731689453125|1.0|1|y2;366.177032470703125|0.38206472992897|1|QNV-CO+C3O;699.33331298828125|0.3003089427948|1|LQNV+U…	0	0	0	0	833.351	2	0	20	20	0	0	0.00215517	0.585795	0.0334477	0.000919098	0.114181	7.11418	UU	630.061	2	U	0	0	0	1	4.38846	1	LELQnVPRHASFSDVR	4	0.696416	0.640288	0.176471	0	0	1	0.274279
2	16032	2005.8	816.419	0	3	LASQHLVAILDPPRAGLHSK	TRM2A	0	0		0.128764	0	157.133697509765625|0.347202658653259|1|a2;185.12841796875|0.251778423786163|1|b2;199.107833862304716|0.250748872756958|1|y1+C3O;223.156204223632813|0.266989469528198|1|HL-CO;225.100311279296875|0.304005116224289|1|AS-CO+U'-H2O;234.145111083984375|0.522510826587677|1|y2;251.149948120117188|0.324489891529083|1|HL;350.2186279296875|0.286982119083405|1|HLV;353.156219482421875|0.303493142127991|1|SQH…	0	0	0	0	816.42	2	0	12	12	0	0	0.00215517	1.19066	0.00331163	0.000105126	0.127075	9.12708	U	324.036	1	U	0	0	0	1	8.55482	1	LASQHLVAiLDPPRAGLHSK	8	0.726577	0.902303	0.358491	0	0	1	0.427741
2	16051	2007.59	776.31	0	3	STPYSAYDPETYTGHWK	TRM2A	0	0		0.421751	0	159.091644287109375|0.313147485256195|1|iW;161.09197998046875|0.542147636413574|1|a2;185.092010498046875|0.367210030555725|1|ET-CO-H2O1;189.086715698242188|0.392541378736496|1|b2;199.107635498046875|0.538684904575348|1|TP;213.01544189453125|0.380119919776917|1|MI:ribose;213.08721923828125|0.298084557056427|1|ET-H2O1;227.102813720703125|0.625349819660187|1|PE;279.09747314453125|0.404124736785889|1…	0	0	0	0	776.311	2	1	11	10	0	0	0.00215517	1.29173	0.00224618	0.00032741	0.150123	19.1501	U	324.036	1	U	0	0	0	1	5.39225	2	STPySAyDPETyTGHWK	11	4.80088	2.01029	0.308824	0.0107989	0	1	0.634383
2	16060	2008.55	612.567	0	4	LASQHLVAILDPPRAGLHSK	TRM2A	0	0		0.615507	0	157.13348388671875|0.614388763904572|1|a2;159.077072143554688|0.162738665938377|1|AS;185.128387451171875|0.460964053869247|1|b2;185.16522216796875|0.166550517082214|1|LV-CO;199.180740356445313|0.209915697574615|1|IL-CO;201.123336791992188|0.2391527146101|1|LD-CO;213.160675048828125|0.168134704232216|1|LV;216.098052978515625|0.247468054294586|1|SQ;223.15533447265625|0.2440485060215|1|HL-CO;229.118…	0	0	0	0	612.567	2	0	12	12	0	0	0.00215517	0.821901	0.0136165	-0.000377039	0.0627628	11.0628	U	324.036	1	U	0	0	0	1	4.76988	2	LASQHLVAILDppRAGLHSK	12	1.15892	1.78839	0.269841	0	0	1	0.476988
2	16065	2008.96	688.827	0	4	LASQHLVAILDPPRAGLHSK	TRM2A	0	0		0.794683	0	157.133453369140653|0.718153178691864|1|a2;171.112594604492188|0.241644263267517|1|VA;185.12860107421875|0.54721987247467|1|b2;199.180038452148438|0.291015923023224|1|IL-CO;223.155715942382813|0.280813336372376|1|HL-CO;226.082000732421875|0.388025552034378|1|MI:C-H3PO4;234.145416259765625|0.422505259513855|1|y2;251.149978637695341|0.401371002197266|1|HL;266.125213623046875|0.245271563529968|1|QH;…	0	0	0	89.0592	688.827	2	0	12	12	0	0	0.00215517	1.44728	0.00123565	-0.000547399	0.0893423	11.0893	CU	629.077	2	U	0	0	0	1	3.18924	3	LASQHLVAILdPPRAGLHSK	10	0.698086	1.37735	0.285714	0	0	1	0.478386
2	16180	2020.16	688.827	0	4	LASQHLVAILDPPRAGLHSK	TRM2A	0	0		0.515109	0	157.133544921875|0.721115291118622|1|a2;171.113204956054688|0.194517225027084|1|VA;185.128494262695341|0.596374332904816|1|b2;199.180313110351563|0.234937697649002|1|IL-CO;213.159942626953125|0.235768467187881|1|LV;216.135269165039063|0.210588321089745|1|y2-H2O1;223.155197143554688|0.31408616900444|1|HL-CO;226.082138061523438|0.324755787849426|1|MI:C-H3PO4;227.175430297851563|0.191527903079987|1|…	0	0	0	83.3906	688.827	2	0	12	12	0	0	0.00215517	0.659716	0.0252721	-0.000354821	0.0876753	11.0877	CU	629.077	2	U	0	0	0	1	3.18866	3	LASQHLVAiLDPPRAGLHSK	8	1.09669	0.632124	0.28777	0	0	1	0.478299
2	16745	2074.48	694.831	0	4	LASQHLVAILDPPRAGLHSK	TRM2A	0	0		1.79407	0	157.133285522460938|0.547004878520966|1|a2;185.128814697265625|0.477970540523529|1|b2;216.097686767578125|0.450703740119934|1|SQ;223.1551513671875|0.466319113969803|1|HL-CO;245.11346435546875|0.44800415635109|1|AS-CO+ribose-H2O-HPO3;251.150238037109375|0.611645758152008|1|HL;330.061279296875|0.499717324972153|1|MI:A-H2O;353.157501220703125|0.42108815908432|1|SQH;381.15179443359375|0.4476309716701…	0	49.9717	0	0	694.83	2	0	12	12	0	0	0.00215517	1.3308	0.00193314	-0.00124657	0.14446	7.14446	AU	653.088	2	U	0	0	0	1	3.76024	2	lASQHlVAIlDPPRAGlHSK	16	1.55622	2.17206	0.317073	0	0	1	0.376024
2	17043	2103.12	698.829	0	4	LASQHLVAILDPPRAGLHSK	TRM2A	0	0		1.17027	0	157.13336181640625|0.661085367202759|1|a2;234.144851684570313|0.620322525501251|1|y2;466.2413330078125|0.591092824935913|1|DPPR;594.8094482421875|0.974323749542236|2|AILDPPRAGL-CO+ribose;634.79400634765625|1.0|2|y9+U-H2O;650.36328125|0.711497664451599|1|b6;786.45037841796875|0.612231016159058|1|HLVAILD-CO+C3O;805.378662109375|0.546305298805237|1|LDPPR+U-H3PO4;820.46563720703125|0.882648706436157|…	0	0	0	0	698.828	2	0	12	12	0	0	0.00215517	0.984352	0.0073095	-0.000817821	0.105576	5.10558	GU	669.083	2	U	0	0	0	1	5.37429	1	LASQHLVAiLDPPRAGLHSK	8	1.96782	1.13245	0.428571	0	0	1	0.268715
2	17081	2106.89	918.431	0	3	LASQHLVAILDPPRAGLHSK	TRM2A	0	0		2.67841	0	157.133285522460938|0.359904646873474|1|a2;185.128509521484375|0.415594905614853|1|b2;216.098709106445313|0.30744931101799|1|SQ;234.144943237304716|0.547806203365326|1|y2;251.150741577148438|0.455292075872421|1|HL;284.1966552734375|0.385504990816116|1|LVA;307.03240966796875|0.404268860816956|1|MI:U-H2O;350.219573974609318|0.347829401493073|1|HLV;371.203338623046875|0.34319207072258|1|y3;507.77777…	0	0	0	0	918.428	2	0	12	12	0	0	0.00215517	0.833962	0.0130028	-0.00245993	0.123474	12.1235	UU	630.061	2	U	0	0	0	1	5.32814	2	LASQHLVAiLDPPRAGLHSK	8	2.31082	0.922842	0.348485	0	0	1	0.532814
2	17265	2125.96	694.83	0	4	LASQHLVAILDPPRAGLHSK	TRM2A	0	0		0.220816	0	157.133529663085966|0.375878870487213|1|a2;170.603958129882813|0.27694845199585|2|PRAG-C1H2N2;185.128555297851563|0.338740885257721|1|b2;199.107986450195341|0.264416038990021|1|y1+C3O;199.180389404296875|0.198737218976021|1|IL-CO;201.123306274414034|0.300473868846893|1|LD-CO;216.135513305664063|0.229098036885262|1|y2-H2O1;227.175689697265625|0.217156544327736|1|IL;229.118255615234375|0.2684116661…	0	25.9375	0	0	694.83	2	0	12	12	0	0	0.00215517	0.273123	0.10687	0.000153429	0.0702792	8.07028	AU	653.088	2	U	0	0	0	1	4.24752	2	LASQHLVAiLDPPRAGLHSK	8	1.52351	0.826066	0.18	0	0	1	0.424752
2	17316	2130.8	629.04	0	4	ALLPWLLEQRHKHNK	TRM2A	0	0		0.74509	0	157.13348388671875|0.986256897449493|1|a2;159.0916748046875|0.379705399274826|1|iW;183.149032592773438|0.359032154083252|1|LP-CO;185.12847900390625|0.737208783626556|1|b2;199.180419921875|0.318157345056534|1|LL-CO;211.144012451171875|0.24605818092823|1|LP;213.015274047851563|0.2945856153965|1|MI:ribose;227.06640625|0.882091283798218|1|MI:U-H3PO4;244.129425048828125|0.213257178664207|1|y2-H3N1;256…	0	0	0	0	629.04	1	0	1	1	0	0	0.00215517	1.16161	0.00370236	-0.000468691	0.112228	18.1122	UU	630.061	2	U	0	0	0	1	4.88155	2	ALLPWlLEQRHKHNK	5	3.72662	1.47545	0.263736	0.0121704	0	1	0.650873
2	17442	2142.94	694.831	0	4	LASQHLVAILDPPRAGLHSK	TRM2A	0	0		1.75317	0	157.133529663085966|0.567034602165222|1|a2;185.092391967773438|0.368990778923035|1|DP-CO;185.128250122070313|0.522149443626404|1|b2;216.135482788085966|0.33570584654808|1|y2-H2O1;234.14556884765625|0.506808698177338|1|y2;251.149734497070313|0.399164080619812|1|HL;284.197540283203125|0.353953689336777|1|LVA;330.06011962890625|0.392043650150299|1|MI:A-H2O;353.15576171875|0.405196219682694|1|SQH;371…	0	39.2044	0	0	694.83	2	0	12	12	0	0	0.00215517	1.39424	0.00151498	-0.00121815	0.133097	11.1331	AU	653.088	2	U	0	0	0	1	3.2046	3	lASQHlVAIlDPPRAGlHSK	16	1	1.72239	0.322034	0	0	1	0.480689
2	17513	2150.02	867.396	0	3	YKGGTCAVAAPFDTVHIPEATK	TRM2A	0	0		0.186737	0	169.097381591796875|0.126820877194405|1|AP;171.11297607421875|0.129610553383827|1|AV;173.128570556640653|0.102194167673588|1|TV-CO;181.097869873046875|0.083756908774376|1|PE-CO-H2O1;183.14898681640625|0.089604184031487|1|IP-CO;186.123580932617188|0.081425428390503|1|KG;199.1077880859375|0.133115991950035|1|PE-CO;211.144210815429688|0.104907013475895|1|IP;213.0162353515625|0.229389369487762|1|MI:r…	0	0	0	0	867.396	2	0	8	8	0	0	0.00215517	1.90175	0.000215446	-0.000161975	0.102428	32.1024	U	324.036	1	U	0	0	0	1	4.74111	4	YKGGTcAVAAPFDTVHIPEATK	5	5.71036	3.64308	0.332215	0	0	1	0.86202
2	17618	2160.17	867.397	0	3	YKGGTCAVAAPFDTVHIPEATK	TRM2A	0	0		0.878462	0	169.096939086914034|0.104961901903152|1|AP;171.11248779296875|0.094660393893719|1|AV;173.128692626953125|0.123310029506683|1|TV-CO;213.016021728515625|0.215987384319305|1|MI:ribose;217.1336669921875|0.329969584941864|1|PF-CO;223.15533447265625|0.290232598781586|1|HI-CO;227.102584838867188|0.197910442948341|1|PE;230.149749755859347|0.175200745463371|1|y2-H2O1;237.134933471679688|0.151951104402542|…	0	0	0	0	867.396	2	0	8	8	0	0	0.00215517	1.98935	0.000153859	-0.000761975	0.133386	30.1334	U	324.036	1	U	0	0	0	1	5.98309	3	YKggTCAVAAPFDTVHIPEATK	3	1.8869	1.37436	0.310734	0	0	1	0.815876
2	17636	2162.07	650.799	0	4	YKGGTCAVAAPFDTVHIPEATK	TRM2A	0	0		0.887163	0	169.097381591796875|0.128305062651634|1|AP;171.113174438476563|0.180885314941406|1|AV;195.005447387695341|0.131970793008804|1|MI:ribose-H2O;199.107681274414034|0.13376884162426|1|PE-CO;201.122879028320313|0.091996975243092|1|TV;211.1444091796875|0.127748444676399|1|IP;213.016220092773438|0.529533982276917|1|MI:ribose;217.08245849609375|0.115139834582806|1|DT;217.133865356445313|0.43335685133934|1…	0	0	0	0	650.799	2	0	8	8	0	0	0.00215517	2.72045	9.26313e-06	-0.000577365	0.0962768	28.0963	U	324.036	1	U	0	0	0	1	3.95379	4	YKGGTcAVAAPFDTVHIPEATK	5	5.63118	1.93109	0.303279	0	0	1	0.71887
2	17671	2165.59	1347.94	0	3	VEHPNGTGVLGPHSPPAQPTPGPPDNTLQETGTFPSS	TRM2A	0	0		1.55741	0	157.09716796875|0.410032331943512|1|GV;185.092086791992188|0.552927851676941|1|ET-CO-H2O1;193.081863403320313|0.335831701755524|1|y2;217.133758544921875|0.256907075643539|1|FP-CO;235.119277954101563|0.236758306622505|1|HP;242.112747192382813|0.234768971800804|1|ETG-CO-H2O1;245.127914428710938|0.249664932489395|1|FP;272.1246337890625|0.244174152612686|1|y3-H2O1;290.13494873046875|1.0|1|y3;353.1824…	0	0	0	0	1347.94	3	5	10	5	0	0	0.00215517	0.817972	0.0138226	-0.00209929	0.125873	14.1259	U	324.036	1	U	0	0	0	1	5.20357	2	VEHPNGTGVlGPHSPPAQPTPGPPDNTlQETGTFPSS	27	0.283485	2.5333	0.218182	0	0	1	0.281274
2	17686	2167.01	1011.21	0	4	VEHPNGTGVLGPHSPPAQPTPGPPDNTLQETGTFPSS	TRM2A	0	0		0.0794625	0	157.097183227539063|0.353015065193176|1|GV;167.081787109375|0.151028141379356|1|PN-CO-H3N1;167.118759155273438|0.142984107136726|1|PP-CO;169.09747314453125|0.182631254196167|1|PA;171.112869262695341|0.26090607047081|1|LG;185.09210205078125|0.5022252202034|1|ET-CO-H2O1;193.081893920898438|0.277797937393188|1|y2;199.107376098632813|0.185859546065331|1|PT;211.108016967773438|0.153274774551392|1|b2-H…	0	0	0	0	1011.21	3	5	10	5	0	0	0.00215517	0.584171	0.0336538	-8.03532e-05	0.0621912	17.0622	U	324.036	1	U	0	0	0	1	4.47501	3	VEHPNgTgVLgPHSPPAQPTPgPPDNTLQETgTFPSS	31	1.47509	2.94831	0.179641	0	0	1	0.362839
2	17731	2171.18	867.396	0	3	YKGGTCAVAAPFDTVHIPEATK	TRM2A	0	0		0.186737	0	169.096664428710938|0.084501326084137|1|AP;171.11285400390625|0.130926802754402|1|AV;173.091567993164063|0.086925603449345|1|EA-CO;173.128631591796875|0.099090471863747|1|TV-CO;201.12384033203125|0.092083960771561|1|TV;213.016006469726563|0.157281160354614|1|MI:ribose;217.082122802734375|0.1265027821064|1|DT;217.133529663085966|0.335994422435761|1|PF-CO;223.107757568359347|0.100452728569508|1|AV+…	0	0	0	0	867.396	2	0	8	8	0	0	0.00215517	1.99678	0.000149527	-0.000161975	0.116126	32.1161	U	324.036	1	U	0	0	0	1	5.0066	4	YKGGTcAVAAPFDTVHIPEATK	5	5.93316	2.92132	0.360169	0	0	1	0.910292
2	17749	2173.08	650.8	0	4	YKGGTCAVAAPFDTVHIPEATK	TRM2A	0	0		1.04082	0	169.097259521484375|0.151706829667091|1|AP;171.112960815429688|0.217044204473495|1|AV;173.128952026367188|0.112774275243282|1|TV-CO;181.098007202148438|0.109815448522568|1|PE-CO-H2O1;199.107955932617188|0.116795353591442|1|PE-CO;212.13934326171875|0.085223518311977|1|AAP-CO;213.016265869140653|0.247431546449661|1|MI:ribose;217.082168579101563|0.089238606393337|1|DT;217.133865356445313|0.439548492…	0	0	0	0	650.799	2	0	8	8	0	0	0.00215517	1.58298	0.000733535	-0.000677365	0.100661	29.1007	U	324.036	1	U	0	0	0	1	3.95493	4	YKggTCAVAAPFDTVHIPEATK	3	1.75802	1.84708	0.343478	0	0	1	0.719079
2	17794	2177.42	1347.94	0	3	VEHPNGTGVLGPHSPPAQPTPGPPDNTLQETGTFPSS	TRM2A	0	0		1.11228	0	157.09722900390625|0.354245811700821|1|GV;175.071151733398438|0.212162494659424|1|y2-H2O1;185.092086791992188|0.553107738494873|1|ET-CO-H2O1;193.081802368164063|0.350384175777435|1|y2;217.133010864257813|0.171642228960991|1|FP-CO;227.066558837890625|0.278098195791245|1|MI:U-H3PO4;235.1195068359375|0.204623907804489|1|HP;242.113632202148438|0.299657493829727|1|ETG-CO-H2O1;245.129013061523438|0.262…	0	0	0	0	1347.94	3	5	10	5	0	0	0.00215517	0.904701	0.00991863	-0.00149929	0.105086	16.1051	U	324.036	1	U	0	0	0	1	5.70678	2	VEHPNGTGVLGPHSPPAQpTPGPPDNTLQETGTFPSS	18	0.726736	3.04733	0.287356	0	0	1	0.308475
2	18180	2226.9	693.985	0	3	RVIGVELCPEAVEDAR	TRM2A	0	0		0.346637	0	175.1192626953125|0.389980435371399|1|y1;185.164764404296875|0.700232684612274|1|VI-CO;213.159713745117188|0.37540790438652|1|VI;246.156143188476563|0.754956603050232|1|y2;270.180877685546875|0.508108675479889|1|VIG;497.35931396484375|0.489789128303528|1|a5;626.3997802734375|0.42467001080513|1|a6;654.39453125|0.683332026004791|1|b6;660.33221435546875|0.733442783355713|1|y6;694.36572265625|0.44065…	0	0	0	0	693.985	1	0	3	3	0	0	0.00215517	0.985284	0.00728343	0.000240561	0.146268	12.1463	U	324.036	1	U	0	0	0	1	8.68935	1	RVIGVELCPEAVEDAR	-1	0	1.17132	0.230769	0	0	1	0.543085
2	18446	2257.44	977.081	0	3	YKGGTCAVAAPFDTVHIPEATK	TRM2A	0	0		0.499465	0	169.0970458984375|0.124999210238457|1|AP;173.092605590820313|0.117285281419754|1|EA-CO;199.10772705078125|0.171625837683678|1|PE-CO;213.016067504882813|0.142955541610718|1|MI:ribose;217.133697509765625|0.279068738222122|1|PF-CO;223.15545654296875|0.225589245557785|1|HI-CO;227.102462768554688|0.222933605313301|1|PE;230.149658203125|0.123444616794586|1|y2-H2O1;237.134933471679688|0.132071509957314|…	0	34.2705	0	0	977.08	2	0	8	8	0	0	0.00215517	2.58595	1.55334e-05	-0.000488017	0.125692	27.1257	AU	653.088	2	U	0	0	0	1	5.28199	3	YKGGTCaVaaPFDTVHIPEaTK	19	0.338438	1.33558	0.260274	0	0	1	0.720271
2	18466	2260.06	733.062	0	4	YKGGTCAVAAPFDTVHIPEATK	TRM2A	0	0		0.443108	0	171.112899780273438|0.147097155451775|1|AV;173.12982177734375|0.135051086544991|1|TV-CO;199.107864379882813|0.138582721352577|1|PE-CO;217.1336669921875|0.331456631422043|1|PF-CO;223.155181884765625|0.250121414661407|1|HI-CO;227.103744506835938|0.195268496870995|1|PE;230.150054931640653|0.187016889452934|1|y2-H2O1;237.1346435546875|0.131641998887062|1|VH;242.150466918945313|0.142767876386642|1|AVA…	0	43.558	0	0	733.062	2	0	8	8	0	0	0.00215517	3.17343	1.62412e-06	-0.000324826	0.160909	28.1609	AU	653.088	2	U	0	0	0	1	7.94143	2	YKggTCAVAAPFDTVHIPEATK	3	0.163976	1.6807	0.305085	0	0	1	0.721948
2	18535	2268.16	977.081	0	3	YKGGTCAVAAPFDTVHIPEATK	TRM2A	0	0		0.397119	0	169.097259521484375|0.114781029522419|1|AP;171.11273193359375|0.157634153962135|1|AV;199.107131958007813|0.11550261080265|1|PE-CO;212.139739990234375|0.099452272057533|1|AAP-CO;213.016021728515625|0.139971554279327|1|MI:ribose;217.133407592773438|0.28998875617981|1|PF-CO;223.155166625976563|0.184894353151321|1|HI-CO;227.102508544921875|0.217771232128143|1|PE;230.149078369140653|0.135117754340172|…	0	36.0757	0	0	977.08	2	0	8	8	0	0	0.00215517	2.28423	4.9535e-05	-0.000388017	0.1251	27.1251	AU	653.088	2	U	0	0	0	1	4.93257	3	YKGGTCaVaaPFDTVHIPEaTK	19	0.371126	2.78628	0.247191	0	0	1	0.672624
2	19117	2334.71	770.345	0	3	GGTCAVAAPFDTVHIPEATK	TRM2A	0	0		1.46194	0	169.097274780273438|0.180164307355881|1|AP;170.092605590820313|0.271811068058014|1|a3-H2O1;171.113037109375|0.298432350158691|1|AV;198.087371826171875|0.176691651344299|1|b3-H2O1;199.107833862304716|0.136737897992134|1|PE-CO;209.092575073242188|0.151070341467857|1|PE-H2O1;213.016311645507813|0.131453305482864|1|MI:ribose;216.098251342773438|0.199386030435562|1|b3;217.1339111328125|0.3691460788249…	0	0	0	0	770.343	3	0	15	15	0	0	0.00215517	1.7722	0.00035447	-0.0011262	0.105742	31.1057	U	324.036	1	U	0	0	0	1	4.23835	4	GGTcAVAAPFDTVHIPEATK	3	5.00859	3.05382	0.307692	0	0	1	0.847671
2	19124	2335.3	1155.01	0	2	GGTCAVAAPFDTVHIPEATK	TRM2A	0	0		0.784955	0	199.107452392578125|0.185495004057884|1|PE-CO;216.098312377929688|0.176053896546364|1|b3;223.155410766601563|0.173995390534401|1|HI-CO;227.102188110351563|0.28263595700264|1|PE;240.1343994140625|0.190160691738129|1|AAP;245.128936767578125|0.183092445135117|1|PF;248.161056518554688|0.215085610747337|1|y2;251.150482177734375|0.247926577925682|1|HI;267.109161376953125|0.186076804995537|1|EA-CO+U'-H2…	0	0	0	0	1155.01	3	0	15	15	0	0	0.00215517	1.42252	0.00135896	-0.000906632	0.0957331	25.0957	U	324.036	1	U	0	0	0	1	4.59499	3	GGTcAVAAPFDTVHIPEATK	3	4.6574	1.63134	0.393701	0	0	1	0.689249
2	19224	2345.29	770.344	0	3	GGTCAVAAPFDTVHIPEATK	TRM2A	0	0		0.942694	0	159.076416015625|0.100367598235607|1|GT;169.09716796875|0.29961821436882|1|AP;171.112884521484375|0.286547929048538|1|AV;173.092636108398438|0.101243034005165|1|EA-CO;183.076751708984375|0.100574694573879|1|GT-CO+C3O;188.102813720703125|0.116040274500847|1|a3;198.087356567382813|0.170725584030151|1|b3-H2O1;199.107757568359347|0.112057238817215|1|PE-CO;213.016021728515625|0.104039028286934|1|MI:ri…	0	0	0	0	770.343	3	0	15	15	0	0	0.00215517	1.99896	0.000148282	-0.000726198	0.121262	31.1213	U	324.036	1	U	0	0	0	1	5.65658	3	GGTcAVAAPFDTVHIPEATK	3	4.1803	2.0071	0.37619	0	0	1	0.848487
2	19241	2347.1	1155.01	0	2	GGTCAVAAPFDTVHIPEATK	TRM2A	0	0		0.759759	0	169.09710693359375|0.150249555706978|1|AP;171.112197875976563|0.108741194009781|1|AV;188.103240966796875|0.11315481364727|1|a3;198.08746337890625|0.16337975859642|1|b3-H2O1;199.107986450195341|0.131203040480614|1|PE-CO;216.097518920898438|0.143617749214172|1|b3;217.133392333984375|0.115674622356892|1|PF-CO;223.155303955078125|0.171179056167603|1|HI-CO;227.102737426757813|0.200017958879471|1|PE;23…	0	0	0	0	1155.01	3	0	15	15	0	0	0.00215517	1.15521	0.00379457	-0.000877531	0.0776572	29.0777	U	324.036	1	U	0	0	0	1	3.9678	4	GGTcAVAAPFDTVHIPEATK	3	4.98277	1.37139	0.306667	0	0	1	0.793561
2	19334	2356.15	770.344	0	3	GGTCAVAAPFDTVHIPEATK	TRM2A	0	0		1.20232	0	169.0972900390625|0.136050954461098|1|AP;170.092559814453125|0.208293616771698|1|a3-H2O1;171.112960815429688|0.284778147935867|1|AV;198.087387084960938|0.161879003047943|1|b3-H2O1;209.09222412109375|0.128614649176598|1|PE-H2O1;211.144989013671875|0.106784999370575|1|IP;216.098129272460938|0.17815974354744|1|b3;217.133834838867188|0.323771953582764|1|PF-CO;223.108840942382813|0.138526350259781|1|A…	0	0	0	0	770.343	3	0	15	15	0	0	0.00215517	1.6535	0.000559378	-0.000926198	0.109517	31.1095	U	324.036	1	U	0	0	0	1	4.23935	4	GGTcAVAAPFDTVHIPEATK	3	6.19914	2.298	0.357143	0	0	1	0.847869
2	19349	2357.64	1155.01	0	2	GGTCAVAAPFDTVHIPEATK	TRM2A	0	0		0.326863	0	170.093002319335938|0.112061627209187|1|a3-H2O1;171.1129150390625|0.127824172377586|1|AV;195.112533569335938|0.103344619274139|1|AV-CO+C3O;198.087783813476563|0.128482297062874|1|b3-H2O1;199.1075439453125|0.195044949650764|1|PE-CO;216.097946166992188|0.177654385566711|1|b3;217.13421630859375|0.161716386675835|1|PF-CO;223.155624389648438|0.181794226169586|1|HI-CO;227.1026611328125|0.21492856740951…	0	0	0	0	1155.01	3	0	15	15	0	0	0.00215517	2.08054	0.000108369	-0.000377531	0.0792234	27.0792	U	324.036	1	U	0	0	0	1	3.70506	4	GGTcAVAAPFDTVHIPEATK	3	5.22493	1.46296	0.320388	0	0	1	0.741012
2	19427	2365.44	770.344	0	3	GGTCAVAAPFDTVHIPEATK	TRM2A	0	0		0.812882	0	169.097518920898438|0.229557037353516|1|AP;171.112838745117188|0.24885393679142|1|AV;188.1029052734375|0.108885303139687|1|a3;198.08734130859375|0.128811791539192|1|b3-H2O1;199.107574462890625|0.108844265341759|1|PE-CO;212.138763427734375|0.096687354147434|1|AAP-CO;216.097900390625|0.195244684815407|1|b3;217.082305908203125|0.104244336485863|1|DT;217.133682250976563|0.341193497180939|1|PF-CO;223.…	0	0	0	0	770.343	3	0	15	15	0	0	0.00215517	1.91779	0.000202569	-0.000626198	0.121202	31.1212	U	324.036	1	U	0	0	0	1	4.24242	4	GGTcAVAAPFDTVHIPEATK	3	3.61389	2.27437	0.320755	0	0	1	0.848484
2	19477	2370.81	1155.01	0	2	GGTCAVAAPFDTVHIPEATK	TRM2A	0	0		0.45235	0	209.09210205078125|0.346417665481567|1|PE-H2O1;248.159622192382813|0.271118104457855|1|y2;319.197418212890625|0.395076304674149|1|y3;338.180999755859375|0.254460722208023|1|TVH;360.154815673828068|0.305490851402283|1|PFD;399.187835693359375|0.274786174297333|1|PEAT;443.190673828125|0.273728877305985|1|PFDT-H2O1;527.2830810546875|0.266938358545303|1|y5-H2O1;545.29296875|0.861585915088654|1|y5;591.…	0	0	0	0	1155.01	3	0	15	15	0	0	0.00215517	0.396147	0.0680925	0.000522469	0.0801354	14.0801	U	324.036	1	U	0	0	0	1	3.72639	2	GGTCaVaaPFDTVHIPEaTK	17	0.616439	1.34435	0.166667	0	0	1	0.372639
2	19490	2371.91	803.67	0	3	RVIGVELCPEAVEDAR	TRM2A	0	0		0.5189	0	175.119125366210938|0.489235073328018|1|y1;199.10809326171875|0.269018113613129|1|PE-CO;246.1561279296875|0.91568785905838|1|y2;298.139678955078125|0.277600258588791|1|PEA;330.05987548828125|0.507188200950623|1|MI:A-H2O;361.183197021484375|0.306884527206421|1|y3;366.176910400390682|0.360556155443192|1|EAV-CO+U'-H2O;369.260040283203125|0.328317254781723|1|b3;497.355651855468693|0.271244287490845|1…	0	50.7188	0	0	803.67	1	0	3	3	0	0	0.00215517	0.791747	0.0152797	-0.000417024	0.112094	16.1121	AU	653.088	2	U	0	0	0	1	5.39312	2	RVIGVELCPEaVEDaR	14	0.626642	1.35696	0.295082	0	0	1	0.67414
2	19646	2387.14	803.671	0	3	RVIGVELCPEAVEDAR	TRM2A	0	0		1.18115	0	175.119216918945313|0.631181478500366|1|y1;246.155654907226563|0.854419589042664|1|y2;330.05987548828125|0.511899411678314|1|MI:A-H2O;660.33673095703125|0.487338960170746|1|y6;767.477600097656364|0.590950012207031|1|b7;886.4273681640625|0.616563677787781|1|y8;991.48309326171875|0.69144332408905|2|[M+2H-H2O] U-HPO3;1031.4627685546875|0.890623390674591|2|[M+2H-H2O] U;	0	51.1899	0	0	803.67	1	0	3	3	0	0	0.00215517	0.605282	0.0310694	-0.000949251	0.0861856	9.08619	AU	653.088	2	U	0	0	0	1	5.42526	1	RVIGVELCPEAVEDAR	-1	0	2.58048	0.21875	0	0	1	0.339079
2	19821	2403.95	991.915	0	2	ASGVTCLYFVEEGQR	TRM2A	0	0		0.90004	0	157.097259521484375|0.139096334576607|1|GV;159.076446533203125|0.126026406884193|1|b2;175.1190185546875|0.357746362686157|1|y1;198.087234497070313|0.495885998010635|1|b3-H2O1;201.12298583984375|0.152469858527184|1|VT;240.134063720703125|0.175201013684273|1|GVT-H2O1;258.1446533203125|0.211054429411888|1|GVT;269.161163330078125|0.22788967192173|1|a4-H2O1;286.15130615234375|0.169388115406036|1|y2-H3…	0	0	0	0	991.914	2	0	10	10	0	0	0.00215517	2.706	9.79215e-06	-0.000892762	0.184615	21.1846	U	324.036	1	U	0	0	0	1	4.35165	3	ASGVTcLYFVEEGQR	5	1.14659	0.605225	0.41573	0	0	1	0.87033
2	19863	2408.07	661.612	0	3	ASGVTCLYFVEEGQR	TRM2A	0	0		1.25221	0	175.1190185546875|0.577179312705994|1|y1;198.08721923828125|0.237739130854607|1|b3-H2O1;201.123031616210938|0.273222208023071|1|VT;213.016082763671875|0.189417019486427|1|MI:ribose;219.149429321289063|0.3391093313694|1|FV-CO;229.119552612304716|0.189364165067673|1|VE;241.083038330078125|0.171140968799591|1|EE-H2O1;247.14385986328125|0.184539124369621|1|FV;283.143585205078125|0.195744261145592|1|Y…	0	20.834	0	0	661.612	2	0	10	10	0	0	0.00215517	0.8957	0.0102665	-0.000828475	0.146721	15.1467	U	324.036	1	U	0	0	0	1	4.36432	2	ASGVTcLYFVEEGQR	5	1.5236	0.715201	0.343284	0	0	1	0.581909
2	20008	2422.15	991.913	0	2	ASGVTCLYFVEEGQR	TRM2A	0	0		0.576746	0	157.097152709960938|0.194646492600441|1|GV;159.076431274414034|0.171058401465416|1|b2;175.119125366210938|0.332421869039536|1|y1;198.087432861328125|0.509368777275085|1|b3-H2O1;201.123748779296875|0.222037762403488|1|VT;212.139511108398438|0.151886701583862|1|GVT-CO-H2O1;240.134490966796875|0.231051474809647|1|GVT-H2O1;258.14459228515625|0.243821874260902|1|GVT;269.1612548828125|0.236252173781395…	0	0	0	0	991.914	2	0	10	10	0	0	0.00215517	2.17336	7.58529e-05	0.000572082	0.172075	19.1721	U	324.036	1	U	0	0	0	1	3.99003	3	ASGVTcLYFVEEGQR	5	4.84499	1.29198	0.333333	0	0	1	0.798005
2	20010	2422.33	1194.79	0	4	MSENLDNEGPKPM(Oxidation)ESCGQESSSALSCPTVSVPPAAPAALEEVEK	TRM2A	0	0		5.79733	0	167.117721557617188|0.210419595241547|1|PP-CO;169.097274780273438|0.307521641254425|1|VS-H2O1;171.113510131835938|0.217077821493149|1|PT-CO;195.1124267578125|0.254594922065735|1|PP;240.134628295898438|0.501083374023438|1|PAA;258.14471435546875|0.322513163089752|1|y2-H2O1;266.15032958984375|0.328317791223526|1|PPA;337.187286376953125|0.45429128408432|1|PPAA;367.1986083984375|0.376290947198868|1|PT…	0	0	0	0	1194.78	2	0	14	14	0	0	0.00215517	0.404035	0.0661301	-0.00692656	0.137952	14.138	U-H1O3P1	244.07	1	U	0	0	0	1	3.65198	2	MSENLDNEGPKPMESCGQESSSALSCPTvSvPPAAPAALEEvEK	41	0.242281	2.66862	0.185185	0	0	1	0.165999
2	20034	2424.52	661.612	0	3	ASGVTCLYFVEEGQR	TRM2A	0	0		0.46238	0	158.091842651367188|0.182572662830353|1|y1-H3N1;175.118942260742188|0.423897206783295|1|y1;198.087570190429688|0.173737362027168|1|b3-H2O1;201.123291015625|0.263624429702759|1|VT;213.016067504882813|0.181369379162788|1|MI:ribose;213.087295532226563|0.199453547596931|1|EE-CO-H2O1;219.14923095703125|0.420668840408325|1|FV-CO;229.118804931640653|0.225584462285042|1|VE;241.08099365234375|0.1697861552…	0	21.3435	0	0	661.612	2	0	10	10	0	0	0.00215517	1.40139	0.00147391	-0.000305916	0.181679	15.1817	U	324.036	1	U	0	0	0	1	4.38304	2	ASgVTCLYFVEEgQR	12	0.40908	0.556674	0.5	0	0	1	0.584406
2	20111	2432.14	991.914	0	2	ASGVTCLYFVEEGQR	TRM2A	0	0		0.161647	0	157.097122192382813|0.187149688601494|1|GV;158.09259033203125|0.138341560959816|1|y1-H3N1;159.076416015625|0.113275766372681|1|b2;175.11895751953125|0.321712672710419|1|y1;198.087127685546875|0.466579496860504|1|b3-H2O1;201.123199462890625|0.205330163240433|1|VT;229.117843627929688|0.114575177431107|1|VE;240.134246826171875|0.211870208382607|1|GVT-H2O1;244.129653930664063|0.138609081506729|1|SGV;…	0	0	0	0	991.914	2	0	10	10	0	0	0.00215517	1.00828	0.00666864	-0.00016034	0.142851	19.1429	U	324.036	1	U	0	0	0	1	3.97959	3	ASGVTcLYFVEEGQR	5	6.92024	0.637763	0.382812	0	0	1	0.795918
2	20165	2437.44	661.612	0	3	ASGVTCLYFVEEGQR	TRM2A	0	0		1.01589	0	175.118942260742188|0.399610906839371|1|y1;198.087234497070313|0.27497011423111|1|b3-H2O1;201.12347412109375|0.265100568532944|1|VT;213.087646484375|0.257728934288025|1|EE-CO-H2O1;219.149627685546875|0.356154948472977|1|FV-CO;229.11798095703125|0.32303711771965|1|VE;241.081634521484375|0.235105365514755|1|EE-H2O1;247.1441650390625|0.226683959364891|1|FV;286.151519775390625|0.214903295040131|1|y2-…	0	20.9035	0	0	661.612	2	0	10	10	0	0	0.00215517	1.816	0.00029956	-0.000672127	0.184968	16.185	U	324.036	1	U	0	0	0	1	4.92052	2	ASGVTcLYFVEEGQR	5	0.224506	1.92576	0.4	0	0	1	0.656069
2	20241	2444.99	991.914	0	2	ASGVTCLYFVEEGQR	TRM2A	0	0		0.284713	0	157.09698486328125|0.268739432096481|1|GV;175.11907958984375|0.405691623687744|1|y1;198.087249755859347|0.470802426338196|1|b3-H2O1;201.123275756835938|0.354743212461472|1|VT;240.134689331054688|0.352944105863571|1|GVT-H2O1;258.144287109375|0.2624351978302|1|GVT;269.160400390625|0.364018887281418|1|a4-H2O1;287.172088623046875|0.420346051454544|1|a4;327.166473388671875|0.322218030691147|1|SGVT-H2O…	0	0	0	0	991.914	2	0	10	10	0	0	0.00215517	0.701176	0.0215849	-0.00028241	0.128383	16.1284	U	324.036	1	U	0	0	0	1	3.26014	3	ASGVTCLYFVEEGQR	-1	0	1.13359	0.169014	0	0	1	0.652027
2	20326	2453.27	880.028	0	3	GGTCAVAAPFDTVHIPEATK	TRM2A	0	0		0.94723	0	169.097305297851563|0.164250418543816|1|AP;171.11273193359375|0.211703836917877|1|AV;199.107711791992188|0.171571850776672|1|PE-CO;216.097808837890625|0.142235890030861|1|b3;217.133758544921875|0.253629952669144|1|PF-CO;223.155715942382813|0.154665291309357|1|HI-CO;227.10272216796875|0.251387745141983|1|PE;230.1502685546875|0.164650231599808|1|y2-H2O1;237.1348876953125|0.129920989274979|1|VH;240.…	0	50.3027	0	0	880.028	3	0	15	15	0	0	0.00215517	2.61737	1.37663e-05	-0.000833588	0.115348	31.1153	AU	653.088	2	U	0	0	0	1	4.24088	4	GGTcAVAAPFDTVHIPEATK	3	2.26575	1.7164	0.256522	0	0	1	0.848176
2	20360	2456.49	1319.54	0	2	GGTCAVAAPFDTVHIPEATK	TRM2A	0	0		0.212545	0	253.129623413085966|0.429869502782822|1|AP-CO+U';545.29241943359375|1.0|1|y5;658.37738037109375|0.553861737251282|1|y6;697.3292236328125|0.735716223716736|1|PFDTVH;795.4351806640625|0.406537055969238|1|y7;810.414306640625|0.751954853534699|1|FDTVHIP;881.449279785156364|0.438888132572174|1|APFDTVHI;952.487670898437614|0.522757291793823|1|AAPFDTVHI;1354.70166015625|0.925916850566864|1|y12;1407.7329…	0	0	0	0	1319.54	3	0	15	15	0	0	0.00215517	1.29231	0.00224121	-0.000280462	0.17317	12.1732	AU	653.088	2	U	0	0	0	1	6.49807	1	GGTCAVAApFDTVHIpEATK	15	0.42987	2.92618	0.259259	0	0	1	0.324904
2	20392	2459.78	660.272	0	4	GGTCAVAAPFDTVHIPEATK	TRM2A	0	0		0.272518	0	169.097427368164063|0.301587879657745|1|AP;171.113311767578125|0.260576039552689|1|AV;198.086959838867188|0.231961309909821|1|b3-H2O1;216.099563598632813|0.188948720693588|1|b3;217.133514404296875|0.39569279551506|1|PF-CO;223.154953002929688|0.197096079587936|1|HI-CO;227.103363037109375|0.230406254529953|1|PE;242.15045166015625|0.222604215145111|1|AVA;245.128814697265625|0.293361246585846|1|PF;24…	0	57.4163	0	0	660.272	3	0	15	15	0	0	0.00215517	3.17987	1.58443e-06	0.000179936	0.204003	27.204	AU	653.088	2	U	0	0	0	1	7.47579	2	GGTCAVAAPFDTVHIPeATK	16	0.196296	2.86967	0.323077	0	0	1	0.747579
2	20396	2460.11	1227.22	0.00234742	3	HQGTITVNEEGTQAAAVTAVGFM(Oxidation)PLSTQVR	ENSEMBL:ENSBTAP00000018574	0	0		0.285543	0	185.091400146484375|0.481894761323929|1|TQ-CO-H3N1;337.186004638671875|0.480667889118195|1|AAAV-CO+C3O;661.35418701171875|0.772904992103577|2|y12;947.48663330078125|0.576359212398529|1|y6+U-HPO3;985.513305664062386|0.663393437862396|1|AVTAVGFMPL-H2O1;1321.696044921875|1.0|1|y12;	0	0	0	0	1227.22	1	0	3	3	0	0	0.0037594	0.0460486	0.235449	0.000350425	0.133782	2.13378	UU-H1O3P1	550.095	2	U	0	0	0	1	1.17288	1	HQGTITVNEEGTQaaaVTaVGFMPLSTQVR	18	0.480668	7.98825	0.1875	0	0	1	0.0390959
2	20434	2463.68	880.028	0	3	GGTCAVAAPFDTVHIPEATK	TRM2A	0	0		0.854792	0	169.097091674804659|0.159389659762383|1|AP;171.112762451171875|0.188693583011627|1|AV;183.149276733398438|0.098365098237991|1|IP-CO;198.086990356445313|0.143614515662193|1|b3-H2O1;213.015396118164063|0.099329270422459|1|MI:ribose;216.097930908203125|0.138694226741791|1|b3;217.133590698242188|0.254639446735382|1|PF-CO;223.155349731445313|0.172930747270584|1|HI-CO;227.102920532226563|0.190737888216…	0	52.6891	0	0	880.028	3	0	15	15	0	0	0.00215517	2.69244	1.03158e-05	-0.000752241	0.114702	31.1147	AU	653.088	2	U	0	0	0	1	4.24071	4	GGTcAVAAPFDTVHIPEATK	3	2.30526	1.27173	0.279352	0	0	1	0.848142
2	20467	2467.01	1319.54	0.00234742	2	GGTCAVAAPFDTVHIPEATK	TRM2A	0	0		1.75561	0	267.10992431640625|0.324381351470947|1|EA-CO+U'-H2O;545.29266357421875|1.0|1|y5;658.374267578125|0.39192321896553|1|y6;697.33026123046875|0.603344261646271|1|PFDTVH;768.37164306640625|0.387411564588547|1|APFDTVH;810.4154052734375|0.657702147960663|1|FDTVHIP;839.39971923828125|0.35158982872963|1|AAPFDTVH;881.44940185546875|0.421450793743134|1|APFDTVHI;1354.7010498046875|0.881617724895477|1|y12;142…	0	0	0	0	1319.54	3	0	15	15	0	0	0.0037594	0.120223	0.18339	-0.00231659	0.127065	8.12706	AU	653.088	2	U	0	0	0	1	2.17214	2	GGTCaVaaPFDTVHIPEaTK	17	0.324381	3.9433	0.129032	0	0	1	0.217214
2	20472	2467.45	760.814	0.00234742	2	DDLFTSEIFK	TRM2A	0	0		1.62036	0	129.102432250976563|0.592374086380005|1|y1-H2O1;130.0863037109375|0.471673250198364|1|y1-H3N1;147.11273193359375|0.637900650501251|1|y1;185.055999755859347|0.476609468460083|1|a2-H2O1;201.122894287109375|0.455699563026428|1|DL-CO;214.097335815429688|0.808793425559998|1|iF+U'-H2O;231.061233520507813|0.5010986328125|1|b2;290.1346435546875|0.856715977191925|1|TSE-CO;294.180908203125|0.90718412399292…	100	0	0	0	760.813	1	3	8	5	45.1815	0	0.0037594	0.12509	0.180349	-0.00123279	0.0813495	11.0813	U-H2O1	306.025	1	U	0	0	0	1	3.37853	2	DDLfTSEIfK	8	1.28779	1.58702	0.255814	0	0	1	0.675705
2	20546	2474.43	880.029	0	3	GGTCAVAAPFDTVHIPEATK	TRM2A	0	0		1.30932	0	169.097213745117188|0.181816980242729|1|AP;171.112991333007813|0.165992349386215|1|AV;189.0870361328125|0.11326652020216|1|DT-CO;198.087356567382813|0.147364631295204|1|b3-H2O1;199.107986450195341|0.169300571084023|1|PE-CO;216.098526000976563|0.145197823643684|1|b3;217.133575439453125|0.276736289262772|1|PF-CO;223.155609130859347|0.175503596663475|1|HI-CO;227.1025390625|0.145457953214645|1|PE;230…	0	51.1579	0	0	880.028	3	0	15	15	0	0	0.00215517	2.03658	0.000128319	-0.00115224	0.150116	31.1501	AU	653.088	2	U	0	0	0	1	5.66671	3	GGTcAVAAPFDTVHIPEATK	3	1.33551	1.93898	0.276316	0	0	1	0.850006
2	20622	2481.97	641.952	0	3	VIGVELCPEAVEDAR	TRM2A	0	0		0.880571	0	157.097183227539063|0.259968191385269|1|GV;171.112960815429688|0.173449799418449|1|IG;175.11907958984375|0.352521449327469|1|y1;185.164962768554688|0.600055694580078|1|a2;188.048843383789063|0.272764325141907|1|iC+U';199.107681274414034|0.400536835193634|1|PE-CO;201.123489379882813|0.20107389986515|1|VE-CO;213.016021728515625|0.382675856351852|1|MI:ribose;213.159896850585966|0.37073078751564|1|b2…	0	0	0	0	641.952	2	0	18	18	0	0	0.00215517	2.40283	3.14005e-05	-0.000565284	0.18587	21.1859	U	324.036	1	U	0	0	0	1	4.70924	3	VIGVELcPEAVEDAR	6	1.11742	1.77244	0.350515	0	0	1	0.941848
2	20636	2483.32	962.424	0	2	VIGVELCPEAVEDAR	TRM2A	0	0		0.291345	0	157.097381591796875|0.289630442857742|1|GV;158.092666625976563|0.125625908374786|1|y1-H3N1;171.113128662109375|0.138067871332169|1|IG;175.119293212890625|0.24894155561924|1|y1;185.165130615234375|0.597316265106201|1|a2;188.049072265625|0.147621750831604|1|iC+U';199.107986450195341|0.119260832667351|1|PE-CO;201.123672485351563|0.15582349896431|1|VE-CO;213.016281127929688|0.078409798443317|1|MI:rib…	0	0	0	0	962.424	2	0	18	18	0	0	0.00215517	1.33086	0.00193267	-0.000280398	0.0928286	21.0928	U	324.036	1	U	0	0	0	1	3.50701	4	VIGVELcPEAVEDAR	6	1.23787	2.06604	0.25	0	0	1	0.935202
2	20679	2487.31	880.027	0	3	GGTCAVAAPFDTVHIPEATK	TRM2A	0	0		0.281536	0	217.132888793945313|0.339931070804596|1|PF-CO;227.10296630859375|0.380726188421249|1|PE;248.160171508789063|0.348407864570618|1|y2;251.150482177734375|0.295196145772934|1|HI;319.19781494140625|0.313748985528946|1|y3;330.059661865234375|0.586373388767242|1|MI:A-H2O;360.155029296875|0.348078310489655|1|PFD;461.203704833984375|0.334391325712204|1|PFDT;527.2833251953125|0.378184378147125|1|y5-H2O1;54…	0	58.6373	0	0	880.028	3	0	15	15	0	0	0.00215517	1.37453	0.00163416	0.000247759	0.194896	18.1949	AU	653.088	2	U	0	0	0	1	4.83942	2	GGtCAVAAPFDtVHIPEAtK	18	0.327312	1.99366	0.311111	0	0	1	0.483942
2	20738	2493.03	962.424	0	2	VIGVELCPEAVEDAR	TRM2A	0	0		0.095049	0	157.097244262695341|0.260359525680542|1|GV;171.112930297851563|0.12749932706356|1|IG;175.119171142578125|0.226205244660378|1|y1;185.165008544921875|0.566023409366608|1|a2;188.04876708984375|0.117102816700935|1|iC+U';199.107528686523438|0.114015281200409|1|PE-CO;201.123580932617188|0.120034843683243|1|VE-CO;213.1600341796875|0.427028566598892|1|b2;215.139389038085966|0.165667653083801|1|EL-CO;227.…	0	0	0	0	962.424	2	0	18	18	0	0	0.00215517	1.59317	0.000705347	9.14774e-05	0.122796	21.1228	U	324.036	1	U	0	0	0	1	3.51503	4	VIGVELcPEAVEDAR	6	1.02772	1.95411	0.395722	0	0	1	0.937343
2	20740	2493.4	641.952	0	3	VIGVELCPEAVEDAR	TRM2A	0	0		0.500261	0	157.097213745117188|0.230290234088898|1|GV;171.113006591796875|0.167066022753716|1|IG;175.11920166015625|0.326220065355301|1|y1;185.164993286132813|0.54523628950119|1|a2;188.04888916015625|0.284499078989029|1|iC+U';195.005035400390625|0.107074446976185|1|MI:ribose-H2O;197.128448486328125|0.117920011281967|2|a4+C3O;199.107803344726563|0.377779185771942|1|PE-CO;201.1236572265625|0.153950348496437|1…	0	0	0	0	641.952	2	0	18	18	0	0	0.00215517	1.31911	0.0020219	-0.000321143	0.135674	21.1357	U	324.036	1	U	0	0	0	1	2.81479	5	VIgVELCPEAVEDAR	2	2.42016	1.18937	0.328283	0	0	1	0.938262
2	21008	2520.63	769.82	0	2	DDLFTSEIFK	TRM2A	0	0		1.25913	0	147.1129150390625|0.330190628767014|1|y1;185.055526733398438|0.256044298410416|1|a2-H2O1;227.066436767578125|1.0|1|MI:U-H3PO4;231.061294555664063|0.293048888444901|1|b2;290.13494873046875|0.260303139686584|1|TSE-CO;294.181427001953125|0.520064234733582|1|y2;298.139862060546875|0.241173386573792|1|a3-H2O1;318.1295166015625|0.282022684812546|1|TSE;344.145355224609318|0.293781846761704|1|b3;346.1393…	49.5842	28.2027	0	0	769.819	1	3	8	5	0	0	0.00215517	0.877241	0.0110184	-0.0009693	0.0704908	18.0705	U	324.036	1	U	0	0	0	1	4.48361	2	DDLfTSEIfK	8	0.727859	1.81749	0.197531	0	0	1	0.896721
2	21090	2528.86	903.9	0.00234742	2	LFGQPPCAFVTFR	TRM2A	0	0		0.237939	0	175.11895751953125|0.575276434421539|1|y1;233.165054321289063|0.865658044815064|1|a2;261.15936279296875|0.74642139673233|1|b2;584.2696533203125|0.487086206674576|1|PCAFV-CO+U'-H2O;632.29595947265625|0.830561935901642|2|y9+U-H3PO4;790.36346435546875|0.421416312456131|1|PCAFVTF-CO+C3O;1166.534912109375|0.633436858654022|1|y8+U-H3PO4;1263.5809326171875|1.0|1|y9+U-H3PO4;	0	0	0	0	903.9	2	0	37	37	0	0	0.0037594	0.208459	0.134742	-0.000215073	0.0787244	3.07872	U	324.036	1	U	0	0	0	1	2.25195	1	LFGQPPcAFVTFR	6	0.908503	0.764247	0.208333	0	0	1	0.173227
2	21243	2543.79	769.819	0	2	DDLFTSEIFK	TRM2A	0	0		0.714788	0	130.08648681640625|0.367088258266449|1|y1-H3N1;147.112823486328125|0.530852913856506|1|y1;185.055892944335938|0.417814165353775|1|a2-H2O1;189.088531494140653|0.208302840590477|1|TS;195.006149291992188|0.221369549632072|1|MI:ribose-H2O;201.123001098632813|0.362034827470779|1|DL-CO;203.06634521484375|0.358050584793091|1|a2;213.01580810546875|0.389188557863236|1|MI:ribose;227.06658935546875|0.614923…	49.7482	24.4916	0	0	769.819	1	3	8	5	22.0805	0	0.00215517	0.66134	0.0251166	-0.000550257	0.107574	16.1076	U	324.036	1	U	0	0	0	1	3.00281	3	DDLfTSEIfK	8	0.991886	0.957737	0.246753	0	0	1	0.900841
2	21333	2552.67	1156.44	0	2	ASGVTCLYFVEEGQR	TRM2A	0	0		0.760948	0	157.097183227539063|0.456188946962357|1|GV;175.119064331054688|0.490904927253723|1|y1;240.134307861328125|0.444609582424164|1|GVT-H2O1;360.19842529296875|0.517575562000275|1|y3;618.285888671875|0.526463806629181|1|y5;717.35174560546875|0.535342335700989|1|y6;864.42156982421875|0.764703512191773|1|y7;1027.486328125|0.659397006034851|1|y8;	0	0	0	0	1156.44	2	0	10	10	0	0	0.00215517	0.966794	0.00781849	0.000879991	0.149168	12.1492	AU	653.088	2	U	0	0	0	1	6.58839	1	ASGVTCLYFVEEGQR	-1	0	1.45714	0.26087	0	0	1	0.439226
2	21358	2555.16	771.296	0	3	ASGVTCLYFVEEGQR	TRM2A	0	0		0.0589695	0	175.11883544921875|0.343302518129349|1|y1;198.087066650390625|0.375606834888458|1|b3-H2O1;283.14569091796875|0.237745717167854|1|YF-CO;287.1722412109375|0.341815680265427|1|a4;330.05999755859375|0.50997006893158|1|MI:A-H2O;360.19891357421875|0.529554665088654|1|y3;489.241302490234375|0.466821640729904|1|y4;618.28472900390625|0.741554021835327|1|y5;628.277099609375|0.237295761704445|1|TCLYF;717.35…	0	50.997	0	0	771.296	2	0	10	10	0	0	0.00215517	2.14056	8.60454e-05	4.54829e-05	0.238685	14.2387	AU	653.088	2	U	0	0	0	1	8.82716	1	ASGVTcLYFVEEGQR	5	0.251666	0.729415	0.264706	0	0	1	0.588477
2	21625	2582.12	835.901	0.00234742	2	QVVKAFQEFIR	TRM2A	0	0		0.768134	0	175.118972778320313|0.408308267593384|1|y1;182.128738403320313|0.178482979536057|1|a2-H2O1;210.123825073242188|0.21437007188797|1|b2-H2O1;435.270172119140625|0.255172610282898|1|y3;564.31365966796875|0.26529061794281|1|y4;566.7979736328125|0.466047644615173|2|y8+U'-H2O;616.33148193359375|0.419130206108093|2|y9+U'-H2O;692.37176513671875|0.334940254688263|1|y5;720.890625|1.0|2|[M+2H-H2O] U'-H2O;721…	0	23.9587	0	0	835.901	2	1	4	3	0	0	0.0037594	0.0872038	0.205212	-0.000642084	0.0924399	12.0924	U-H2O1	306.025	1	U	0	0	0	1	3.35084	2	QVVkAFQEFIR	3	2.22727	0.938815	0.302326	0	0	1	0.609244
2	21714	2591.09	751.636	0	3	VIGVELCPEAVEDAR	TRM2A	0	0		0.42587	0	157.097198486328125|0.233243644237518|1|GV;175.119659423828125|0.275514483451843|1|y1;185.164764404296875|0.592412114143372|1|a2;213.159835815429688|0.312719196081162|1|b2;215.139144897460938|0.233348444104195|1|EL-CO;246.156082153320313|0.643395245075226|1|y2;270.18096923828125|0.457444906234741|1|b3;286.140167236328125|0.329403012990952|1|GVE;330.06036376953125|0.412842273712158|1|MI:A-H2O;341.…	0	41.2842	0	0	751.636	2	0	18	18	0	0	0.00215517	2.81383	6.46977e-06	0.000320099	0.227882	16.2279	AU	653.088	2	U	0	0	0	1	10.9584	1	VIGVELCPEAVEDAR	-1	0	1.10247	0.333333	0	0	1	0.730563
2	21731	2592.9	760.813	0	2	DDLFTSEIFK	TRM2A	0	0		0.0344972	0	129.102386474609375|0.581588447093964|1|y1-H2O1;130.086380004882813|0.565871596336365|1|y1-H3N1;147.11297607421875|0.727253913879395|1|y1;185.055770874023438|0.401628524065018|1|a2-H2O1;199.107391357421875|0.164278328418732|1|y1+C3O;201.123672485351563|0.351157993078232|1|DL-CO;203.0665283203125|0.352708488702774|1|a2;214.097747802734375|0.937869966030121|1|iF+U'-H2O;231.061553955078125|0.4572260…	36.0127	0	0	0	760.813	1	3	8	5	0	0	0.00215517	0.637423	0.0275048	-2.6246e-05	0.0667589	13.0668	U-H2O1	306.025	1	U	0	0	0	1	1.96299	4	DDLfTSEIfK	8	3.20427	1.08406	0.206107	0	0	1	0.785195
2	21774	2597.28	1126.95	0	2	VIGVELCPEAVEDAR	TRM2A	0	0		0.993355	0	157.0975341796875|0.236048489809036|1|GV;175.118972778320313|0.236737564206123|1|y1;185.164886474609375|0.448104530572891|1|a2;213.159698486328125|0.378506153821945|1|b2;246.156005859375|0.724883556365967|1|y2;270.181182861328125|0.529424369335175|1|b3;286.1402587890625|0.264482647180557|1|GVE;298.140228271484375|0.227320924401283|1|PEA;330.05902099609375|0.242838650941849|1|MI:A-H2O;341.25457763…	0	24.2839	0	0	1126.95	2	0	18	18	0	0	0.00215517	3.52075	4.27427e-07	-0.00111946	0.317549	19.3175	AU	653.088	2	U	0	0	0	1	6.59869	2	VIGVELCPEAVEDAR	-1	0	1.32898	0.483871	0	0	1	0.879825
2	21821	2601.98	751.637	0	3	VIGVELCPEAVEDAR	TRM2A	0	0		1.09204	0	157.0972900390625|0.222181752324104|1|GV;158.092483520507813|0.094220004975796|1|y1-H3N1;171.113128662109375|0.113892421126366|1|IG;175.119186401367188|0.210954740643501|1|y1;185.1650390625|0.55509215593338|1|a2;188.049041748046875|0.107718251645565|1|iC+U';199.10791015625|0.134816437959671|1|PE-CO;201.123489379882813|0.122966580092907|1|VE-CO;213.016281127929688|0.086995810270309|1|MI:ribose;213…	0	36.037	0	0	751.636	2	0	18	18	0	0	0.00215517	1.24336	0.00270479	-0.000820819	0.122804	21.1228	AU	653.088	2	U	0	0	0	1	3.51504	4	VIGVElCPEAVEDAR	5	0.606039	1.2198	0.273128	0	0	1	0.937343
2	21895	2608.96	1126.95	0	2	VIGVELCPEAVEDAR	TRM2A	0	0		0.993355	0	157.09722900390625|0.220244914293289|1|GV;158.09259033203125|0.121399201452732|1|y1-H3N1;171.11260986328125|0.097158491611481|1|IG;175.119140625|0.250022023916245|1|y1;185.165008544921875|0.48318612575531|1|a2;188.048919677734375|0.114826567471027|1|iC+U';199.107818603515625|0.088916435837746|1|PE-CO;201.123703002929688|0.085443682968616|1|VE-CO;213.1600341796875|0.345567017793655|1|b2;215.139297…	0	24.9469	0	0	1126.95	2	0	18	18	0	0	0.00215517	1.42189	0.00136227	-0.00111946	0.130512	20.1305	AU	653.088	2	U	0	0	0	1	3.5171	4	VIGVeLCPeAVeDAR	11	0.492382	1.00184	0.346591	0	0	1	0.937894
2	21927	2612.02	751.636	0	3	VIGVELCPEAVEDAR	TRM2A	0	0		0.692913	0	157.097335815429688|0.219419360160828|1|GV;158.092681884765625|0.117275528609753|1|y1-H3N1;171.112945556640653|0.118953689932823|1|IG;175.119216918945313|0.236109688878059|1|y1;185.16510009765625|0.584231317043305|1|a2;188.049057006835938|0.117106944322586|1|iC+U';199.1080322265625|0.142130061984062|1|PE-CO;201.123977661132813|0.094510644674301|1|VE-CO;213.160125732421875|0.355110764503479|1|b2;2…	0	38.0003	0	0	751.636	2	0	18	18	0	0	0.00215517	2.23105	6.07685e-05	-0.000520819	0.133331	21.1333	AU	653.088	2	U	0	0	0	1	3.51786	4	VIGVELcPEAVEDAR	6	3.6763	1.85382	0.327869	0	0	1	0.938095
2	22014	2620.47	1126.95	0	2	VIGVELCPEAVEDAR	TRM2A	0	0		0.638414	0	157.097198486328125|0.190973982214928|1|GV;171.113143920898438|0.116222903132439|1|IG;175.119049072265625|0.256224125623703|1|y1;185.164932250976563|0.468654870986939|1|a2;188.04852294921875|0.113678991794586|1|iC+U';201.12322998046875|0.104264073073864|1|VE-CO;213.15997314453125|0.358244717121124|1|b2;215.138931274414034|0.16312900185585|1|EL-CO;227.103164672851563|0.155665144324303|1|PE;229.118…	0	24.6754	0	0	1126.95	2	0	18	18	0	0	0.00215517	1.64315	0.000582093	-0.000719461	0.157292	20.1573	AU	653.088	2	U	0	0	0	1	4.69903	3	VIGVELcPEAVEDAR	6	3.50056	0.795557	0.34188	0	0	1	0.939807
2	22045	2623.45	751.636	0	3	VIGVELCPEAVEDAR	TRM2A	0	0		0.692913	0	157.097213745117188|0.207122698426247|1|GV;171.113449096679688|0.106707260012627|1|IG;175.11920166015625|0.23090423643589|1|y1;185.165008544921875|0.572025895118713|1|a2;188.048736572265625|0.072372540831566|1|iC+U';199.107864379882813|0.144276365637779|1|PE-CO;201.123458862304716|0.089595645666122|1|VE-CO;211.108673095703125|0.075171485543251|1|VE-H2O1;213.160049438476563|0.365953654050827|1|b2;…	0	37.166	0	0	751.636	2	0	18	18	0	0	0.00215517	2.43279	2.79854e-05	-0.000520819	0.148294	21.1483	AU	653.088	2	U	0	0	0	1	3.52186	4	VIGVELcPEAVEDAR	6	3.30274	1.32917	0.377358	0	0	1	0.939164
2	22129	2631.67	1126.95	0	2	VIGVELCPEAVEDAR	TRM2A	0	0		1.42126	0	157.096939086914034|0.260503232479095|1|GV;175.118865966796875|0.334900140762329|1|y1;185.164794921875|0.45250216126442|1|a2;213.160186767578125|0.30657285451889|1|b2;246.156158447265625|0.610702574253082|1|y2;270.18133544921875|0.484181314706802|1|b3;330.060150146484375|0.226037710905075|1|MI:A-H2O;341.254791259765625|0.282220035791397|1|a4;361.184173583984375|0.213918551802635|1|y3;369.24749755…	0	22.6038	0	0	1126.95	2	0	18	18	0	0	0.00215517	1.94319	0.000183726	-0.00160169	0.313135	20.3131	AU	653.088	2	U	0	0	0	1	6.59632	2	VIGVELCPEAVEDAR	-1	0	1.64719	0.517241	0	0	1	0.87951
2	22175	2636.11	751.637	0	3	VIGVELCPEAVEDAR	TRM2A	0	0		1.22509	0	157.096908569335938|0.228015154600143|1|GV;171.1126708984375|0.157992109656334|1|IG;175.118927001953125|0.231152042746544|1|y1;185.164810180664063|0.57148152589798|1|a2;199.107101440429688|0.147498741745949|1|PE-CO;213.159927368164063|0.378949224948883|1|b2;227.102767944335938|0.185983568429947|1|PE;246.1561279296875|0.648953497409821|1|y2;270.18133544921875|0.475158274173737|1|b3;286.14013671875…	0	35.8287	0	0	751.636	2	0	18	18	0	0	0.00215517	1.92754	0.000195115	-0.000920819	0.277464	20.2775	AU	653.088	2	U	0	0	0	1	6.57721	2	VIGVElCPEAVEDAR	5	0.16884	1.22201	0.511111	0	0	1	0.876962
2	22251	2643.43	1126.95	0	2	VIGVELCPEAVEDAR	TRM2A	0	0		1.9349	0	246.156051635742188|0.61411315202713|1|y2;270.181488037109375|0.481146961450577|1|b3;361.184539794921875|0.398629784584045|1|y3;366.1766357421875|0.382501780986786|1|EAV-CO+U'-H2O;490.2255859375|0.418108582496643|1|y4;660.33367919921875|0.495205342769623|1|y6;886.4256591796875|1.0|1|y8;	0	0	0	0	1126.95	2	0	18	18	0	0	0.00215517	1.00061	0.00686769	0.00218054	0.186368	11.1864	AU	653.088	2	U	0	0	0	1	6.62825	1	VIGVELCPEaVEDaR	13	0.382502	1.68736	0.26087	0	0	1	0.441883
2	22296	2647.8	751.637	0	3	VIGVELCPEAVEDAR	TRM2A	0	0		1.09204	0	157.096969604492188|0.254176080226898|1|GV;175.118804931640653|0.336735993623734|1|y1;185.16497802734375|0.581113815307617|1|a2;213.160125732421875|0.389171749353409|1|b2;246.156143188476563|0.71576464176178|1|y2;270.18133544921875|0.449021279811859|1|b3;286.139129638671875|0.28139340877533|1|GVE;330.060516357421875|0.358697026968002|1|MI:A-H2O;361.182220458984375|0.310913980007172|1|y3;399.22201…	0	35.8697	0	0	751.636	2	0	18	18	0	0	0.00215517	1.41771	0.00138433	-0.000820819	0.2087	14.2087	AU	653.088	2	U	0	0	0	1	4.39752	2	VIGVELCPEAVEDAR	-1	0	1.20578	0.294118	0	0	1	0.586336
2	22468	2664.35	751.636	0	3	VIGVELCPEAVEDAR	TRM2A	0	0		0.55987	0	157.0975341796875|0.346008092164993|1|GV;175.118972778320313|0.52717661857605|1|y1;185.164779663085966|0.639815866947174|1|a2;213.159759521484375|0.500079274177551|1|b2;223.106002807617188|0.387184828519821|1|IG+C3O;227.102615356445313|0.448526859283447|1|PE;246.156341552734375|0.761351346969605|1|y2;270.18115234375|0.463862031698227|1|b3;330.059539794921875|0.526297450065613|1|MI:A-H2O;589.29461…	0	69.1267	0	0	751.636	2	0	18	18	0	0	0.00215517	1.2348	0.00279518	-0.000420819	0.174917	10.1749	AU	653.088	2	U	0	0	0	1	6.61598	1	VIgVELCPEAVEDAR	2	0.387185	0.57692	0.28	0	0	1	0.441065
2	22525	2669.89	580.927	0	3	CIHEDLLGLTFR	TRM2A	0	0		0.0724457	0	143.117782592773438|0.248929858207703|1|LG-CO;158.092193603515625|0.157540127635002|1|y1-H3N1;171.112686157226563|0.136209592223167|1|LG;175.118896484375|0.327850818634033|1|y1;188.048004150390625|0.072351709008217|1|a1+U';195.004730224609375|0.093370966613293|1|MI:ribose-H2O;199.180328369140653|0.091159164905548|1|LL-CO;201.122528076171875|0.072800360620022|1|DL-CO;213.015823364257813|0.32173243…	0	0	0	0	580.927	2	0	22	22	7.08941	0	0.00215517	2.45575	2.56214e-05	4.20856e-05	0.102071	20.1021	U	324.036	1	U	0	0	0	1	5.51022	2	cIHEDLLGLTFR	0	6.02828	0.465844	0.444444	0	0	1	0.91837
2	22532	2670.67	870.888	0	2	CIHEDLLGLTFR	TRM2A	0	0		0.832605	0	158.092559814453125|0.281952410936356|1|y1-H3N1;175.11907958984375|0.459426462650299|1|y1;188.049697875976563|0.140373542904854|1|a1+U';213.016937255859347|0.136842086911201|1|MI:ribose;221.103775024414034|0.172374188899994|1|HE-CO-H2O1;239.1138916015625|0.31380358338356|1|HE-CO;241.101943969726563|0.188611268997192|1|a2+C3O;249.098495483398438|0.284030616283417|1|HE-H2O1;251.150894165039063|0.16…	0	0	0	0	870.887	2	0	22	22	0	0	0.00215517	1.60961	0.00066218	-0.000725105	0.0991365	21.0991	U	324.036	1	U	0	0	0	1	5.50862	2	cIHEDLLGLTFR	0	6.29258	1.45698	0.398551	0	0	1	0.918103
2	22636	2680.75	580.927	0	3	CIHEDLLGLTFR	TRM2A	0	0		0.20812	0	143.11773681640625|0.238973647356033|1|LG-CO;157.1080322265625|0.067023083567619|1|y1-H2O1;158.092239379882813|0.159184098243713|1|y1-H3N1;171.112640380859347|0.128914907574654|1|LG;175.118881225585966|0.31553927063942|1|y1;188.048538208007813|0.072747200727463|1|a1+U';195.00506591796875|0.111782602965832|1|MI:ribose-H2O;199.180419921875|0.080573104321957|1|LL-CO;213.015762329101563|0.33995091915…	0	0	0	0	580.927	2	0	22	22	0	0	0.00215517	2.2974	4.70899e-05	-0.000120903	0.104438	20.1044	U	324.036	1	U	0	0	0	1	3.67434	3	cIHEDLLGLTFR	0	6.1341	1.58362	0.437086	0	0	1	0.918585
2	22637	2681.01	870.887	0	2	CIHEDLLGLTFR	TRM2A	0	0		0.285951	0	157.108261108398438|0.102734349668026|1|y1-H2O1;158.09210205078125|0.262154966592789|1|y1-H3N1;175.118850708007813|0.434402495622635|1|y1;188.048629760742188|0.14653517305851|1|a1+U';195.005935668945313|0.097048118710518|1|MI:ribose-H2O;223.156265258789063|0.107751585543156|1|IH-CO;239.114089965820313|0.247659012675285|1|HE-CO;241.101348876953125|0.100851498544216|1|a2+C3O;249.098052978515625|0.2…	0	0	0	0	870.887	2	0	22	22	0	0	0.00215517	1.7867	0.000335267	-0.000249031	0.0922379	21.0922	U	324.036	1	U	0	0	0	1	3.6699	3	cIHEDLLGLTFR	0	8.16389	0.710112	0.454054	0	0	1	0.917476
2	22728	2689.82	717.952	0	3	LFGQPPCAFVTFR	TRM2A	0	0		0.416591	0	175.11871337890625|0.41349533200264|1|y1;186.086990356445313|0.265194833278656|1|GQ;205.097763061523438|0.236781075596809|1|FG;233.165008544921875|0.8809774518013|1|a2;261.1600341796875|0.685711264610291|1|b2;318.180633544921875|0.330871999263763|1|b3;322.186798095703125|0.278277903795242|1|y2;333.1551513671875|0.324309825897217|1|FGQ;423.2357177734375|0.438033431768417|1|y3;737.29058837890625|0.…	0	29.8864	0	0	717.951	2	0	37	37	0	0	0.00215517	0.736731	0.01885	-0.000299092	0.119647	8.11965	GU	669.083	2	U	0	0	0	1	5.54628	1	LFGQPPCAFVTFR	-1	0	1.52594	0.225806	0	0	1	0.426637
2	22753	2692.3	580.928	0	3	CIHEDLLGLTFR	TRM2A	0	0		1.82108	0	143.117935180664063|0.228162705898285|1|LG-CO;158.092330932617188|0.167535454034805|1|y1-H3N1;171.113006591796875|0.122485503554344|1|LG;175.118942260742188|0.32540637254715|1|y1;199.180191040039063|0.100221857428551|1|LL-CO;201.123855590820313|0.099195428192616|1|DL-CO;213.015853881835938|0.24686835706234|1|MI:ribose;215.139236450195341|0.117263831198215|1|LT;227.066650390625|0.097559094429016|1…	0	0	0	0	580.927	2	0	22	22	0	0	0.00215517	1.53689	0.000875681	-0.00105791	0.109779	20.1098	U	324.036	1	U	0	0	0	1	5.51442	2	CIHEDllGlTFR	8	0.215879	1.07142	0.426087	0	0	1	0.919071
2	22780	2694.95	870.888	0	2	CIHEDLLGLTFR	TRM2A	0	0		0.916706	0	175.118972778320313|0.501879632472992|1|y1;241.09954833984375|0.254441142082214|1|a2+C3O;267.108734130859375|0.459457874298096|1|HE;301.132720947265625|0.370450347661972|1|a2+U';305.160888671875|0.273563712835312|1|y2-H3N1;322.187713623046875|0.236954122781754|1|y2;378.1595458984375|0.324880868196487|1|a3+C3O;382.136138916015625|0.330021947622299|1|HED;406.154296875|0.513293743133545|1|b3+C3O;406…	0	0	0	0	870.887	2	0	22	22	0	0	0.00215517	2.50168	2.14752e-05	-0.000798347	0.156754	18.1568	U	324.036	1	U	0	0	0	1	4.99459	2	CIHEDLLGLTFR	-1	0	0.627746	0.519231	0	0	1	0.832432
2	22842	2700.92	717.951	0	3	LFGQPPCAFVTFR	TRM2A	0	0		1.06005	0	175.119033813476563|0.353953123092651|1|y1;186.087539672851563|0.273736208677292|1|GQ;233.164947509765625|0.855077385902405|1|a2;261.15972900390625|0.711973309516907|1|b2;307.0333251953125|0.444687813520432|1|MI:U-H2O;318.181060791015625|0.363458037376404|1|b3;333.1556396484375|0.325618624687195|1|FGQ;423.23590087890625|0.351633071899414|1|y3;427.1611328125|0.276056230068207|1|a2+ribose-H2O;737.2…	0	34.7409	0	0	717.951	2	0	37	37	0	0	0.00215517	0.287741	0.101358	0.000761065	0.0910207	6.09102	GU	669.083	2	U	0	0	0	1	4.43194	1	LFGQPPCAFVTFR	-1	0	0.76966	0.184211	0	0	1	0.340918
2	22870	2703.66	580.927	0	3	CIHEDLLGLTFR	TRM2A	0	0		0.733446	0	143.117904663085938|0.17695976793766|1|LG-CO;158.0926513671875|0.171439230442047|1|y1-H3N1;175.118820190429688|0.294938713312149|1|y1;213.015838623046875|0.241787642240524|1|MI:ribose;249.097152709960938|0.142009720206261|1|HE-H2O1;272.159881591796875|0.15025894343853|1|GLT;301.132568359375|0.170953825116158|1|a2+U';305.160675048828068|0.26226007938385|1|y2-H3N1;322.18768310546875|0.2912808656692…	0	0	0	0	580.927	2	0	22	22	0	0	0.00215517	2.18227	7.33004e-05	-0.000426078	0.137541	20.1375	U	324.036	1	U	0	0	0	1	11.0591	1	CIHEDLLgLTFR	7	0.224886	0.80843	0.5	0	0	1	0.921595
2	22901	2706.64	870.887	0	2	CIHEDLLGLTFR	TRM2A	0	0		0.776538	0	175.11907958984375|0.451418429613113|1|y1;267.108123779296875|0.299287766218185|1|HE;301.13323974609375|0.281928420066834|1|a2+U';378.15924072265625|0.280305474996567|1|a3+C3O;406.153045654296875|0.421272665262222|1|b3+C3O;423.235565185546875|0.362080484628677|1|y3;535.1978759765625|0.333617657423019|1|b4+C3O;593.3402099609375|0.724931061267853|1|y5;600.822509765625|0.815347135066986|2|y10;650.22…	0	0	0	0	870.887	2	0	22	22	0	0	0.00215517	1.53743	0.000873842	-0.000676277	0.172148	16.1721	U	324.036	1	U	0	0	0	1	8.91507	1	CIHEDLLGLTFR	-1	0	1.14441	0.363636	0	0	1	0.742923
2	23249	2740.28	1206.27	0	4	MSENLDNEGPKPMESCGQESSSALSCPTVSVPPAAPAALEEVEK	TRM2A	0	0		2.02779	0	169.097259521484375|0.217899486422539|1|VS-H2O1;171.112960815429688|0.166950091719627|1|PT-CO;181.097457885742188|0.188156604766846|1|PT-H2O1;199.107131958007813|0.18481807410717|1|PT;226.154708862304716|0.273951023817062|1|PK;240.134109497070313|0.339980393648148|1|PAA;258.146240234375|0.190115123987198|1|y2-H2O1;266.15008544921875|0.251323491334915|1|PPA;276.155670166015625|0.185822561383247|1|…	0	0	0	0	1206.27	2	0	14	14	0	0	0.00215517	1.00324	0.00679883	0.00244607	0.195776	20.1958	U-H2O1	306.025	1	U	0	0	0	1	5.21644	2	MsENLDNEGPKPMEsCGQEsssALsCPTVsVPPAAPAALEEVEK	29	0.255049	2.40232	0.244898	0	0	1	0.237111
2	23657	2780.06	1206.28	0	4	MSENLDNEGPKPMESCGQESSSALSCPTVSVPPAAPAALEEVEK	TRM2A	0	0		0.376305	0	169.096878051757813|0.231273829936981|1|VS-H2O1;195.11309814453125|0.271988987922668|1|PP;199.107345581054688|0.228775441646576|1|PT;226.155364990234375|0.214804589748383|1|PK;240.134140014648438|0.296238094568253|1|PAA;258.144866943359375|0.238263487815857|1|y2-H2O1;266.149688720703125|0.259134650230408|1|PPA;276.155609130859375|0.24037230014801|1|y2;309.192169189453125|0.277775883674622|1|PPAA-…	0	0	0	0	1206.27	2	0	14	14	0	0	0.00215517	0.955196	0.00817391	-0.000453927	0.19893	12.1989	U-H2O1	306.025	1	U	0	0	0	1	3.17155	2	MSENLDNEGPKPMESCGQESSSALSCPTVSVPPAAPAALEEVEK	-1	0	3.00056	0.257143	0	0	1	0.144161
2	23746	2788.67	1194.28	0	4	M(Oxidation)SENLDNEGPKPM(Oxidation)ESCGQESSSALSCPTVSVPPAAPAALEEVEK	TRM2A	0	0		1.04321	0	167.117935180664063|0.121467530727386|1|PP-CO;169.096878051757813|0.25506916642189|1|VS-H2O1;171.113265991210938|0.156354129314423|1|PT-CO;181.096893310546875|0.19094406068325|1|PM-C1H4O1S1;183.07623291015625|0.173513412475586|1|SA-CO+C3O;195.112777709960938|0.170537605881691|1|PP;199.071182250976563|0.158571138978004|1|SE-H2O1;199.107620239257813|0.171696469187737|1|PT;226.154617309570313|0.2065…	0	0	0	0	1194.28	2	0	14	14	0	0	0.00215517	1.11944	0.00435307	0.00124589	0.154425	24.1544	U-H2O1-H1O3P1	226.059	1	U	0	0	0	1	4.1457	3	MSENLDNEGpKpMESCGQESSSALSCpTVSVppAApAALEEVEK	35	0.722843	1.78629	0.245455	0	0	1	0.282661
2	24563	2868.07	690.612	0	3	CIHEDLLGLTFR	TRM2A	0	0		0.700766	0	158.092041015625|0.184952765703201|1|y1-H3N1;169.133621215820313|0.188718184828758|1|LT-CO-H2O1;175.118759155273438|0.507145643234253|1|y1;188.04852294921875|0.131165266036987|1|a1+U';195.005355834960938|0.151709258556366|1|MI:rib-H2O;197.128524780273438|0.131429240107536|1|LT-H2O1;239.113677978515625|0.247376933693886|1|HE-CO;249.098068237304716|0.194230526685715|1|HE-H2O1;251.150192260742188|0.…	0	70.394	0	0	690.611	2	0	22	22	0	0	0.00215517	1.49263	0.00103804	-0.000483957	0.112062	20.1121	AU	653.088	2	U	0	0	0	1	5.51567	2	cIHEDLLGLTFR	0	4.2682	1.19096	0.349315	0	0	1	0.919278
2	24570	2868.65	1035.41	0	2	CIHEDLLGLTFR	TRM2A	0	0		0.641453	0	175.118942260742188|0.464108377695084|1|y1;322.186553955078125|0.29376232624054|1|y2;330.059814453125|0.353814870119095|1|MI:A-H2O;423.234191894531307|0.475263297557831|1|y3;593.340576171875|0.838865578174591|1|y5;600.822265625|0.974059939384461|2|y10;706.4251708984375|0.453476309776306|1|y6;734.863525390625|0.584030866622925|2|[M+2H] C3O;735.3701171875|0.482499778270721|1|EDLLGL+U'-H2O;812.89031…	0	36.3237	0	0	1035.41	2	0	22	22	0	0	0.00215517	1.53396	0.000885571	-0.000664169	0.210474	18.2105	AU	653.088	2	U	0	0	0	1	10.0478	1	CIHEdLLGLTFR	4	0.4825	1.10504	0.375	0	0	1	0.837316
2	24673	2878.85	690.611	0	3	CIHEDLLGLTFR	TRM2A	0	0		0.395471	0	169.133499145507813|0.253350436687469|1|LT-CO-H2O1;175.118972778320313|0.575923800468445|1|y1;267.1087646484375|0.349305748939514|1|HE;301.13336181640625|0.264297336339951|1|a2+U';305.1602783203125|0.215586483478546|1|y2-H3N1;322.18768310546875|0.298498064279556|1|y2;330.0596923828125|0.592642068862915|1|MI:A-H2O;382.134094238281307|0.307118713855743|1|HED;384.186981201171932|0.342892855405808|1|…	0	63.3379	0	0	690.611	2	0	22	22	0	0	0.00215517	1.48753	0.00105857	-0.000273117	0.159836	20.1598	AU	653.088	2	U	0	0	0	1	5.54173	2	CIHEDllGlTFR	8	0.342893	0.898398	0.364865	0	0	1	0.923621
2	24761	2887.38	1194.29	0	4	M(Oxidation)SENLDNEGPKPM(Oxidation)ESCGQESSSALSCPTVSVPPAAPAALEEVEK	TRM2A	0	0		4.88511	0	266.149322509765625|0.359438002109528|1|PPA;276.1553955078125|0.332138419151306|1|y2;337.186920166015625|0.53704833984375|1|PPAA;367.198211669921875|0.391640216112137|1|PTVS-H2O1;374.101745605468693|0.354285687208176|1|b1+U-H3PO4;613.32525634765625|0.382582694292069|1|AALEEV;661.35357666015625|1.0|2|y13;689.39892578125|0.322932064533234|1|PPAAPAAL;985.516479492187614|0.607320189476013|1|y9;1224.6…	0	0	0	0	1194.28	2	0	14	14	0	0	0.00215517	0.34152	0.0832915	-0.00583419	0.206762	8.20676	U-H2O1-H1O3P1	226.059	1	U	0	0	0	1	4.30459	1	MSENLDNEGPKPMESCGQESSSALSCPTVSVPPAAPAALEEVEK	-1	0	1.8468	0.272727	0	0	1	0.0978317
2	24777	2888.91	1194.79	0	4	MSENLDNEGPKPM(Oxidation)ESCGQESSSALSCPTVSVPPAAPAALEEVEK	TRM2A	0	0		1.39506	0	169.097244262695341|0.223020479083061|1|VS-H2O1;337.187042236328125|0.318375378847122|1|PPAA;367.197998046875|0.217974618077278|1|PTVS-H2O1;661.35369873046875|1.0|2|y13;947.483520507812386|0.268079072237015|1|PPAAPAALEE;985.51934814453125|0.528100311756134|1|y9;1127.5927734375|0.333867639303207|1|y11;1224.6453857421875|0.323331922292709|1|y12;1321.6959228515625|0.614587128162384|1|y13;	0	0	0	0	1194.78	2	0	14	14	0	0	0.00215517	0.827598	0.0133231	-0.00166679	0.215854	8.21585	U-H1O3P1	244.07	1	U	0	0	0	1	4.3139	1	MSENLDNEGPKPMESCGQESSSALSCPTVSVPPAAPAALEEVEK	-1	0	1.6499	0.217391	0	0	1	0.0980431
2	24813	2892.31	781.884	0	2	ALLPWLLEQR	TRM2A	0	0		0.0498535	0	157.1334228515625|0.625542223453522|1|a2;175.119476318359347|0.347600787878037|1|y1;185.12847900390625|0.581134140491486|1|b2;286.153167724609375|0.238098561763763|1|y2-H3N1;303.17767333984375|0.66052508354187|1|y2;350.207061767578125|0.317504525184631|1|b3+C3O;432.21978759765625|0.486465066671371|1|y3;524.2711181640625|0.47535115480423|1|b3+U-H3PO4;527.2781982421875|0.497843533754349|2|y7+U';545…	23.102	0	0	0	781.884	2	4	20	16	0	0	0.00215517	1.33186	0.0019253	-3.89797e-05	0.158109	15.1581	U	324.036	1	U	0	0	0	1	4.53228	2	ALLPwLLEQR	4	4.86516	1.02955	0.466667	0	0	1	0.906457
2	24924	2903.18	1194.29	0	4	M(Oxidation)SENLDNEGPKPM(Oxidation)ESCGQESSSALSCPTVSVPPAAPAALEEVEK	TRM2A	0	0		5.19175	0	282.107696533203125|0.319243848323822|1|QE-CO+C3O;337.18768310546875|0.333002746105194|1|PPAA;374.1025390625|0.33938392996788|1|b1+U-H3PO4;661.3533935546875|0.94747394323349|2|y13;818.4381103515625|0.335005015134811|1|PPAAPAALE;985.523803710937614|0.526476621627808|1|y9;1224.6513671875|0.552066743373871|1|y12;1321.6982421875|1.0|1|y13;	0	0	0	0	1194.28	2	0	14	14	0	0	0.00215517	0.631252	0.0281565	-0.0062004	0.215344	6.21534	U-H2O1-H1O3P1	226.059	1	U	0	0	0	1	3.29012	1	MSeNLDNeGPKPMeSCGQeSSSALSCPTVSVPPAAPAALeeVeK	42	0.319244	2.91502	0.238095	0	0	1	0.0747754
2	24964	2907.13	1190.28	0	4	MSENLDNEGPKPM(Oxidation)ESCGQESSSALSCPTVSVPPAAPAALEEVEK	TRM2A	0	0		2.34562	0	276.154541015625|0.194251209497452|1|y2;330.110748291015625|0.190118432044983|1|b3-H2O1;337.186737060546875|0.254183083772659|1|PPAA;367.197265625|0.325438350439072|1|PTVS-H2O1;493.262420654296875|0.277761727571487|2|y9;661.353759765625|1.0|2|y13;773.320251464843636|0.223783493041992|1|a5+U-H3PO4;985.519165039062386|0.361540049314499|1|y9;1127.595703125|0.239502310752869|1|y11;1224.6514892578125|…	0	0	0	0	1190.28	2	0	14	14	0	0	0.00215517	0.755136	0.017572	0.00279194	0.207794	10.2078	U-H2O1-H1O3P1	226.059	1	U	0	0	0	1	5.32891	1	MSENLDNEGPKPMESCGQESSSALSCPTVSVPPAAPAALEEVEK	-1	0	2.34902	0.32	0	0	1	0.121112
2	25046	2914.99	1190.79	0	4	MSENLDNEGPKPMESCGQESSSALSCPTVSVPPAAPAALEEVEK	TRM2A	0	0		1.59184	0	169.096786499023438|0.250521957874298|1|VS-H2O1;171.112960815429688|0.240867853164673|1|PT-CO;181.097244262695341|0.287712216377258|1|PT-H2O1;199.10711669921875|0.253290504217148|1|PT;240.134384155273438|0.286897569894791|1|PAA;253.129592895507813|0.256908863782883|1|VS-CO+U'-H2O;280.165985107421875|0.295681059360504|1|PTV-H2O1;309.19287109375|0.278779864311218|1|PPAA-CO;337.1865234375|0.36502876…	0	0	0	0	1190.79	2	0	14	14	0	0	0.00215517	0.453098	0.0550917	-0.00189554	0.130664	8.13066	U-H1O3P1	244.07	1	U	0	0	0	1	2.11336	2	MsENLDNEGPKPMEsCGQEsssALsCPTVsVPPAAPAALEEVEK	29	0.256909	1.71555	0.151515	0	0	1	0.096062
2	25058	2916.2	781.884	0	2	ALLPWLLEQR	TRM2A	0	0		0.0282081	0	157.13348388671875|0.920233130455017|1|a2;175.118850708007813|0.413857012987137|1|y1;185.1285400390625|0.849454045295715|1|b2;211.144363403320313|0.332602977752686|1|LP;303.17779541015625|0.838933885097504|1|y2;396.166198730468693|0.422322303056717|1|PW+U';432.2200927734375|0.619981050491333|1|y3;510.200592041015625|0.33977472782135|1|PW+U-H3PO4;527.27801513671875|0.932728290557861|2|y7+U';545.30…	0	0	0	0	781.884	2	4	20	16	0	0	0.00215517	1.05039	0.005674	2.20555e-05	0.121047	11.121	U	324.036	1	U	0	0	0	1	6.80116	1	ALLPwLLEQR	4	7.25247	0.520373	0.311111	0	0	1	0.680116
2	25177	2927.54	781.883	0	2	ALLPWLLEQR	TRM2A	0	0		1.43332	0	157.133514404296875|0.336612552404404|1|a2;175.118942260742188|0.255285561084747|1|y1;185.128860473632813|0.293486744165421|1|b2;303.177703857421875|0.331345230340958|1|y2;432.220001220703125|0.28310614824295|1|y3;545.3011474609375|0.287955909967423|1|y4;658.3935546875|0.366305977106094|1|y5;	30.1395	0	0	0	781.884	2	4	20	16	0	0	0.00215517	0.821495	0.0136376	0.00112069	0.134147	11.1341	U	324.036	1	U	0	0	0	1	6.81572	1	ALLPWLLEQR	-1	0	2.78966	0.269231	0	0	1	0.681572
2	25279	2937.47	1190.28	0	4	MSENLDNEGPKPM(Oxidation)ESCGQESSSALSCPTVSVPPAAPAALEEVEK	TRM2A	0	0		1.08918	0	337.186920166015625|0.493568032979965|1|PPAA;367.19677734375|0.457788735628128|1|PTVS-H2O1;661.3538818359375|1.0|2|y13;985.51715087890625|0.623995244503021|1|y9;1224.6529541015625|0.568608224391937|1|y12;1321.69775390625|0.858175218105316|1|y13;	0	0	0	0	1190.28	2	0	14	14	0	0	0.00215517	0.535139	0.0404964	0.00129644	0.198138	6.19814	U-H2O1-H1O3P1	226.059	1	U	0	0	0	1	3.27251	1	MSENLDNEGPKPMESCGQESSSALSCPTVSVPPAAPAALEEVEK	-1	0	3.27941	0.181818	0	0	1	0.0743753
2	25428	2951.91	837.401	0	3	VADVVTPLWTVPYAEQLER	TRM2A	0	0		1.10251	0	175.119125366210938|0.319891840219498|1|y1;183.149093627929688|0.164740473031998|1|PL-CO;187.107269287109375|0.148243471980095|1|DV-CO;199.107208251953125|0.135581642389297|1|TP;201.123184204101563|0.178728118538857|1|VT;233.128463745117188|0.235503703355789|1|PY-CO;286.140289306640625|0.330334156751633|1|b3;304.16082763671875|0.151450142264366|1|y2;332.1614990234375|0.174745455384254|1|PYA;357.2…	0	0	0	0	837.4	2	17	55	38	0	0	0.00215517	1.42094	0.00136723	-0.00092324	0.186339	21.1863	U	324.036	1	U	0	0	0	1	4.63964	3	VADVVTpLWTVpYAEQLER	11	0.917296	2.22576	0.344262	0	0	1	0.732574
2	25434	2952.61	781.885	0.00234742	2	ALLPWLLEQR	TRM2A	0	0		1.22078	0	157.133682250976563|0.394172787666321|1|a2;185.12811279296875|0.2913938164711|1|b2;303.17681884765625|0.300533711910248|1|y2;545.3016357421875|0.294314235448837|1|y4;584.29376220703125|0.426788777112961|2|y7+U-H3PO4;1167.57666015625|0.401148796081543|1|y7+U-H3PO4;	24.7766	0	0	0	781.884	2	4	20	16	0	0	0.0037594	0.0912215	0.202443	-0.000954507	0.109814	5.10981	U	324.036	1	U	0	0	0	1	3.45535	1	ALLPWLLEQR	-1	0	2.9605	0.277778	0	0	1	0.345535
2	25503	2959.39	1255.6	0	2	VADVVTPLWTVPYAEQLER	TRM2A	0	0		1.85875	0	173.12860107421875|0.202181652188301|1|VT-CO;183.112960815429688|0.171573311090469|1|VT-H2O1;187.107711791992188|0.199985191226006|1|DV-CO;201.123443603515625|0.223874121904373|1|VT;286.139984130859375|0.601336598396301|1|b3;357.212921142578125|0.379257589578629|1|a4;369.17620849609375|0.275961488485336|1|a2+U-H3PO4;385.208404541015625|0.515730202198029|1|b4;417.242919921875|0.221345573663712|1|y…	0	0	0	0	1255.6	2	17	55	38	0	0	0.00215517	1.08131	0.00503917	-0.00233383	0.249698	14.2497	U	324.036	1	U	0	0	0	1	4.35401	2	VADVVTPlWTVPYAEQlER	16	0.519417	1.60573	0.363636	0	0	1	0.458317
2	25563	2964.99	903.9	0	2	LFGQPPCAFVTFR	TRM2A	0	0		0.308056	0	155.118255615234375|0.126923426985741|1|VT-CO-H2O1;169.060897827148438|0.220963656902313|1|GQ-H3N1;173.12835693359375|0.114332161843777|1|VT-CO;175.119033813476563|0.423589885234833|1|y1;186.087387084960938|0.291247725486755|1|GQ;195.112548828125|0.163036689162254|1|PP;205.0975341796875|0.277024775743485|1|FG;208.107879638671875|0.139358356595039|1|b1+U'-H2O;233.165115356445313|0.938051760196686|…	0	0	0	0	903.9	2	0	37	37	0	0	0.00215517	0.7227	0.0198857	-0.000278452	0.0826543	15.0827	U	324.036	1	U	0	0	0	1	3.27985	3	LFGqPPCAFVTFR	3	0.635643	0.943515	0.318182	0	0	1	0.756888
2	25566	2965.45	837.401	0	3	VADVVTPLWTVPYAEQLER	TRM2A	0	0		0.863673	0	171.112472534179688|0.150891944766045|1|b2;175.119186401367188|0.30414417386055|1|y1;183.149612426757813|0.161749690771103|1|PL-CO;215.103973388671875|0.155791670084|1|DV;233.128768920898438|0.292733997106552|1|PY-CO;261.124053955078125|0.153139054775238|1|PY;286.14013671875|0.395018011331558|1|b3;329.1456298828125|0.222520589828491|1|AEQ;357.213409423828068|0.189894795417786|1|a4;385.20837402343…	0	0	0	0	837.4	2	17	55	38	0	0	0.00215517	1.60273	0.000679917	-0.00072324	0.199076	18.1991	U	324.036	1	U	0	0	0	1	4.29227	3	VADVVTpLWTVpYAEQLER	11	1.15066	1.88939	0.367347	0	0	1	0.677726
2	25570	2965.78	824.336	0.00234742	3	QFYVAAQSIRWNYR	Q28107	0	0		1.14476	0	175.119094848632813|1.0|1|y1;538.2623291015625|0.911027669906616|1|b4;886.42694091796875|0.75142240524292|1|SIRWNY-CO+U'-H2O;	0	0	0	0	824.337	2	0	14	14	0	0	0.0037594	0.0508211	0.231763	0.000943669	0.0627383	3.06274	GU	669.083	2	U	0	0	0	1	2.22141	1	QFYVAAQSiRWNYR	8	0.751422	3.82687	0.117647	0	0	1	0.158672
2	25602	2968.85	602.935	0	3	LFGQPPCAFVTFR	TRM2A	0	0		1.21791	0	175.119171142578125|0.546342968940735|1|y1;213.015609741210938|0.449057757854462|1|MI:ribose;233.164962768554688|0.882349193096161|1|a2;247.141830444335938|0.310196757316589|1|FV;261.159912109375|0.645285427570343|1|b2;305.16009521484375|0.367137461900711|1|y2-H3N1;333.155975341796875|0.425867021083832|1|FGQ;423.235565185546875|0.987931668758392|1|y3;446.239288330078125|0.489682644605637|1|b4;522…	0	0	0	0	602.936	2	0	37	37	0	0	0.00215517	1.62089	0.000634071	0.00073432	0.158872	12.1589	U	324.036	1	U	0	0	0	1	3.87772	2	LFGQPPcAFVTFR	6	0.499205	0.820713	0.325581	0	0	1	0.596573
2	25617	2970.3	1255.6	0	2	VADVVTPLWTVPYAEQLER	TRM2A	0	0		0.89447	0	286.139923095703125|0.61907422542572|1|b3;357.213897705078125|0.495635360479355|1|a4;385.208953857421875|0.468630224466324|1|b4;1005.49884033203125|1.0|1|y8;1104.5594482421875|0.420253545045853|1|y9;	0	0	0	0	1255.6	2	17	55	38	0	0	0.00215517	0.715823	0.0204137	-0.00112309	0.229409	6.22941	U	324.036	1	U	0	0	0	1	4.46438	1	VADVVTPLWTVPYAEQLER	-1	0	2.97874	0.3125	0	0	1	0.234967
2	25619	2970.47	781.885	0	2	ALLPWLLEQR	TRM2A	0	0		0.205977	0	157.133392333984375|0.453407794237137|1|a2;175.119049072265625|0.334356844425201|1|y1;185.12884521484375|0.336068421602249|1|b2;303.177459716796875|0.539587080478668|1|y2;411.187805175781307|0.796384215354919|1|b2+U-H3PO4;432.22021484375|0.453250855207443|1|y3;496.276275634765625|0.427507281303406|1|a3+U-H3PO4;524.2728271484375|0.370401084423065|1|b3+U-H3PO4;545.30328369140625|0.454845994710922|1…	25.6766	0	0	0	781.884	2	4	20	16	0	0	0.00215517	1.41231	0.00141332	-0.00016105	0.192564	15.1926	U	324.036	1	U	0	0	0	1	7.99174	1	ALLPWLLEQR	-1	0	1.86734	0.451613	0	0	1	0.799174
2	25654	2973.78	772.88	0	2	ALLPWLLEQR	TRM2A	0	0		1.04144	0	175.118820190429688|0.293255269527435|1|y1;284.139129638671875|0.374884009361267|1|PW;303.17724609375|0.423238724470139|1|y2;392.22906494140625|0.500621199607849|1|b3+U'-H2O;432.221466064453125|0.32357519865036|1|y3;518.2724609375|0.663972675800324|2|y7+U'-H2O;752.40478515625|0.457012057304382|1|y5+U'-H2O;941.518920898437614|1.0|1|y7;1035.5362548828125|0.687493920326233|1|y7+U'-H2O;	0	0	0	0	772.879	2	4	20	16	0	0	0.00215517	0.263971	0.110461	-0.00080491	0.0693587	8.06936	U-H2O1	306.025	1	U	0	0	0	1	4.52151	1	ALLPWLLEQR	-1	0	1.5746	0.212121	0	0	1	0.452151
2	25672	2975.49	903.9	0	2	LFGQPPCAFVTFR	TRM2A	0	0		0.37558	0	158.09228515625|0.130157425999641|1|y1-H3N1;169.060791015625|0.183069720864296|1|GQ-H3N1;175.1190185546875|0.307369560003281|1|y1;177.10223388671875|0.12395865470171|1|FG-CO;180.11297607421875|0.096382774412632|1|a1+U'-H2O;186.087310791015625|0.268564105033875|1|GQ;195.112930297851563|0.120195791125298|1|PP;205.09722900390625|0.276417315006256|1|FG;208.108230590820313|0.152702838182449|1|b1+U'-H2…	0	0	0	0	903.9	2	0	37	37	8.97766	0	0.00215517	0.734348	0.019022	-0.000339487	0.0698684	16.0699	U	324.036	1	U	0	0	0	1	3.63634	3	LFGQPPcAFVTFR	6	11.5163	0.667638	0.287179	0	0	1	0.839156
2	25703	2978.66	837.401	0	3	VADVVTPLWTVPYAEQLER	TRM2A	0	0		1.69959	0	159.092025756835938|0.204573422670364|1|iW;171.1129150390625|0.221250429749489|1|b2;175.119171142578125|0.342822760343552|1|y1;187.107696533203125|0.295170187950134|1|DV-CO;211.1444091796875|0.235456332564354|1|PL;233.129791259765625|0.284464448690414|1|PY-CO;286.139862060546875|0.401699125766754|1|b3;357.213134765625|0.315080881118774|1|a4;385.207855224609318|0.362136691808701|1|b4;387.187866210…	0	0	0	0	837.4	2	17	55	38	0	0	0.00215517	1.10892	0.00453254	-0.00142324	0.166392	13.1664	U	324.036	1	U	0	0	0	1	8.62008	1	VADVVTpLWTVpYAEQLER	11	0.929186	1.85059	0.325581	0.0168056	0	1	0.453688
2	25721	2980.38	602.937	0	3	LFGQPPCAFVTFR	TRM2A	0	0		1.74351	0	158.092193603515625|0.249442100524902|1|y1-H3N1;175.1190185546875|0.504803359508514|1|y1;177.10247802734375|0.2117610424757|1|FG-CO;186.087295532226563|0.244108781218529|1|GQ;191.118026733398438|0.234748438000679|1|AF-CO;205.096893310546875|0.275864750146866|1|FG;213.016036987304716|0.44408306479454|1|MI:ribose;233.165008544921875|0.8248251080513|1|a2;261.15972900390625|0.653000950813294|1|b2;285…	0	0	0	0	602.936	2	0	37	37	0	0	0.00215517	2.66188	1.16018e-05	-0.00105123	0.172622	17.1726	U	324.036	1	U	0	0	0	1	6.05184	2	LFGQPPcAFVTFR	6	4.8116	0.895612	0.460317	0	0	1	0.931052
2	25745	2982.56	781.885	0.00234742	2	ALLPWLLEQR	TRM2A	0	0		0.945876	0	157.1336669921875|0.416194051504135|1|a2;303.178070068359375|0.509992659091949|1|y2;432.21917724609375|0.396701842546463|1|y3;527.27801513671875|0.495812922716141|2|y7+U';545.30267333984375|0.352049678564072|1|y4;658.3896484375|0.446511209011078|1|y5;1167.57177734375|0.632624387741089|1|y7+U-H3PO4;	34.1425	0	0	0	781.884	2	4	20	16	0	0	0.0037594	0.164194	0.15748	-0.000739566	0.0628541	8.06285	U	324.036	1	U	0	0	0	1	5.62539	1	ALLPWLLEQR	-1	0	2.21746	0.15	0	0	1	0.562539
2	25790	2986.92	903.9	0	2	LFGQPPCAFVTFR	TRM2A	0	0		0.0379592	0	158.092483520507813|0.159539148211479|1|y1-H3N1;167.118118286132813|0.095741048455238|1|PP-CO;169.060882568359347|0.216082364320755|1|GQ-H3N1;175.119049072265625|0.356280326843262|1|y1;177.1024169921875|0.140123695135117|1|FG-CO;186.087387084960938|0.279182940721512|1|GQ;195.112823486328125|0.142586231231689|1|PP;205.097366333007813|0.263603270053864|1|FG;208.108184814453125|0.133646905422211|1|b…	0	0	0	0	903.9	2	0	37	37	9.33196	0	0.00215517	0.725094	0.0197051	-3.43113e-05	0.0653805	16.0654	U	324.036	1	U	0	0	0	1	2.72604	4	LFGQPPcAFVTFR	6	15.361	1.36569	0.269058	0	0	1	0.838782
2	25845	2992.32	837.4	0	3	VADVVTPLWTVPYAEQLER	TRM2A	0	0		0.260995	0	175.119140625|0.282960295677185|1|y1;187.107208251953125|0.215530425310135|1|DV-CO;227.067352294921875|0.218987300992012|1|MI:U-H3PO4;233.128616333007813|0.245358288288116|1|PY-CO;286.14056396484375|0.326193362474442|1|b3;385.207855224609318|0.297501474618912|1|b4;484.2779541015625|0.271903932094574|1|b5;486.25885009765625|0.272233456373215|1|ADVVT;585.32489013671875|0.284893691539764|1|b6;674.35…	0	21.0267	0	0	837.4	2	17	55	38	0	0	0.00215517	1.0272	0.00620175	0.000218557	0.162784	13.1628	U	324.036	1	U	0	0	0	1	4.83591	2	VADVVTpLWTVpYAEQLER	11	0.289376	1.8057	0.243902	0	0	1	0.509044
2	25855	2993.36	602.936	0	3	LFGQPPCAFVTFR	TRM2A	0	0		0.604231	0	169.060516357421875|0.203562691807747|1|GQ-H3N1;175.118865966796875|0.503949165344238|1|y1;186.08746337890625|0.22255340218544|1|GQ;213.015090942382813|0.196574509143829|1|MI:ribose;219.1497802734375|0.259097158908844|1|FV-CO;233.164962768554688|0.814820289611816|1|a2;261.15985107421875|0.636083722114563|1|b2;305.161376953125|0.33640244603157|1|y2-H3N1;318.1812744140625|0.310940623283386|1|b3;322…	0	0	0	0	602.936	2	0	37	37	0	0	0.00215517	1.61867	0.000639499	-0.000364312	0.149401	16.1494	U	324.036	1	U	0	0	0	1	5.49759	2	LFGQPPcAFVTFR	6	5.01321	0.872529	0.419355	0	0	1	0.845783
2	25867	2994.57	1255.59	0	2	VADVVTPLWTVPYAEQLER	TRM2A	0	0		3.48841	0	286.139404296875|0.715373873710632|1|b3;385.207763671875|0.560314416885376|1|b4;468.245941162109375|0.454518646001816|1|ADVVT-H2O1;1005.498779296875|1.0|1|y8;1104.5635986328125|0.536913216114044|1|y9;1205.615478515625|0.477012515068054|1|y10;	0	0	0	0	1255.6	2	17	55	38	0	0	0.00215517	0.378602	0.0726591	0.00438003	0.180383	8.18038	U	324.036	1	U	0	0	0	1	5.46818	1	VADVVTPLWTVPYAEQLER	-1	0	1.66072	0.227273	0	0	1	0.287799
2	25904	2998.05	903.9	0	2	LFGQPPCAFVTFR	TRM2A	0	0		0.680466	0	158.092391967773438|0.080958507955074|1|y1-H3N1;169.060943603515625|0.121470525860786|1|GQ-H3N1;175.119110107421875|0.21252453327179|1|y1;177.102462768554688|0.077907107770443|1|FG-CO;186.087371826171875|0.166774734854698|1|GQ;195.11297607421875|0.052091654390097|1|PP;205.09735107421875|0.15502467751503|1|FG;208.108078002929688|0.077041454613209|1|b1+U'-H2O;232.108489990234375|0.07311487942934|1|…	0	0	0	0	903.9	2	0	37	37	5.07833	0	0.00215517	0.570053	0.0354986	-0.000615073	0.0607434	16.0607	U	324.036	1	U	0	0	0	1	2.72478	4	LFGQPPcAFVTFR	6	7.59323	1.37181	0.212963	0	0	1	0.838395
2	25928	3000.45	774.049	0	3	EIGSTNRALLPWLLEQR	TRM2A	0	0		0.0137965	0	175.118911743164063|0.46421006321907|1|y1;197.12884521484375|0.431398838758469|1|a2-H2O1;215.139251708984375|0.73100209236145|1|a2;225.122909545898438|0.426007926464081|1|b2-H2O1;284.1397705078125|0.474211633205414|1|PW;397.224517822265625|0.400014340877533|1|LPW;545.30462646484375|0.688128054141998|1|y4;658.3900146484375|0.511362373828888|1|y5;781.431579589843636|0.417228162288666|1|TNRALL+U';84…	0	0	0	0	774.049	1	0	2	2	0	0	0.00215517	0.816867	0.0138811	-1.06792e-05	0.142295	10.1423	U	324.036	1	U	0	0	0	1	3.26309	2	EIGSTnRALLPWLLEQR	5	0.417228	1.1243	0.28125	0	0	1	0.383893
2	25968	3004.4	602.936	0	3	LFGQPPCAFVTFR	TRM2A	0	0		0.401771	0	169.060714721679688|0.224326983094215|1|GQ-H3N1;175.11895751953125|0.330632477998734|1|y1;186.087554931640653|0.243088379502296|1|GQ;219.148178100585966|0.206714779138565|1|FV-CO;233.1649169921875|0.742818355560303|1|a2;261.15972900390625|0.532952964305878|1|b2;305.1610107421875|0.208871930837631|1|y2-H3N1;318.181182861328125|0.229399621486664|1|b3;322.187469482421875|0.313594251871109|1|y2;333.1…	0	0	0	0	602.936	2	0	37	37	0	0	0.00215517	1.47081	0.00112879	-0.000242242	0.185426	15.1854	U	324.036	1	U	0	0	0	1	4.97544	2	LFGQPPcAFVTFR	6	3.32166	0.359852	0.439024	0	0	1	0.765452
2	26014	3008.63	903.9	0	2	LFGQPPCAFVTFR	TRM2A	0	0		0.510629	0	169.060882568359347|0.153711512684822|1|GQ-H3N1;175.11907958984375|0.30064982175827|1|y1;177.102249145507813|0.116309180855751|1|FG-CO;186.087295532226563|0.228646740317345|1|GQ;195.112686157226563|0.097629927098751|1|PP;205.097259521484375|0.210060030221939|1|FG;208.1087646484375|0.113889284431934|1|b1+U'-H2O;232.109893798828125|0.08490452170372|1|iF+U';233.165130615234375|0.748774647712708|1|a2…	0	0	0	0	903.9	2	0	37	37	7.50027	0	0.00215517	1.51369	0.000957341	-0.000461557	0.079554	16.0796	U	324.036	1	U	0	0	0	1	2.72988	4	LFGQPPcAFVTFR	6	9.12484	1.2374	0.287671	0	0	1	0.839963
2	26079	3015.05	774.05	0	3	EIGSTNRALLPWLLEQR	TRM2A	0	0		0.65975	0	175.118881225585966|0.319777280092239|1|y1;197.128387451171875|0.225367471575737|1|a2-H2O1;215.139083862304716|0.592592060565949|1|a2;256.144134521484375|0.340499877929688|1|PW-CO;284.1397705078125|0.321310639381409|1|PW;303.1778564453125|0.462367802858353|1|y2;397.223785400390682|0.299200266599655|1|LPW;432.221008300781307|0.261313438415527|1|y3;471.26373291015625|0.312626898288727|2|y7;545.3038…	0	0	0	0	774.049	1	0	2	2	0	0	0.00215517	1.81172	0.000304526	-0.000510679	0.186556	14.1866	U	324.036	1	U	0	0	0	1	4.34911	2	EIGSTNrALLPWLLEQr	16	0.248479	0.794802	0.411765	0	0	1	0.51166
2	26081	3015.22	837.4	0	3	VADVVTPLWTVPYAEQLER	TRM2A	0	0		0.188109	0	159.0916748046875|0.327796697616577|1|iW;171.112823486328125|0.250141859054565|1|b2;175.119293212890625|0.31350776553154|1|y1;183.148895263671875|0.218392342329025|1|PL-CO;261.124053955078125|0.233795955777168|1|PY;286.14007568359375|0.442366302013397|1|b3;329.146331787109375|0.366747200489044|1|AEQ;357.2130126953125|0.275782883167267|1|a4;385.20849609375|0.29032963514328|1|b4;480.259979248046875…	0	0	0	0	837.4	2	17	55	38	0	0	0.00215517	1.15488	0.0037993	0.000157522	0.188334	15.1883	U	324.036	1	U	0	0	0	1	5.37718	2	VADVVTPLWTVPYAEQLER	-1	0	1.92803	0.302326	0.027969	0	1	0.566019
2	26110	3018.04	602.937	0	3	LFGQPPCAFVTFR	TRM2A	0	0		1.90937	0	175.119049072265625|0.527790009975433|1|y1;199.053695678710938|0.508376896381378|1|CA-CO+C3O;233.165069580078125|0.958947658538818|1|a2;261.159759521484375|0.796034693717957|1|b2;305.16070556640625|0.437877118587494|1|y2-H3N1;333.157073974609318|0.44590151309967|1|FGQ;423.235504150390682|1.0|1|y3;522.30322265625|0.805396676063538|1|y4;524.18017578125|0.3968645632267|1|PPC+U-H3PO4;583.767944335937…	0	0	0	0	602.936	2	0	37	37	0	0	0.00215517	1.57476	0.000757058	-0.00115123	0.13968	11.1397	U	324.036	1	U	0	0	0	1	6.65132	1	LFGQPPcAFVTFR	6	2.3712	1.18734	0.255814	0	0	1	0.51164
2	26133	3020.16	903.9	0	2	LFGQPPCAFVTFR	TRM2A	0	0		0.443105	0	158.092483520507813|0.141626179218292|1|y1-H3N1;167.117645263671875|0.09557831287384|1|PP-CO;169.060943603515625|0.176936984062195|1|GQ-H3N1;177.102493286132813|0.132037907838821|1|FG-CO;186.087448120117188|0.250114023685455|1|GQ;195.113052368164063|0.118248283863068|1|PP;205.09735107421875|0.243322715163231|1|FG;208.108367919921875|0.11919492483139|1|b1+U'-H2O;232.1087646484375|0.083811566233635…	0	0	0	0	903.9	2	0	37	37	0	0	0.00215517	1.12603	0.00424428	-0.000400522	0.0647574	13.0648	U	324.036	1	U	0	0	0	1	2.91227	3	LFGQPPcAFVTFR	6	13.3425	1.32691	0.24	0	0	1	0.672063
2	26234	3029.98	781.884	0.00234742	2	ALLPWLLEQR	TRM2A	0	0		0.418516	0	157.133651733398438|0.562539279460907|1|a2;185.128631591796875|0.509247899055481|1|b2;584.2967529296875|1.0|2|y7+U-H3PO4;658.39166259765625|0.648012340068817|1|y5;886.4290771484375|0.522389709949493|1|WLLEQ-CO+U-HPO3;1167.58251953125|0.676197588443756|1|y7+U-H3PO4;	56.272	0	0	0	781.884	2	4	20	16	0	0	0.0037594	0.00191414	0.271813	0.000327231	0.097174	3.09717	U	324.036	1	U	0	0	0	1	0	0	AllPWllEQR	6	0.52239	3.06553	0.25	0	0	1	0.233019
2	26241	3030.56	903.901	0	2	LFGQPPCAFVTFR	TRM2A	0	0		1.34426	0	167.118667602539063|0.129065960645676|1|PP-CO;169.061264038085966|0.151363581418991|1|GQ-H3N1;175.11932373046875|0.363519549369812|1|y1;186.08770751953125|0.234578490257263|1|GQ;205.09771728515625|0.220380365848541|1|FG;208.108871459960938|0.154907688498497|1|b1+U'-H2O;233.16534423828125|0.743515551090241|1|a2;261.160247802734375|0.631715714931488|1|b2;285.10369873046875|0.1361123919487|1|PC-CO+U…	0	0	0	0	903.9	2	0	37	37	11.4835	0	0.00215517	0.486174	0.0486785	-0.00121507	0.0870352	15.087	U	324.036	1	U	0	0	0	1	4.92214	2	LFGQPPcAFVTFR	6	7.40565	2.01614	0.294118	0	0	1	0.757253
2	26363	3042.33	837.4	0	3	VADVVTPLWTVPYAEQLER	TRM2A	0	0		0.686529	0	171.1121826171875|0.395559966564178|1|b2;175.119308471679688|0.518585801124573|1|y1;286.1397705078125|0.650570154190064|1|b3;329.145538330078125|0.575318813323975|1|AEQ;385.209014892578125|0.491756975650787|1|b4;480.2606201171875|0.515841007232666|1|PLWT-H2O1;745.3778076171875|0.423760950565338|1|y6;908.443725585937614|0.583650827407837|1|y7;1005.4990234375|1.0|1|y8;	0	0	0	0	837.4	2	17	55	38	0	0	0.00215517	1.03089	0.0061148	-0.0005749	0.186611	11.1866	U	324.036	1	U	0	0	0	1	3.79293	2	VADVVTPLWTVPYAEQLER	-1	0	2.99161	0.291667	0	0	1	0.399256
2	26402	3046.17	903.9	0	2	LFGQPPCAFVTFR	TRM2A	0	0		0.308056	0	175.119003295898438|0.588667094707489|1|y1;186.086990356445313|0.232367560267448|1|GQ;233.165054321289063|0.807024955749512|1|a2;261.15972900390625|0.658539474010468|1|b2;318.180694580078125|0.413085848093033|1|b3;322.187469482421875|0.262685298919678|1|y2;333.154754638671875|0.357054829597473|1|FGQ;423.234771728515625|0.421940267086029|1|y3;583.76953125|0.409204572439194|2|y8+U-H3PO4;595.3204345…	0	0	0	0	903.9	2	0	37	37	24.6387	0	0.00215517	1.19048	0.00331391	-0.000278452	0.0909065	12.0909	U	324.036	1	U	0	0	0	1	3.84091	2	LFGQPPcAFVTFR	6	5.54091	1.51519	0.288462	0	0	1	0.590909
2	26520	3057.97	781.885	0	2	ALLPWLLEQR	TRM2A	0	0		1.29884	0	157.133560180664063|0.70185387134552|1|a2;159.092132568359347|0.280714124441147|1|iW;175.118896484375|0.367041736841202|1|y1;185.128555297851563|0.670114099979401|1|b2;256.144989013671875|0.373605817556381|1|PW-CO;284.139312744140625|0.346884876489639|1|PW;303.177398681640625|0.562780320644379|1|y2;432.220306396484375|0.410548001527786|1|y3;527.27740478515625|0.696022808551788|2|y7+U';584.2938842…	28.8762	0	0	0	781.884	2	4	20	16	0	0	0.00215517	0.456005	0.0544967	-0.00101554	0.0913426	7.09134	U	324.036	1	U	0	0	0	1	2.27297	2	ALLPWLLEQR	-1	0	0.429976	0.3125	0.020379	0	1	0.454594
2	26530	3059	837.401	0	3	VADVVTPLWTVPYAEQLER	TRM2A	0	0		1.69959	0	159.091690063476563|0.278821229934692|1|iW;171.112808227539063|0.273222774267197|1|b2;175.119155883789063|0.269189387559891|1|y1;187.108078002929688|0.260412603616714|1|DV-CO;233.129058837890625|0.352926909923553|1|PY-CO;261.1231689453125|0.238307923078537|1|PY;270.123779296875|0.212847962975502|1|WT-H2O1;286.140106201171875|0.451623171567917|1|b3;332.159881591796875|0.211204424500465|1|PYA;357.2…	0	0	0	0	837.4	2	17	55	38	0	0	0.00215517	2.54724	1.80251e-05	-0.00142324	0.22438	19.2244	U	324.036	1	U	0	0	0	1	12.9035	1	VADVVTpLWTVpYAEQLER	11	0.413713	2.23927	0.395349	0.0240755	0	1	0.679132
2	26543	3060.29	1255.6	0.00234742	2	VADVVTPLWTVPYAEQLER	TRM2A	0	0		0.0183918	0	286.140594482421875|0.806580901145935|1|b3;385.209167480468693|0.68717098236084|1|b4;486.255096435546875|0.566968262195587|1|ADVVT;1005.49432373046875|1.0|1|y8;	0	0	0	0	1255.6	2	17	55	38	0	0	0.0037594	0.159648	0.159999	-2.30927e-05	0.12603	4.12603	U	324.036	1	U	0	0	0	1	3.2997	1	VADVVTPLWTVPYAEQLER	-1	0	3.73271	0.166667	0	0	1	0.173668
2	26660	3071.66	837.4	0	3	VADVVTPLWTVPYAEQLER	TRM2A	0	0		0.744256	0	159.09173583984375|0.239680975675583|1|iW;171.113067626953125|0.263897150754929|1|b2;175.1195068359375|0.282249569892883|1|y1;187.10760498046875|0.242143332958221|1|DV-CO;227.066452026367188|0.411125153303146|1|MI:U-H3PO4;233.12933349609375|0.224682793021202|1|PY-CO;286.139984130859375|0.444819569587708|1|b3;357.213104248046875|0.309883862733841|1|a4;385.2080078125|0.393775761127472|1|b4;480.2611…	0	0	0	0	837.4	2	17	55	38	0	0	0.00215517	1.76955	0.000358111	-0.00062324	0.173485	13.1735	U	324.036	1	U	0	0	0	1	8.62757	1	VADVVTPlWTVPYAEQlER	16	0.293829	1.32026	0.261905	0.0207131	0	1	0.454082
2	26795	3084.74	1255.6	0	2	VADVVTPLWTVPYAEQLER	TRM2A	0	0		0.669	0	187.107940673828125|0.325570106506348|1|DV-CO;286.14031982421875|0.650798618793488|1|b3;314.1707763671875|0.315608412027359|1|DVV;357.213470458984375|0.36556550860405|1|a4;385.208648681640625|0.435440719127655|1|b4;952.50115966796875|0.311063706874847|1|PLWTVPYA-CO+C3O;1005.49847412109375|1.0|1|y8;1104.5692138671875|0.402746707201004|1|y9;1205.6119384765625|0.546086132526398|1|y10;	0	0	0	0	1255.6	2	17	55	38	0	0	0.00215517	1.30786	0.00211125	0.000839993	0.236327	8.23633	U	324.036	1	U	0	0	0	1	5.52723	1	VADVVTPlWTVPYAEQlER	16	0.311064	1.78694	0.272727	0	0	1	0.290907
2	26800	3085.15	837.399	0	3	VADVVTPLWTVPYAEQLER	TRM2A	0	0		0.771201	0	171.112823486328125|0.208457991480827|1|b2;175.118804931640653|0.249719545245171|1|y1;183.148712158203125|0.148074552416801|1|PL-CO;187.10711669921875|0.205584451556206|1|DV-CO;199.143173217773438|0.160149931907654|1|VV;233.128921508789063|0.298106461763382|1|PY-CO;261.125091552734375|0.161469504237175|1|PY;286.140045166015625|0.423501819372177|1|b3;314.169219970703125|0.158320546150208|1|DVV;329…	0	0	0	0	837.4	2	17	55	38	0	0	0.00215517	1.37099	0.00165652	0.000645803	0.221097	17.2211	U	324.036	1	U	0	0	0	1	5.92225	2	VADVVTpLWTVpYAEQLER	11	0.551179	1.68333	0.414634	0	0	1	0.623394
2	26833	3088.51	963.92	0.00234742	4	PSPQQTEYRNKCEFLVGVGVDGEDNTVGCR	TRM2A	0	0		4.96843	0	175.118301391601563|0.314444065093994|1|y1;185.092056274414034|0.454595059156418|1|TE-CO-H2O1;203.102188110351563|0.354539781808853|1|TE-CO;366.177062988281307|0.631199598312378|1|a3+U';394.102081298828068|0.390560686588287|1|a1+U;422.09759521484375|0.527419567108154|1|b1+U;538.26116943359375|0.373796045780182|1|b5;1137.4364013671875|0.343644589185715|1|y8+U-HPO3;	0	0	0	0	963.915	2	0	7	7	0	0	0.0037594	0.00513799	0.269015	-0.00478914	0.0501637	4.05016	AU-H2O1-H1O3P1	555.111	2	U	0	0	0	1	3.15534	1	PSPQQTEYRNKCEFLVGVGVDGEDNTVGCR	-1	0	1.77312	0.304348	0	0	1	0.105178
2	26913	3096.4	837.401	0	3	VADVVTPLWTVPYAEQLER	TRM2A	0	0		1.81901	0	159.09185791015625|0.106810487806797|1|iW;171.1129150390625|0.176832228899002|1|b2;171.149307250976563|0.101038619875908|1|VV-CO;173.12799072265625|0.121301516890526|1|VT-CO;175.11895751953125|0.23313207924366|1|y1;183.149078369140653|0.122699707746506|1|PL-CO;187.107864379882813|0.170041769742966|1|DV-CO;199.144317626953125|0.119167856872082|1|VV;201.122909545898438|0.137233570218086|1|VT;211.14…	0	0	0	0	837.4	2	17	55	38	0	0	0.00215517	1.98295	0.000157689	-0.00152324	0.204269	26.2043	U	324.036	1	U	0	0	0	1	5.7015	3	VADVVTpLWTVpYAEQLER	11	0.809764	1.94041	0.405063	0.0077056	0	1	0.900237
2	26915	3096.56	1255.6	0	2	VADVVTPLWTVPYAEQLER	TRM2A	0	0		1.92983	0	171.112762451171875|0.244745209813118|1|b2;175.1195068359375|0.266152054071426|1|y1;183.1494140625|0.202818676829338|1|PL-CO;187.107772827148438|0.296537458896637|1|DV-CO;201.123703002929688|0.229665890336037|1|VT;286.13995361328125|0.680275678634644|1|b3;353.181732177734375|0.199709370732307|1|QLE-H2O1;357.21337890625|0.472712963819504|1|a4;369.17633056640625|0.343821436166763|1|a2+U-H3PO4;385.2…	0	0	0	0	1255.6	2	17	55	38	0	0	0.00215517	1.7476	0.000389625	-0.00242309	0.227987	13.228	U	324.036	1	U	0	0	0	1	2.89503	3	VADVVTPLWTVPYAEQLER	-1	0	1.32044	0.454545	0	0	1	0.45711
2	26971	3102.04	781.886	0	2	ALLPWLLEQR	TRM2A	0	0		1.71325	0	157.133514404296875|0.592847347259522|1|a2;175.118927001953125|0.464405655860901|1|y1;185.1285400390625|0.576268076896668|1|b2;303.178375244140625|0.550116062164307|1|y2;432.220397949218693|0.402111798524857|1|y3;545.3031005859375|0.521194040775299|1|y4;584.2938232421875|0.676481008529663|2|y7+U-H3PO4;844.468811035156364|0.614436805248261|1|y6;993.51641845703125|0.64292848110199|1|y7+C3O;1053.544…	64.2272	0	0	0	781.884	2	4	20	16	0	0	0.00215517	1.22371	0.00291689	-0.00133957	0.130903	11.1309	U	324.036	1	U	0	0	0	1	6.81211	1	ALLPWLLEQR	-1	0	1.24869	0.323529	0	0	1	0.681211
2	27020	3106.94	717.951	0	3	LFGQPPCAFVTFR	TRM2A	0	0		0.0934871	0	175.119369506835938|0.431361824274063|1|y1;233.165054321289063|0.882310271263123|1|a2;261.1591796875|0.647737205028534|1|b2;318.182098388671875|0.373275279998779|1|b3;322.186767578125|0.408842831850052|1|y2;669.3699951171875|0.517090916633606|1|y5;740.413024902343636|0.476582109928131|1|y6;	0	0	0	0	717.951	2	0	37	37	0	0	0.00215517	1.07147	0.00523304	6.71192e-05	0.151874	10.1519	GU	669.083	2	U	0	0	0	1	6.66453	1	LFGQPPCAFVTFR	-1	0	2.91094	0.291667	0	0	1	0.512656
2	27030	3107.98	837.4	0	3	VADVVTPLWTVPYAEQLER	TRM2A	0	0		0.24921	0	159.091827392578125|0.224337890744209|1|iW;171.11285400390625|0.267322927713394|1|b2;175.119232177734375|0.361483931541443|1|y1;233.129196166992188|0.290859371423721|1|PY-CO;261.12408447265625|0.244726046919823|1|PY;286.139984130859375|0.503361880779266|1|b3;357.213897705078125|0.329056024551392|1|a4;385.20758056640625|0.464111745357513|1|b4;480.262878417968693|0.285257011651993|1|PLWT-H2O1;545.3…	0	0	0	0	837.4	2	17	55	38	0	0	0.00215517	1.66349	0.000538322	-0.000208689	0.235334	13.2353	U	324.036	1	U	0	0	0	1	8.69285	1	VADVVTPLWTVPYAEQLER	-1	0	1.72039	0.448276	0.0239308	0	1	0.457519
2	27074	3112.24	870.887	0	2	CIHEDLLGLTFR	TRM2A	0	0		0.426119	0	158.092498779296875|0.119875401258469|1|y1-H3N1;175.119033813476563|0.312013775110245|1|y1;239.113784790039063|0.105940163135529|1|HE-CO;241.100814819335938|0.17536985874176|1|a2+C3O;249.09844970703125|0.119827650487423|1|HE-H2O1;267.1092529296875|0.196414589881897|1|HE;269.095184326171875|0.078757710754871|1|b2+C3O;305.1612548828125|0.180627569556236|1|y2-H3N1;322.187835693359375|0.2256298214197…	0	0	0	0	870.887	2	0	22	22	0	0	0.00215517	2.09602	0.000102111	-0.000371101	0.115479	20.1155	U	324.036	1	U	0	0	0	1	3.67836	3	CIHEDLLgLTFR	7	0.0748604	1.22549	0.316176	0	0	1	0.919589
2	27088	3113.63	781.885	0	2	ALLPWLLEQR	TRM2A	0	0		0.674346	0	157.133544921875|0.604925811290741|1|a2;175.11907958984375|0.368385016918182|1|y1;185.12847900390625|0.577718794345856|1|b2;284.13836669921875|0.313419133424759|1|PW;303.178619384765625|0.406213581562042|1|y2;432.221282958984375|0.303050696849823|1|y3;527.27813720703125|0.371658474206924|2|y7+U';535.7679443359375|0.341601073741913|2|y6+U-H3PO4;584.29345703125|1.0|2|y7+U-H3PO4;640.83612060546875|0…	28.2431	0	0	0	781.884	2	4	20	16	0	0	0.00215517	0.284427	0.102584	-0.000527261	0.0821887	7.08219	U	324.036	1	U	0	0	0	1	2.26788	2	ALLPwLLEQR	4	0.286855	1.78018	0.25	0	0	1	0.453577
2	27100	3114.83	580.927	0	3	CIHEDLLGLTFR	TRM2A	0	0		0.733446	0	175.118942260742188|0.356820553541184|1|y1;213.01593017578125|0.698386669158936|1|MI:ribose;272.159759521484375|0.222706213593483|1|GLT;322.18756103515625|0.232452481985092|1|y2;382.137481689453125|0.314833849668503|1|HED;406.154296875|0.418794095516205|1|b3+C3O;423.234832763671875|0.518878161907196|1|y3;535.19464111328125|0.315729320049286|1|b4+C3O;536.3203125|0.39564710855484|1|y4;581.251403808…	0	0	0	0	580.927	2	0	22	22	0	0	0.00215517	2.15368	8.18135e-05	-0.000426078	0.157468	18.1575	U	324.036	1	U	0	0	0	1	9.98996	1	CIhEDLLGLTFR	2	0.254473	1.04345	0.363636	0	0	1	0.832497
2	27144	3119.1	1255.6	0	2	VADVVTPLWTVPYAEQLER	TRM2A	0	0		1.21304	0	171.149566650390625|0.27278271317482|1|VV-CO;175.119003295898438|0.443000733852387|1|y1;183.113204956054688|0.270730406045914|1|VT-H2O1;187.107681274414034|0.442440152168274|1|DV-CO;199.144439697265625|0.291773736476898|1|VV;201.12396240234375|0.324186891317368|1|VT;282.18084716796875|0.28179407119751|1|VVT-H2O1;286.14013671875|1.0|1|b3;304.16253662109375|0.3800248503685|1|y2;312.19207763671875|0…	0	0	0	0	1255.6	2	17	55	38	0	0	0.00215517	1.66988	0.000525248	-0.00152309	0.145904	19.1459	U	324.036	1	U	0	0	0	1	5.88256	2	vADvvTPLWTvPYAEQLER	10	0.466195	1.20843	0.348485	0	0	1	0.619217
2	27145	3119.18	712.62	0	3	LFGQPPCAFVTFR	TRM2A	0	0		0.172225	0	169.060821533203125|0.226067200303078|1|GQ-H3N1;175.118942260742188|0.470144957304001|1|y1;186.087310791015625|0.311530530452728|1|GQ;205.096786499023438|0.259669810533524|1|FG;233.16497802734375|1.0|1|a2;261.15966796875|0.79445618391037|1|b2;318.180999755859375|0.362945050001144|1|b3;322.1878662109375|0.432413220405579|1|y2;330.05950927734375|0.362539917230606|1|MI:A-H2O;333.156524658203125|0.47…	0	36.254	0	0	712.62	2	0	37	37	0	0	0.00215517	2.47764	2.35541e-05	0.000122731	0.106431	14.1064	AU	653.088	2	U	0	0	0	1	8.78197	1	LFGQPPcAFVTFR	6	5.72877	0.989968	0.389831	0	0	1	0.675536
2	27151	3119.68	717.952	0	3	LFGQPPCAFVTFR	TRM2A	0	0		0.611372	0	175.119491577148438|0.380559653043747|1|y1;233.1649169921875|0.827904522418976|1|a2;261.159515380859375|0.575727760791779|1|b2;307.032501220703125|0.424744546413422|1|MI:U-H2O;333.154693603515625|0.440649658441544|1|FGQ;423.23590087890625|0.405978858470917|1|y3;522.3046875|0.421195238828659|1|y4;669.3692626953125|0.433060377836227|1|y5;740.40948486328125|0.496514767408371|1|y6;	0	49.5283	0	0	717.951	2	0	37	37	0	0	0.00215517	0.864836	0.0115541	-0.000438935	0.127099	11.1271	GU	669.083	2	U	0	0	0	1	6.63769	1	LFGQPPCAFVTFR	-1	0	2.15562	0.212121	0	0	1	0.510592
2	27157	3120.38	837.401	0	3	VADVVTPLWTVPYAEQLER	TRM2A	0	0		0.863673	0	159.091751098632813|0.257890611886978|1|iW;171.112930297851563|0.252456367015839|1|b2;173.128494262695341|0.14011324942112|1|VT-CO;175.1190185546875|0.327781319618225|1|y1;183.149261474609375|0.240663751959801|1|PL-CO;187.10809326171875|0.214364767074585|1|DV-CO;199.1446533203125|0.146246179938316|1|VV;201.124176025390625|0.153897747397423|1|VT;211.1444091796875|0.245138436555862|1|PL;215.1029968…	0	0	0	0	837.4	2	17	55	38	0	0	0.00215517	1.2519	0.00261758	-0.00072324	0.158238	27.1582	U	324.036	1	U	0	0	0	1	4.52787	4	VADVVTPLWTVPyAEQLER	12	3.36756	1.84892	0.428571	0.011579	0	1	0.953235
2	27182	3122.67	947.084	0	3	VADVVTPLWTVPYAEQLER	TRM2A	0	0		0.157623	0	171.112396240234375|0.188866183161736|1|b2;175.119033813476563|0.287880301475525|1|y1;187.10760498046875|0.202841207385063|1|DV-CO;286.140289306640625|0.442437440156937|1|b3;330.0592041015625|0.300616323947907|1|MI:A-H2O;357.2125244140625|0.286552608013153|1|a4;385.2088623046875|0.311319649219513|1|b4;468.245819091796875|0.245821446180344|1|ADVVT-H2O1;484.273773193359375|0.239829361438751|1|b5;54…	0	30.0616	0	0	947.084	2	17	55	38	0	0	0.00215517	2.61366	1.39639e-05	-0.000149282	0.282232	18.2822	AU	653.088	2	U	0	0	0	1	11.909	1	VADVVTPLWTVPYAEQLER	-1	0	2.89942	0.464286	0	0	1	0.626791
2	27187	3123.09	870.888	0	2	CIHEDLLGLTFR	TRM2A	0	0		1.06226	0	158.092132568359347|0.110791511833668|1|y1-H3N1;175.119003295898438|0.345165103673935|1|y1;239.114654541015625|0.104811742901802|1|HE-CO;241.10076904296875|0.156554281711578|1|a2+C3O;249.09844970703125|0.127919107675552|1|HE-H2O1;267.108978271484375|0.199671238660812|1|HE;305.1610107421875|0.199606508016586|1|y2-H3N1;322.187469482421875|0.234968200325966|1|y2;378.1595458984375|0.361707329750061|1…	0	0	0	0	870.887	2	0	22	22	0	0	0.00215517	1.56814	0.000776569	-0.000925105	0.122815	20.1228	U	324.036	1	U	0	0	0	1	5.52154	2	CIHEDLLgLTFR	7	0.118327	0.831802	0.336364	0	0	1	0.920256
2	27202	3124.75	1068.43	0	2	LFGQPPCAFVTFR	TRM2A	0	0		0.986626	0	175.118927001953125|0.484712511301041|1|y1;186.08740234375|0.286401271820068|1|GQ;205.097549438476563|0.27734100818634|1|FG;233.165008544921875|0.894201099872589|1|a2;261.159637451171875|0.774450719356537|1|b2;318.181365966796875|0.463500112295151|1|b3;322.187225341796875|0.431624203920364|1|y2;330.05926513671875|0.262670308351517|1|MI:A-H2O;333.15576171875|0.458694308996201|1|FGQ;401.21850585937…	0	26.267	0	0	1068.43	2	0	37	37	0	0	0.00215517	1.38233	0.00158591	-0.00105414	0.0866205	15.0866	AU	653.088	2	U	0	0	0	1	4.92192	2	LFGQPPcAFVTFR	6	6.14429	1.02258	0.25	0	0	1	0.757218
2	27222	3126.61	781.884	0	2	ALLPWLLEQR	TRM2A	0	0		0.10627	0	157.133392333984375|0.87251615524292|1|a2;175.119094848632813|0.496860593557358|1|y1;185.12841796875|0.530068278312683|1|b2;303.177825927734375|0.737724542617798|1|y2;432.220672607421875|0.496836662292481|1|y3;545.303955078125|0.683143496513367|1|y4;844.4674072265625|1.0|1|y6;993.50921630859375|0.536990165710449|1|y7+C3O;1053.543701171875|0.887726962566376|1|y7+U';1167.5792236328125|0.65912747383…	52.2636	0	0	0	781.884	2	4	20	16	0	0	0.00215517	0.535868	0.0403853	8.30906e-05	0.144391	11.1444	U	324.036	1	U	0	0	0	1	3.41355	2	ALLPWLLEQR	-1	0	0.644789	0.322581	0	0	1	0.68271
2	27260	3130.37	712.621	0	3	LFGQPPCAFVTFR	TRM2A	0	0		1.37137	0	158.092376708984375|0.148940309882164|1|y1-H3N1;169.0609130859375|0.227369844913483|1|GQ-H3N1;175.119186401367188|0.382421344518662|1|y1;177.102447509765625|0.162133097648621|1|FG-CO;186.087432861328125|0.27664515376091|1|GQ;195.113235473632813|0.114680781960487|1|PP;205.09735107421875|0.289228320121765|1|FG;208.108184814453125|0.147893577814102|1|b1+U'-H2O;232.108428955078125|0.127579018473625|1…	0	42.8274	0	0	712.62	2	0	37	37	0	0	0.00215517	0.769137	0.0166576	-0.000977269	0.0682798	16.0683	AU	653.088	2	U	0	0	0	1	3.63577	3	LFGQPPcAFVTFR	6	8.92315	1.89092	0.282609	0	0	1	0.839023
2	27261	3130.47	1255.6	0	2	VADVVTPLWTVPYAEQLER	TRM2A	0	0		1.85019	0	171.113662719726563|0.337981283664703|1|b2;173.1282958984375|0.314811170101166|1|VT-CO;175.118988037109375|0.318570762872696|1|y1;183.14910888671875|0.280221372842789|1|PL-CO;187.1077880859375|0.342571556568146|1|DV-CO;282.18121337890625|0.310213714838028|1|VVT-H2O1;286.1400146484375|1.0|1|b3;287.1441650390625|0.357262790203095|1|y1+U';357.213470458984375|0.59329628944397|1|a4;369.178070068359375…	0	0	0	0	1255.6	2	17	55	38	0	0	0.00215517	1.08645	0.00494074	-0.00232309	0.140236	10.1402	U	324.036	1	U	0	0	0	1	3.76846	2	VADVVTPLWTVPYAEQLER	-1	0	2.26818	0.324324	0	0	1	0.39668
2	27263	3130.64	580.927	0	3	CIHEDLLGLTFR	TRM2A	0	0		0.838511	0	213.015914916992188|0.489863157272339|1|MI:ribose;387.188629150390682|0.238803759217262|1|LG-CO+U-HPO3;423.235748291015625|0.422353029251099|1|y3;425.240905761718693|0.275741785764694|1|EDLL-CO-H2O1;593.3408203125|0.812217116355896|1|y5;706.42449951171875|0.457969754934311|1|y6;710.2529296875|0.297547996044159|1|b5+U';735.3692626953125|0.294451206922531|1|EDLLGL+U'-H2O;819.5047607421875|0.3411035…	0	0	0	0	580.927	2	0	22	22	0	0	0.00215517	1.25086	0.002628	-0.000487114	0.148553	12.1486	U	324.036	1	U	0	0	0	1	6.70751	1	CIHEdLLGLTFR	4	0.294451	1.74706	0.205882	0	0	1	0.558959
2	27267	3130.97	837.4	0	3	VADVVTPLWTVPYAEQLER	TRM2A	0	0		0.46787	0	159.091690063476563|0.443745166063309|1|iW;171.112960815429688|0.349868834018707|1|b2;175.118942260742188|0.45911380648613|1|y1;183.149261474609375|0.416521966457367|1|PL-CO;187.1077880859375|0.378996074199677|1|DV-CO;199.1444091796875|0.223351314663887|1|VV;201.123184204101563|0.277988284826279|1|VT;211.14447021484375|0.416500270366669|1|PL;215.103179931640653|0.278695642948151|1|DV;270.12371826…	0	0	0	0	837.4	2	17	55	38	0	0	0.00215517	2.64914	1.21839e-05	-0.000391794	0.124629	20.1246	U	324.036	1	U	0	0	0	1	3.46344	4	VADVVTPLWTVPyAEQLER	12	8.92788	1.31306	0.452381	0.0137961	0	1	0.729146
2	27290	3133.5	870.888	0	2	CIHEDLLGLTFR	TRM2A	0	0		1.40673	0	158.091995239257813|0.148672729730606|1|y1-H3N1;175.118637084960938|0.454007178544998|1|y1;239.114639282226563|0.150489866733551|1|HE-CO;241.1014404296875|0.208575740456581|1|a2+C3O;249.09814453125|0.191384807229042|1|HE-H2O1;267.108856201171875|0.211225628852844|1|HE;305.16021728515625|0.192603409290314|1|y2-H3N1;322.187164306640625|0.262491047382355|1|y2;378.159271240234375|0.373726487159729|1|…	0	0	0	0	870.887	2	0	22	22	0	0	0.00215517	1.38312	0.00158112	-0.0012251	0.112179	20.1122	U	324.036	1	U	0	0	0	1	5.51573	2	CIHEDLLGLTFR	-1	0	0.937948	0.314286	0	0	1	0.919289
2	27313	3135.62	1068.43	0	2	LFGQPPCAFVTFR	TRM2A	0	0		0.986626	0	158.09222412109375|0.167934432625771|1|y1-H3N1;169.060806274414034|0.210911467671394|1|GQ-H3N1;175.11907958984375|0.430610716342926|1|y1;177.102188110351563|0.119444854557514|1|FG-CO;186.087371826171875|0.295839786529541|1|GQ;195.113128662109375|0.121237717568874|1|PP;205.09716796875|0.232567012310028|1|FG;208.108474731445313|0.121198184788227|1|b1+U'-H2O;233.165130615234375|0.983154475688934|1|a…	0	32.7909	0	0	1068.43	2	0	37	37	0	0	0.00215517	0.630894	0.0281948	-0.00105414	0.0610256	16.061	AU	653.088	2	U	0	0	0	1	3.63315	3	LFGQPPcAFVTFR	6	8.99951	1.43788	0.2	0	0	1	0.838419
2	27373	3141.44	712.62	0	3	LFGQPPCAFVTFR	TRM2A	0	0		0.669738	0	167.118255615234375|0.106275774538517|1|PP-CO;169.0609130859375|0.214625805616379|1|GQ-H3N1;175.119064331054688|0.428275138139725|1|y1;177.102142333984375|0.141866743564606|1|FG-CO;186.087417602539063|0.289792150259018|1|GQ;195.112960815429688|0.134477898478508|1|PP;205.09722900390625|0.279761701822281|1|FG;208.108383178710938|0.135586321353912|1|b1+U'-H2O;232.108413696289063|0.104253262281418|1|…	0	47.2075	0	0	712.62	2	0	37	37	0	0	0.00215517	0.767839	0.0167404	-0.000477269	0.0758244	16.0758	AU	653.088	2	U	0	0	0	1	3.63849	3	LFGQPPcAFVTFR	6	7.39538	1.02962	0.27027	0	0	1	0.839652
2	27377	3141.99	837.401	0	3	VADVVTPLWTVPYAEQLER	TRM2A	0	0		1.10251	0	159.091384887695341|0.374313563108444|1|iW;171.112991333007813|0.444068789482117|1|b2;175.11907958984375|0.462003946304321|1|y1;183.149429321289063|0.456769675016403|1|PL-CO;187.107254028320313|0.407935619354248|1|DV-CO;211.144622802734375|0.352560877799988|1|PL;233.1285400390625|0.384489744901657|1|PY-CO;286.139923095703125|0.713686406612396|1|b3;357.211578369140625|0.463852614164352|1|a4;385.20…	0	0	0	0	837.4	2	17	55	38	0	0	0.00215517	1.01795	0.00642576	-0.00092324	0.169625	14.1696	U	324.036	1	U	0	0	0	1	4.83952	2	VADVVTPLWTVPYAEQLER	-1	0	2.33912	0.461538	0.0217556	0	1	0.509424
2	27379	3142.15	1255.6	0	2	VADVVTPLWTVPYAEQLER	TRM2A	0	0		0.789315	0	201.123672485351563|0.308456778526306|1|VT;286.139678955078125|0.566208839416504|1|b3;357.213531494140625|0.370349615812302|1|a4;385.2081298828125|0.532312512397766|1|b4;1005.494506835937614|0.759038150310516|1|y8;1006.498046875|0.541724622249603|1|DVVTPLWT+U'-H2O;1329.541015625|0.409502059221268|1|y8+U;	0	0	0	0	1255.6	2	17	55	38	0	0	0.00215517	0.265194	0.109975	-0.000991061	0.131299	4.1313	U	324.036	1	U	0	0	0	1	3.30526	1	vADvvTPLWTvPYAEQLER	10	0.541725	1.92892	0.208333	0	0	1	0.173961
2	27408	3144.98	870.888	0	2	CIHEDLLGLTFR	TRM2A	0	0		1.52156	0	175.118972778320313|0.289998978376389|1|y1;241.100662231445313|0.147262439131737|1|a2+C3O;267.109161376953125|0.164373427629471|1|HE;322.186187744140625|0.21238699555397|1|y2;378.158996582031307|0.244146823883057|1|a3+C3O;406.154144287109375|0.407305866479874|1|b3+C3O;406.2080078125|0.14971387386322|1|y3-H3N1;423.23541259765625|0.312130600214005|1|y3;507.200866699218693|0.144763067364693|1|a4+C3O…	0	0	0	0	870.887	2	0	22	22	0	0	0.00215517	2.11931	9.33672e-05	-0.0013251	0.125993	20.126	U	324.036	1	U	0	0	0	1	5.52327	2	CIHEDLLgLTFR	7	0.396128	1.19444	0.360656	0	0	1	0.920545
2	27421	3146.06	1068.43	0	2	LFGQPPCAFVTFR	TRM2A	0	0		0.89303	0	158.092254638671875|0.143762812018394|1|y1-H3N1;169.061019897460938|0.168118566274643|1|GQ-H3N1;175.119186401367188|0.444745421409607|1|y1;177.102630615234375|0.129897400736809|1|FG-CO;186.087387084960938|0.285568982362747|1|GQ;195.11334228515625|0.15735636651516|1|PP;205.097274780273438|0.267916411161423|1|FG;208.108169555664063|0.167348489165306|1|b1+U'-H2O;233.165176391601563|0.885335206985474…	0	31.5556	0	0	1068.43	2	0	37	37	0	0	0.00215517	0.595881	0.0321953	-0.000954137	0.0649251	16.0649	AU	653.088	2	U	0	0	0	1	3.63456	3	LFGQPPcAFVTFR	6	8.21815	0.974142	0.232143	0	0	1	0.838744
2	27487	3152.75	712.62	0	3	LFGQPPCAFVTFR	TRM2A	0	0		0.950393	0	158.092330932617188|0.144121170043945|1|y1-H3N1;166.086715698242188|0.109347857534885|1|b1+C3O;167.117813110351563|0.129035398364067|1|PP-CO;169.060775756835938|0.202214002609253|1|GQ-H3N1;175.118972778320313|0.392593652009964|1|y1;177.102203369140653|0.129905074834824|1|FG-CO;186.087295532226563|0.299528956413269|1|GQ;195.112594604492188|0.104488007724285|1|PP;205.097137451171875|0.2483646869659…	0	50.0643	0	0	712.62	2	0	37	37	0	0	0.00215517	0.670319	0.0242739	-0.000677269	0.064975	17.065	AU	653.088	2	U	0	0	0	1	3.99569	3	LFGQPPcAFVTFR	6	8.89012	1.99901	0.264151	0	0	1	0.922081
2	27491	3153.1	1255.6	0.00234742	2	VADVVTPLWTVPYAEQLER	TRM2A	0	0		0.336966	0	286.140228271484375|0.956028878688812|1|b3;385.207305908203125|0.665620923042297|1|b4;484.276672363281307|0.525259912014008|1|b5;1057.4920654296875|0.59270840883255|1|y8+C3O;	0	0	0	0	1255.6	2	17	55	38	0	0	0.0037594	0.0451505	0.236147	-0.000423093	0.0741413	3.07414	U	324.036	1	U	0	0	0	1	3.24493	1	VADVVTPLWTVPYAEQLER	-1	0	1.36541	0.148148	0	0	1	0.170786
2	27521	3156.01	870.888	0	2	CIHEDLLGLTFR	TRM2A	0	0		1.17708	0	158.092041015625|0.135891690850258|1|y1-H3N1;175.118988037109375|0.366938233375549|1|y1;241.100448608398438|0.195049643516541|1|a2+C3O;249.098175048828125|0.154994443058968|1|HE-H2O1;267.109100341796875|0.24894680082798|1|HE;305.16156005859375|0.196489006280899|1|y2-H3N1;322.187469482421875|0.246199235320091|1|y2;364.128570556640625|0.137562826275826|1|HED-H2O1;378.1591796875|0.369875729084015|1|…	0	0	0	0	870.887	2	0	22	22	0	0	0.00215517	2.07275	0.000111662	-0.0010251	0.110006	20.11	U	324.036	1	U	0	0	0	1	5.51455	2	CIHEDLLGLTFR	-1	0	0.599541	0.303922	0	0	1	0.919091
2	27534	3157.1	1068.43	0	2	LFGQPPCAFVTFR	TRM2A	0	0		0.417191	0	169.06109619140625|0.192331612110138|1|GQ-H3N1;175.119232177734375|0.483395040035248|1|y1;186.087493896484375|0.27318200469017|1|GQ;205.097412109375|0.268745362758636|1|FG;208.108383178710938|0.179065600037575|1|b1+U'-H2O;233.165206909179688|1.0|1|a2;238.119461059570313|0.193651854991913|1|GQP-CO-H3N1;250.093246459960938|0.161373645067215|1|MI:A-H3PO4;261.160064697265625|0.84891277551651|1|b2;305…	0	33.8454	0	0	1068.43	2	0	37	37	0	0	0.00215517	1.41249	0.00141235	-0.000445738	0.0773673	15.0774	AU	653.088	2	U	0	0	0	1	3.27794	3	LFGQPPcAFVTFR	6	9.29197	1.50938	0.255639	0	0	1	0.756447
2	27537	3157.54	580.927	0	3	CIHEDLLGLTFR	TRM2A	0	0		0.628381	0	175.11907958984375|0.309041798114777|1|y1;322.187164306640625|0.216466084122658|1|y2;412.647766113281307|0.483186334371567|2|b5+U-H3PO4;423.235504150390682|0.390793979167938|1|y3;536.3201904296875|0.241169318556786|1|y4;593.34063720703125|0.709666192531586|1|y5;650.22479248046875|0.378903210163116|1|b5+C3O;706.4232177734375|0.424039661884308|1|y6;763.3114013671875|0.269154340028763|1|b6+C3O;	0	0	0	0	580.927	2	0	22	22	0	0	0.00215517	1.50093	0.00100544	-0.000365043	0.132289	12.1323	U	324.036	1	U	0	0	0	1	6.68977	1	CIHEDLLGLTFR	-1	0	1.09415	0.333333	0	0	1	0.557481
2	27604	3163.95	712.62	0	3	LFGQPPCAFVTFR	TRM2A	0	0		0.950393	0	158.092910766601563|0.149643927812576|1|y1-H3N1;166.08660888671875|0.13414041697979|1|b1+C3O;169.060943603515625|0.229331150650978|1|GQ-H3N1;175.11920166015625|0.416232138872147|1|y1;177.102981567382813|0.127755880355835|1|FG-CO;186.087600708007813|0.282721698284149|1|GQ;195.113632202148438|0.113528318703175|1|PP;205.097488403320313|0.281991451978684|1|FG;208.10809326171875|0.171437084674835|1|b1…	0	47.2507	0	0	712.62	2	0	37	37	0	0	0.00215517	1.77092	0.000356228	-0.000677269	0.0792441	15.0792	AU	653.088	2	U	0	0	0	1	3.27862	3	LFGQPPcAFVTFR	6	7.73667	2.05269	0.316129	0	0	1	0.756604
2	27636	3167.02	870.887	0	2	CIHEDLLGLTFR	TRM2A	0	0		0.706454	0	158.092483520507813|0.089503556489944|1|y1-H3N1;175.119186401367188|0.29504007101059|1|y1;239.114288330078125|0.100663751363754|1|HE-CO;241.100997924804659|0.165015667676926|1|a2+C3O;249.098587036132813|0.105131231248379|1|HE-H2O1;267.10919189453125|0.176204070448875|1|HE;305.161376953125|0.184484779834747|1|y2-H3N1;322.18798828125|0.241908684372902|1|y2;364.12603759765625|0.104652561247349|1|HED…	0	0	0	0	870.887	2	0	22	22	0	0	0.00215517	2.37816	3.45233e-05	-0.000615242	0.115222	22.1152	U	324.036	1	U	0	0	0	1	4.0419	3	CIHEDLLGLTFR	-1	0	1.29909	0.378378	0	0	1	1.01047
2	27646	3168.05	837.399	0.00234742	3	VADVVTPLWTVPYAEQLER	TRM2A	0	0		1.047	0	171.11309814453125|0.421661645174027|1|b2;175.119125366210938|0.453064203262329|1|y1;233.128448486328125|0.484028458595276|1|PY-CO;286.140289306640625|0.512685418128967|1|b3;329.145599365234375|0.445399314165115|1|AEQ;385.209655761718693|0.384190052747726|1|b4;480.2598876953125|0.409067571163178|1|PLWT-H2O1;745.38201904296875|0.501487612724304|1|y6;804.29364013671875|0.441858351230621|1|TPLW+U-H2…	0	0	0	0	837.4	2	17	55	38	0	0	0.0037594	0.249258	0.11647	0.00087676	0.101128	9.10113	U	324.036	1	U	0	0	0	1	6.44008	1	VADVVTpLWTVpYAEQLER	11	0.441858	2.10205	0.179487	0	0	1	0.338952
2	27653	3168.83	1068.43	0	2	LFGQPPCAFVTFR	TRM2A	0	0		1.08022	0	158.092147827148438|0.196168571710587|1|y1-H3N1;175.119003295898438|0.488063514232636|1|y1;186.087692260742188|0.259186953306198|1|GQ;205.0972900390625|0.248554587364197|1|FG;233.1649169921875|0.891116499900818|1|a2;261.1597900390625|0.798024654388428|1|b2;305.161346435546875|0.243018046021462|1|y2-H3N1;318.181427001953125|0.447853326797485|1|b3;322.18768310546875|0.357982188463211|1|y2;330.06024…	0	26.5059	0	0	1068.43	2	0	37	37	0	0	0.00215517	0.370524	0.0748591	-0.00115414	0.094247	15.0942	AU	653.088	2	U	0	0	0	1	4.92605	2	LFGQPPcAFVTFR	6	5.71052	0.475831	0.267442	0	0	1	0.757854
2	27655	3169.01	580.928	0	3	CIHEDLLGLTFR	TRM2A	0	0		1.15371	0	175.118804931640653|0.363072842359543|1|y1;406.156036376953125|0.323845118284225|1|b3+C3O;406.2091064453125|0.323909878730774|1|y3-H3N1;412.647125244140625|0.701971054077149|2|b5+U-H3PO4;423.235260009765625|0.566654682159424|1|y3;469.19140625|0.403964638710022|2|b6+U-H3PO4;536.31793212890625|0.332137733697891|1|y4;580.2196044921875|0.326993465423584|1|b5-H2O1;593.3408203125|0.95944756269455|1|y5;…	0	0	0	0	580.927	2	0	22	22	0	0	0.00215517	1.28536	0.00230186	-0.000670219	0.14154	12.1415	U	324.036	1	U	0	0	0	1	6.69986	1	CIHEDLLGLTFR	-1	0	1.05274	0.52	0	0	1	0.558322
2	27712	3174.58	712.62	0	3	LFGQPPCAFVTFR	TRM2A	0	0		0.950393	0	158.092803955078125|0.165743976831436|1|y1-H3N1;169.060714721679688|0.210007324814796|1|GQ-H3N1;175.119110107421875|0.402079820632935|1|y1;186.087356567382813|0.260257750749588|1|GQ;195.114044189453125|0.166749581694603|1|PP;205.097213745117188|0.256773293018341|1|FG;233.165130615234375|1.0|1|a2;261.15997314453125|0.775357365608215|1|b2;305.161163330078125|0.218492344021797|1|y2-H3N1;318.18145751…	0	50.4836	0	0	712.62	2	0	37	37	0	0	0.00215517	1.37157	0.00165285	-0.000677269	0.0981002	15.0981	AU	653.088	2	U	0	0	0	1	3.28542	3	LFGqPPCAFVTFR	3	0.299531	1.63222	0.382022	0	0	1	0.758175
2	27725	3176.06	1255.6	0	2	VADVVTPLWTVPYAEQLER	TRM2A	0	0		0.789315	0	286.13983154296875|0.851577579975128|1|b3;385.208709716796875|0.793465316295624|1|b4;1005.496826171875|1.0|1|y8;1231.5576171875|0.878024637699127|1|y8+U-H3PO4;	0	0	0	0	1255.6	2	17	55	38	0	0	0.00215517	0.513442	0.0439418	-0.000991061	0.141523	4.14152	U	324.036	1	U	0	0	0	1	3.31605	1	VADVVTPLWTVPYAEQLER	-1	0	1.61824	0.266667	0	0	1	0.174529
2	27745	3177.94	870.889	0	2	CIHEDLLGLTFR	TRM2A	0	0		2.21051	0	175.118896484375|0.298691660165787|1|y1;406.153961181640625|0.51341038942337|1|b3+C3O;414.20367431640625|0.242372393608093|1|LTF+C3O;423.235931396484375|0.28621706366539|1|y3;535.19708251953125|0.287730425596237|1|b4+C3O;593.341064453125|0.491547822952271|1|y5;650.224609375|0.420684069395065|1|b5+C3O;706.42425537109375|0.401106297969818|1|y6;734.86773681640625|1.0|2|[M+2H] C3O;819.5096435546875|0…	0	0	0	0	870.887	2	0	22	22	0	0	0.00215517	1.34156	0.00185485	-0.0019251	0.138789	14.1388	U	324.036	1	U	0	0	0	1	7.78777	1	CIHEDLLGLtFR	9	0.242372	1.42607	0.363636	0	0	1	0.648981
2	27754	3178.88	1068.43	0	2	LFGQPPCAFVTFR	TRM2A	0	0		0.531444	0	175.118942260742188|0.508955121040344|1|y1;205.097274780273438|0.379448473453522|1|FG;233.165069580078125|0.989701867103577|1|a2;261.15960693359375|0.863377869129181|1|b2;322.1885986328125|0.398949235677719|1|y2;330.059051513671875|0.461437374353409|1|MI:A-H2O;333.15679931640625|0.491287589073181|1|FGQ;335.1356201171875|0.332738876342773|1|GQP+C3O;423.235382080078125|0.816416680812836|1|y3;446.23…	0	46.1437	0	0	1068.43	2	0	37	37	0	0	0.00215517	1.01662	0.00645866	-0.000567809	0.116065	14.1161	AU	653.088	2	U	0	0	0	1	4.3962	2	LFgQPPCAFVTFR	2	0.660773	1.28064	0.302326	0	0	1	0.676339
2	27758	3179.22	837.4	0	3	VADVVTPLWTVPYAEQLER	TRM2A	0	0		0.744256	0	159.091461181640653|0.6597900390625|1|iW;171.113265991210938|0.482881367206574|1|b2;173.128555297851563|0.36935493350029|1|VT-CO;175.118820190429688|0.527822196483612|1|y1;183.148834228515625|0.456873059272766|1|PL-CO;187.107757568359347|0.333734422922134|1|DV-CO;211.14337158203125|0.332310289144516|1|PL;215.101333618164063|0.29681783914566|1|DV;270.124420166015625|0.35442641377449|1|WT-H2O1;286.…	0	0	0	0	837.4	2	17	55	38	0	0	0.00215517	1.37142	0.00165381	-0.00062324	0.162166	20.1622	U	324.036	1	U	0	0	0	1	4.63113	3	VADVVTPLWTVPyAEQLER	12	7.03586	2.31944	0.54	0.0266734	0	1	0.731231
2	27814	3184.71	712.621	0	3	LFGQPPCAFVTFR	TRM2A	0	0		1.23105	0	169.061019897460938|0.220760822296143|1|GQ-H3N1;175.118865966796875|0.427617698907852|1|y1;186.08740234375|0.233827635645866|1|GQ;205.097274780273438|0.196777313947678|1|FG;233.164993286132813|1.0|1|a2;250.093719482421875|0.212817251682282|1|MI:A-H3PO4;261.15960693359375|0.693812787532806|1|b2;305.1617431640625|0.226189255714417|1|y2-H3N1;318.1812744140625|0.353579133749008|1|b3;322.1880798339843…	0	54.5306	0	0	712.62	2	0	37	37	0	0	0.00215517	0.901636	0.0100357	-0.000877269	0.104612	15.1046	AU	653.088	2	U	0	0	0	1	4.93166	2	LFGQPPcAFVTFR	6	5.21828	0.778053	0.346667	0	0	1	0.758718
2	27829	3186.35	1255.6	0	2	VADVVTPLWTVPYAEQLER	TRM2A	0	0		0.89447	0	211.143096923828125|0.434520155191422|1|PL;286.1400146484375|0.999709725379944|1|b3;357.212921142578125|0.544226229190826|1|a4;385.208526611328125|0.802818715572357|1|b4;387.18841552734375|0.403077095746994|1|a2+U-HPO3;456.281066894531307|0.502849698066711|1|a5;468.2454833984375|0.537955045700073|1|ADVVT-H2O1;486.25738525390625|0.486383318901062|1|ADVVT;498.269683837890625|0.446016818284988|1|TPL…	0	0	0	0	1255.6	2	17	55	38	0	0	0.00215517	0.306309	0.0947399	-0.00112309	0.116702	2.1167	U	324.036	1	U	0	0	0	1	1.64493	2	VADVVTPLWTVPYAEQLER	-1	0	0.935566	0.375	0	0	1	0.17315
2	27851	3188.6	1068.43	0	2	LFGQPPCAFVTFR	TRM2A	0	0		1.36101	0	175.118789672851563|0.626415252685547|1|y1;233.165054321289063|0.746796905994415|1|a2;261.159942626953125|0.748714566230774|1|b2;318.18157958984375|0.527123153209686|1|b3;322.1875|0.481699675321579|1|y2;330.059051513671875|0.461538076400757|1|MI:A-H2O;333.156280517578125|0.445887535810471|1|FGQ;423.2349853515625|0.744211673736572|1|y3;522.302734375|0.542507827281952|1|y4;672.27783203125|0.7761548…	0	46.1538	0	0	1068.43	2	0	37	37	0	0	0.00215517	0.906666	0.00984429	-0.00145414	0.120246	12.1202	AU	653.088	2	U	0	0	0	1	7.7136	1	LFgQPPCAFVTFR	2	0.662251	1.2631	0.228571	0	0	1	0.593354
2	27869	3190.3	837.401	0	3	VADVVTPLWTVPYAEQLER	TRM2A	0	0		1.22192	0	171.112625122070313|0.574128746986389|1|b2;286.13983154296875|0.979619026184082|1|b3;357.21112060546875|0.53618860244751|1|a4;385.208282470703125|0.614713728427887|1|b4;480.2607421875|0.545310080051422|1|PLWT-H2O1;616.2830810546875|0.639566779136658|2|y8+U-H3PO4;674.34686279296875|0.578872323036194|1|y5;745.384521484375|0.641418516635895|1|y6;1005.49884033203125|0.606818914413452|1|y8;1231.557006…	0	0	0	0	837.4	2	17	55	38	0	0	0.00215517	0.941502	0.00861434	-0.00102324	0.127167	9.12717	U	324.036	1	U	0	0	0	1	3.23378	2	VADVVTPLWTVPYAEQLER	-1	0	0.62439	0.393939	0	0	1	0.340398
2	27921	3195.45	712.62	0	3	LFGQPPCAFVTFR	TRM2A	0	0		0.389084	0	175.119110107421875|0.328828543424606|1|y1;186.087295532226563|0.241722658276558|1|GQ;205.096786499023438|0.273614257574081|1|FG;233.165084838867188|1.0|1|a2;261.159637451171875|0.753728151321411|1|b2;318.181640625|0.389147609472275|1|b3;322.18780517578125|0.381956845521927|1|y2;330.060455322265625|0.34794682264328|1|MI:A-H2O;333.155975341796875|0.486837595701218|1|FGQ;423.235046386718693|0.50249…	0	34.7947	0	0	712.62	2	0	37	37	0	0	0.00215517	0.766252	0.0168421	-0.000277269	0.113904	14.1139	AU	653.088	2	U	0	0	0	1	4.39503	2	LFGQPPcAFVTFR	6	0.332429	0.793966	0.352941	0	0	1	0.676159
2	27947	3198.02	1255.6	0	2	VADVVTPLWTVPYAEQLER	TRM2A	0	0		0.496252	0	175.118408203125|0.289116948843002|1|y1;183.149459838867188|0.345214575529099|1|PL-CO;187.107925415039063|0.366321325302124|1|DV-CO;199.144790649414034|0.342520892620087|1|VV;201.123397827148438|0.406477838754654|1|VT;286.139892578125|1.0|1|b3;304.162872314453125|0.383072078227997|1|y2;357.213653564453125|0.558335781097412|1|a4;369.176300048828068|0.424354195594788|1|a2+U-H3PO4;385.20782470703130…	0	0	0	0	1255.6	2	17	55	38	0	0	0.00215517	0.711841	0.0207257	-0.000623093	0.117307	9.11731	U	324.036	1	U	0	0	0	1	2.15239	3	VADVVTPLWTVPYAEQLER	-1	0	2.57519	0.447368	0	0	1	0.33985
2	27982	3201.52	837.401	0	3	VADVVTPLWTVPYAEQLER	TRM2A	0	0		1.22192	0	159.091522216796875|0.475508391857147|1|iW;171.112548828125|0.408073395490646|1|b2;175.11871337890625|0.372278064489365|1|y1;183.148895263671875|0.338089615106583|1|PL-CO;187.108016967773438|0.284702509641647|1|DV-CO;201.12322998046875|0.224179461598396|1|VT;211.144241333007813|0.431784301996231|1|PL;215.103118896484375|0.184562236070633|1|DV;270.123138427734375|0.212030827999115|1|WT-H2O1;280.16…	0	0	0	0	837.4	2	17	55	38	0	0	0.00215517	2.47536	2.3761e-05	-0.00102324	0.128891	21.1289	U	324.036	1	U	0	0	0	1	3.72846	4	VADVVTPLWTVPyAEQLER	12	6.38799	2.18282	0.443038	0.0183244	0	1	0.784938
2	28013	3204.74	781.885	0	2	ALLPWLLEQR	TRM2A	0	0		0.3621	0	157.13360595703125|0.757634162902832|1|a2;185.12860107421875|0.722541749477387|1|b2;303.17779541015625|0.604569673538208|1|y2;584.2930908203125|1.0|2|y7+U-H3PO4;658.38616943359375|0.643299400806427|1|y5;1167.5826416015625|0.757830440998077|1|y7+U-H3PO4;	0	0	0	0	781.884	2	4	20	16	0	0	0.00215517	0.382087	0.0717293	-0.00028312	0.119428	5.11943	U	324.036	1	U	0	0	0	1	3.46603	1	ALLPWLLEQR	-1	0	1.60902	0.238095	0	0	1	0.346603
2	28036	3207.06	712.62	0	3	LFGQPPCAFVTFR	TRM2A	0	0		0.296583	0	175.118988037109375|0.404329001903534|1|y1;205.097183227539063|0.322294503450394|1|FG;233.1649169921875|1.0|1|a2;261.15985107421875|0.749388456344605|1|b2;318.181671142578125|0.500420391559601|1|b3;322.18719482421875|0.414576023817062|1|y2;330.059661865234375|0.631748497486115|1|MI:A-H2O;333.154144287109375|0.361683785915375|1|FGQ;423.235168457031307|0.576060891151428|1|y3;522.30352783203125|0.48…	0	63.1748	0	0	712.62	2	0	37	37	0	0	0.00215517	1.32383	0.00198559	-0.000211351	0.111907	14.1119	AU	653.088	2	U	0	0	0	1	8.7879	1	LFgQPPCAFVTFR	2	0.435321	0.687349	0.339286	0	0	1	0.675992
2	28091	3212.66	1068.42	0	2	LFGQPPCAFVTFR	TRM2A	0	0		1.54046	0	175.11956787109375|0.590055644512177|1|y1;233.164840698242188|1.0|1|a2;261.159942626953125|0.786094725131989|1|b2;401.216278076171932|0.591656088829041|1|AFVT-H2O1;423.233215332031307|0.830147743225098|1|y3;522.3035888671875|0.805936515331268|1|y4;740.40966796875|0.683446049690247|1|y6;	0	0	0	0	1068.43	2	0	37	37	0	0	0.00215517	0.84501	0.0124647	0.00164586	0.171042	9.17104	AU	653.088	2	U	0	0	0	1	5.60196	1	LFGQPPCAFVTFR	-1	0	1.94366	0.3	0	0	1	0.43092
2	28124	3216.01	781.885	0	2	ALLPWLLEQR	TRM2A	0	0		0.205977	0	157.133407592773438|0.611426532268524|1|a2;175.118881225585966|0.425274670124054|1|y1;185.128387451171875|0.588807761669159|1|b2;303.17816162109375|0.57799220085144|1|y2;432.21875|0.417920678853989|1|y3;545.30419921875|0.463071286678314|1|y4;584.29345703125|1.0|2|y7+U-H3PO4;633.28173828125|0.522619068622589|2|y7+U;658.3873291015625|0.658592939376831|1|y5;1070.528564453125|0.376424729824066|1|y6+U…	39.0048	0	0	0	781.884	2	4	20	16	0	0	0.00215517	1.16651	0.00363338	-0.00016105	0.136425	11.1364	U	324.036	1	U	0	0	0	1	6.81825	1	ALLPwLLEQR	4	4.26987	1.24301	0.413793	0	0	1	0.681825
2	28142	3217.73	712.619	0	3	LFGQPPCAFVTFR	TRM2A	0	0		0.45288	0	175.119186401367188|0.404072523117065|1|y1;205.097991943359347|0.300059050321579|1|FG;233.164993286132813|1.0|1|a2;261.159698486328125|0.681414723396301|1|b2;318.1806640625|0.427478641271591|1|b3;322.1884765625|0.320960700511932|1|y2;330.05987548828125|0.796943247318268|1|MI:A-H2O;423.23529052734375|0.688035190105438|1|y3;522.30474853515625|0.413430690765381|1|y4;632.29559326171875|0.554396569728…	0	79.6943	0	0	712.62	2	0	37	37	0	0	0.00215517	1.53038	0.000897852	0.000322731	0.155067	14.1551	AU	653.088	2	U	0	0	0	1	8.83466	1	LFgQPPCAFVTFR	2	0.358998	1.74799	0.342857	0	0	1	0.679589
[truncated: 43 more columns]

## Sheet: UV_rep2_1to4_FDR1
MS	index	RT	precursor m/z	score	charge	sequence	accessions	#ID	#PH	Curated	precursor error (|ppm|)	precursor intensity	PeakAnnotations(mz|intensity|charge|annotation	A_136.062309999999997	A_330.060330000000022	C_112.051079999999999	C_306.04910000000001	CalcMass	CountSequenceCharges	CountSequenceIsPeptide	CountSequenceIsTop	CountSequenceIsXL	G_152.057230000000004	G_346.055250000000001	MS:1001491	MS:1001492	MS:1001493	NuXL:Da difference	NuXL:MIC	NuXL:Morph	NuXL:NA	NuXL:NA_MASS_z0	NuXL:NA_length	NuXL:NT	NuXL:XL_A	NuXL:XL_C	NuXL:XL_G	NuXL:XL_U	NuXL:aminoacid_id_to_max_tag_ratio	NuXL:aminoacid_max_tag	NuXL:best_localization	NuXL:best_localization_position	NuXL:best_localization_score	NuXL:err	NuXL:explained_peak_fraction	NuXL:immonium_score	NuXL:isPhospho	NuXL:isXL	NuXL:ladder_score
2	3642	659.62	522.576	0	3	LARPKADPM(Oxidation)AR	TRM2A	0	0		0.487113	0	157.133941650390625|0.16239994764328|1|a2;175.119644165039063|0.169498115777969|1|y1;246.157562255859347|0.148261144757271|1|y2;329.194091796875|0.178723886609077|1|y3-C1H4O1S1;426.2470703125|0.596160173416138|1|y4-C1H4O1S1;431.895965576171932|0.538550913333893|3|[M+3H] C3O;451.906066894531307|0.442499786615372|3|[M+3H] U';489.75390625|0.911213397979736|2|b7+U-H3PO4;489.917633056640625|1.0|3|[M+3…	0	0	0	0	522.576	2	5	49	44	0	0	0.000688705	0.576201	0.0419341	0.000254554	0.021826	8.02183	U	324.036	1	U	0	0	0	1	2.762	2	LARPKADPMAR	-1	0	3.24378	0.191176	0	0	1	0.502183
2	3764	676.623	637.592	0	3	LARPKADPM(Oxidation)AR	TRM2A	0	0		0.696975	0	152.056732177734375|1.0|1|MI:G';175.119308471679688|0.202360540628433|1|y1;426.24652099609375|0.343524247407913|1|y4-C1H4O1S1;489.919281005859375|0.509811282157898|3|[M+3H] U-H3PO4;490.244171142578125|0.473056972026825|1|y4;734.37420654296875|0.419493496417999|2|[M+2H] U-H3PO4;774.35797119140625|0.293913066387177|2|[M+2H] U-H2O;978.500915527343636|0.215841978788376|1|b7+U-H3PO4;	25.5686	0	19.562	0	637.592	2	5	49	44	100	0	0.00135227	0.145134	0.242399	-0.000444386	0.0337173	4.03372	GU	669.083	2	U	0	0	0	1	2.23709	1	LARPKADPMAR	-1	0	1.07656	0.153846	0	0	1	0.203372
2	3777	678.465	624.256	0	3	LARPKADPM(Oxidation)AR	TRM2A	0	0		0.437236	0	112.050498962402315|1.0|1|MI:C';129.1024169921875|0.351241260766983|1|iK(C6H13N2O);175.119033813476563|0.223263040184975|1|y1;226.118911743164063|0.393155515193939|1|b1+U';284.173248291015625|0.206327125430107|1|KA-CO+U';306.049591064453125|0.296268910169601|1|MI:C-H2O;341.228057861328125|0.182576254010201|1|b3;426.2469482421875|0.445854008197784|1|y4-C1H4O1S1;451.909088134765625|0.20959964394569…	25.1412	0	100	29.6269	624.257	2	5	49	44	0	0	0.00135227	0.202618	0.195108	0.000272948	0.0251405	5.02514	CU	629.077	2	U	0	0	0	1	1.66383	2	LaRPKaDPMaR	9	0.206327	1.98092	0.191781	0	0	1	0.302514
2	3811	683.279	568.546	0	3	HASFSDVRR	TRM2A	0	0		0.683943	0	110.071388244628906|0.448186099529266|1|a1;112.050514221191406|1.0|1|MI:C';175.119232177734375|0.250316113233566|1|y1;181.108596801757813|0.225866705179214|1|a2;209.1036376953125|0.409377217292786|1|b2;593.79022216796875|0.321589708328247|2|[M+2H] U';650.80633544921875|0.507944285869598|2|[M+2H] U-H3PO4;690.79241943359375|0.315125912427902|2|[M+2H] U-H2O;	28.7326	0	100	0	568.545	2	4	56	52	0	0	0.00135227	0.141477	0.245701	-0.000388852	0.0556268	3.05563	CU	629.077	2	U	0	0	0	1	3.43758	1	HASFSDVRR	-1	0	1.59803	0.184211	0	0	1	0.381953
2	3818	684.211	522.576	0	3	LARPKADPM(Oxidation)AR	TRM2A	0	0		0.0829033	0	157.133285522460938|0.312900364398956|1|a2;341.228851318359375|0.289846301078796|1|b3;426.246795654296875|0.709929168224335|1|y4-C1H4O1S1;431.89697265625|0.466967165470123|3|[M+3H] C3O;432.740142822265625|0.510313332080841|2|b7+U';489.916046142578125|1.0|3|[M+3H] U-H3PO4;490.2457275390625|0.895861923694611|1|y4;605.27337646484375|0.311648041009903|1|y5;647.3375244140625|0.334320485591888|2|[M+2H]…	34.075	0	28.2846	0	522.576	2	5	49	44	0	0	0.000688705	0.382935	0.0947838	4.33233e-05	0.0495906	5.04959	U	324.036	1	U	0	0	0	1	4.45455	1	LARPKADPMAR	-1	0	2.92795	0.157895	0	0	1	0.404959
2	3853	689.242	632.261	0	3	LARPKADPM(Oxidation)AR	TRM2A	0	0		0.513881	0	129.102279663085938|0.080209299921989|1|iK(C6H13N2O);136.06158447265625|1.0|1|MI:A';175.119171142578125|0.141735270619392|1|y1;245.625946044921875|0.086016669869423|2|y4;246.156600952148438|0.064419448375702|1|y2;330.059326171875|0.137210786342621|1|MI:A-H2O;341.2303466796875|0.129359006881714|1|b3;348.070587158203125|0.156674683094025|1|MI:A;426.2457275390625|0.336526453495026|1|y4-C1H4O1S1;451.…	100	13.7211	7.30499	0	632.26	2	5	49	44	8.08375	0	0.000688705	0.453715	0.07056	-0.000324907	0.0334188	11.0334	AU	653.088	2	U	0	0	0	1	3.31838	2	LARPkADPMAR	4	0.0631096	1.52907	0.196721	0	0	1	0.603342
2	3859	690.036	624.584	0	3	LARPKADPM(Oxidation)AR	TRM2A	0	0		0.925848	0	113.034675598144531|0.166383966803551|1|MI:U';129.102371215820313|0.202792435884476|1|iK(C6H13N2O);157.133255004882813|0.120934538543224|1|a2;175.119232177734375|0.229091465473175|1|y1;185.128402709960938|0.110828399658203|1|b2;213.01605224609375|0.180462628602982|1|MI:ribose;226.119003295898438|0.204999312758446|1|b1+U';227.066802978515625|0.164431065320969|1|MI:U-H3PO4;245.62640380859375|0.2740…	17.1627	0	89.8313	25.914	624.585	2	5	49	44	0	0	0.000688705	0.811289	0.0151322	0.00057827	0.0218241	10.0218	UU	630.061	2	U	0	0	0	1	3.312	2	LaRPKaDPMaR	9	0.114197	1.49056	0.252174	0	0	1	0.602182
2	3884	693.548	637.592	0	3	LARPKADPM(Oxidation)AR	TRM2A	0	0		0.501534	0	129.102264404296875|0.30114158987999|1|iK(C6H13N2O);152.056625366210938|1.0|1|MI:G';426.245819091796875|0.363439232110977|1|y4-C1H4O1S1;489.919586181640625|0.504683494567871|3|[M+3H] U-H3PO4;490.245147705078125|0.458651691675186|1|y4;506.236114501953125|0.144400104880333|1|PKAD+U'-H2O;637.416748046875|0.145250737667084|1|b6;677.3582763671875|0.339887887239456|2|[M+2H] U';725.3662109375|0.26969811…	30.2849	0	25.0041	0	637.592	2	5	49	44	100	0	0.000688705	0.370036	0.0999646	0.000319774	0.0263757	3.02638	GU	669.083	2	U	0	0	0	1	2.22901	1	LARpKADpMAR	7	0.15688	2.77011	0.196429	0	0	1	0.202638
2	3916	697.972	522.576	0	3	LARPKADPM(Oxidation)AR	TRM2A	0	0		0.60391	0	129.102386474609375|0.285742372274399|1|iK(C6H13N2O);157.133895874023438|0.252949953079224|1|a2;175.119110107421875|0.22860187292099|1|y1;185.128433227539063|0.180648759007454|1|b2;245.625961303710938|0.39460551738739|2|y4;341.230072021484375|0.197656080126762|1|b3;402.722412109375|0.264299750328064|2|b7+C3O;426.245788574218693|0.636459946632385|1|y4-C1H4O1S1;431.8936767578125|0.460111379623413|3…	25.6639	0	27.326	0	522.576	2	5	49	44	0	0	0.000688705	0.231069	0.174753	0.000315589	0.0332041	8.0332	U	324.036	1	U	0	0	0	1	5.53652	1	LARPKADPMAR	-1	0	0.828399	0.2	0	0	1	0.50332
2	3947	702.262	632.26	0	3	LARPKADPM(Oxidation)AR	TRM2A	0	0		0.343657	0	136.0616455078125|1.0|1|MI:A';175.119171142578125|0.16342431306839|1|y1;330.05999755859375|0.178048059344292|1|MI:A-H2O;341.230926513671875|0.121717348694801|1|b3;348.071014404296875|0.168016836047173|1|MI:A;409.219390869140625|0.115302942693233|1|PKA+U';426.24615478515625|0.377992570400238|1|y4-C1H4O1S1;490.244781494140625|0.477404922246933|1|y4;677.35833740234375|0.208163544535637|2|[M+2H] U';7…	100	17.8048	22.0598	0	632.26	2	5	49	44	24.8596	0	0.000688705	0.383095	0.0947211	0.000217281	0.0316246	5.03162	AU	653.088	2	U	0	0	0	1	3.33479	1	LARpKADpMAR	7	0.116953	2.11816	0.181818	0	0	1	0.303162
2	3948	702.394	624.256	0	3	LARPKADPM(Oxidation)AR	TRM2A	0	0		0.912176	0	112.050521850585938|1.0|1|MI:C';113.034538269042983|0.127914145588875|1|MI:U';129.102371215820313|0.235366210341454|1|iK(C6H13N2O);175.119369506835938|0.162565410137177|1|y1;226.082473754882813|0.157915815711021|1|MI:C-H3PO4;226.119216918945313|0.177584439516068|1|b1+U';227.067047119140653|0.166992768645287|1|MI:C-NH3-HPO3;306.049346923828068|0.293745905160904|1|MI:C-H2O;307.033203125|0.202889144…	20.0182	0	100	29.3746	624.257	2	5	49	44	14.3784	0	0.000688705	0.526189	0.0519246	0.000569432	0.0231906	5.02319	CU	629.077	2	U	0	0	0	1	1.66275	2	LARpKADpMAR	7	0.145937	1.47046	0.185567	0	0	1	0.302319
2	3977	706.451	637.592	0	3	LARPKADPM(Oxidation)AR	TRM2A	0	0		0.69299	0	129.102371215820313|0.155532002449036|1|iK(C6H13N2O);152.056655883789063|1.0|1|MI:G';153.101409912109375|0.110197141766548|1|PM-CO-C1H4O1S1;157.108596801757813|0.115695238113403|1|y1-H2O1;175.118576049804659|0.161785751581192|1|y1;246.155319213867188|0.10321456938982|1|y2;426.2457275390625|0.342961400747299|1|y4-C1H4O1S1;472.23583984375|0.112769640982151|1|y4-H2O1;490.244323730468693|0.4275979101…	26.9701	0	18.8081	0	637.592	2	5	49	44	100	0	0.000688705	0.525857	0.0519978	0.000441845	0.0306074	6.03061	GU	669.083	2	U	0	0	0	1	1.66683	2	LARPKADPMAR	-1	0	1.7929	0.234375	0	0	1	0.303061
2	3994	708.791	568.545	0	3	HASFSDVRR	TRM2A	0	0		0.186735	0	110.071243286132813|0.441158592700958|1|a1;112.050506591796875|1.0|1|MI:C';175.071060180664063|0.214436054229736|1|SD-CO;175.119384765625|0.33106592297554|1|y1;209.103683471679688|0.351397484540939|1|b2;226.082412719726563|0.191359043121338|1|MI:C-H3PO4;306.049102783203125|0.320706129074097|1|MI:C-H2O;563.77435302734375|0.512508571147919|2|[M+2H] C3O;593.788818359375|0.318843543529511|2|[M+2H] U'…	45.9007	0	100	32.0706	568.545	2	4	56	52	38.9104	0	0.000688705	0.286813	0.140185	0.000106167	0.0436633	3.04366	CU	629.077	2	U	0	0	0	1	3.42412	1	HASFSDVRR	-1	0	2.14315	0.216216	0	0	1	0.380458
2	4004	710.264	522.576	0	3	LARPKADPM(Oxidation)AR	TRM2A	0	0		0.370316	0	115.038856506347642|0.201988533139229|1|MI:ribose-H2O-HPO3;129.102340698242188|0.272569209337235|1|iK(C6H13N2O);157.1339111328125|0.22315502166748|1|a2;158.092498779296875|0.1600172072649|1|y1-H3N1;175.119033813476563|0.258359879255295|1|y1;185.128280639648438|0.198665171861649|1|b2;213.626708984375|0.466672033071518|2|y4-C1H4O1S1;245.62615966796875|0.61580353975296|2|y4;246.156478881835938|0.189…	27.5569	0	25.1352	0	522.576	2	5	49	44	0	0	0.000688705	1.28642	0.00186652	0.000193519	0.0546431	14.0546	U	324.036	1	U	0	0	0	1	4.43005	2	LArPKADPMAr	10	0.16942	1.77298	0.201923	0	0	1	0.805464
2	4006	710.507	622.278	0	3	RRQEGESEPPVTR	TRM2A	0	0		0.264666	0	112.086578369140625|0.090921841561794|1|a1-H3N1;157.10833740234375|0.115306347608566|1|y1-H2O1;158.091827392578125|0.107004940509796|1|y1-H3N1;175.118911743164063|0.304642170667648|1|y1;181.107864379882813|0.103462420403957|1|a1+C3O;187.070404052734375|0.087989374995232|1|EG;199.071380615234375|0.08605570346117|1|ES-H2O1;209.102615356445313|0.154992878437042|1|b1+C3O;213.01568603515625|0.08803581…	10.4462	0	10.3729	0	622.278	1	1	25	24	10.8123	0	0.000688705	2.91478	1.37697e-06	0.000164696	0.062042	19.062	U	324.036	1	U	0	0	0	1	5.45027	2	RRqEGESEPPVTR	2	0.140384	1.7146	0.370079	0	0	1	0.838504
2	4012	711.246	723.958	0	3	RRQEGESEPPVTR	TRM2A	0	0		0.02925	0	112.050437927246094|1.0|1|MI:C';157.10845947265625|0.090646214783192|1|y1-H2O1;158.0926513671875|0.114029847085476|1|y1-H3N1;175.118682861328125|0.248745307326317|1|y1;226.08233642578125|0.279645055532455|1|MI:C-H3PO4;259.140045166015625|0.138520076870918|1|y2-H3N1;276.167205810546875|0.11638468503952|1|y2;285.174468994140625|0.249465093016624|2|y5;306.04876708984375|0.490263223648071|1|MI:C-H2O;…	19.3271	0	100	49.0263	723.958	1	1	25	24	10.7791	0	0.000688705	2.05581	6.18663e-05	2.11758e-05	0.0393635	17.0394	CU	629.077	2	U	0	0	0	1	4.35466	2	RRQEGESEPPVTR	-1	0	2.15814	0.29771	0.00425266	0	1	0.669947
2	4037	714.641	624.256	0	3	LARPKADPM(Oxidation)AR	TRM2A	0	0		1.00995	0	112.050460815429702|1.0|1|MI:C';113.034622192382813|0.108042232692242|1|MI:U';115.039146423339844|0.11715816706419|1|MI:ribose-H2O-HPO3;129.102081298828125|0.125247597694397|1|iK(C6H13N2O);157.133819580078125|0.104730069637299|1|a2;158.091842651367188|0.096877284348011|1|y1-H3N1;175.11920166015625|0.177417725324631|1|y1;185.12896728515625|0.101178087294102|1|b2;195.0054931640625|0.086124539375305…	16.8225	0	100	31.3397	624.257	2	5	49	44	8.58569	0	0.000688705	0.866166	0.0119005	0.000630467	0.0315624	12.0316	CU	629.077	2	U	0	0	0	1	3.86736	2	LARPKADPMAR	-1	0	1.43646	0.198582	0	0	1	0.703156
2	4044	715.51	632.26	0.000745156	3	LARPKADPM(Oxidation)AR	TRM2A	0	0		0.185495	0	129.102264404296875|0.125337600708008|1|iK(C6H13N2O);136.0616455078125|1.0|1|MI:A';175.119216918945313|0.181784838438034|1|y1;330.060302734375|0.165383547544479|1|MI:A-H2O;341.2294921875|0.122099310159683|1|b3;348.0706787109375|0.183162868022919|1|MI:A;426.246002197265625|0.343861430883408|1|y4-C1H4O1S1;490.244842529296875|0.465694397687912|1|y4;569.3411865234375|0.161636352539063|1|ARPKAD-CO-C1H…	100	16.5384	29.8062	0	632.26	2	5	49	44	33.1252	0	0.00201748	0.099221	0.286481	0.000117281	0.0270196	5.02702	AU	653.088	2	U	0	0	0	1	1.66486	2	LARPKADPMAR	-1	0	0.990568	0.144737	0	0	1	0.302702
2	4048	716.037	616.274	0	3	RRQEGESEPPVTR	TRM2A	0	0		0.27563	0	112.087097167968764|0.187169462442398|1|a1-H3N1;175.118759155273438|0.377969533205032|1|y1;259.140380859375|0.18589198589325|1|y2-H3N1;285.17425537109375|0.515436947345734|2|y5;472.28857421875|0.388447463512421|1|y4;507.207183837890625|0.175337165594101|1|b2+ribose-H2O;531.59954833984375|0.450559228658676|3|[M+3H] C3O;539.93011474609375|0.69503390789032|3|[M+3H-NH3] U'-H2O;545.6051025390625|1.0|3…	83.1499	32.0554	35.6658	0	616.274	1	1	25	24	30.4987	0	0.000688705	0.592848	0.0390428	0.000169864	0.0489535	8.04895	U-H2O1	306.025	1	U	0	0	0	1	4.38637	1	RRQEGESEPPVTR	-1	0	1.96883	0.170732	0.0105497	0	1	0.337413
2	4099	723.057	622.277	0	3	RRQEGESEPPVTR	TRM2A	0	0		0.657	0	157.108352661132813|0.085309647023678|1|y1-H2O1;158.092315673828125|0.124989926815033|1|y1-H3N1;175.119110107421875|0.268634647130966|1|y1;209.102676391601563|0.132842764258385|1|b1+C3O;227.066268920898438|0.111153952777386|1|MI:U-H3PO4;259.139923095703125|0.144199058413506|1|y2-H3N1;285.17431640625|0.396825224161148|2|y5;294.179840087890625|0.099922679364681|1|PPV;375.234771728515625|0.081098526…	15.7775	0	0	0	622.278	1	1	25	24	0	0	0.000688705	1.65427	0.00036634	0.000408837	0.0642717	15.0643	U	324.036	1	U	0	0	0	1	4.36815	2	RRQEGESEPPVTR	-1	0	1.20652	0.377551	0	0	1	0.672023
2	4100	723.189	723.957	0	3	RRQEGESEPPVTR	TRM2A	0	0		1.82493	0	112.050483703613281|1.0|1|MI:C';157.10833740234375|0.100782677531242|1|y1-H2O1;175.11895751953125|0.282994359731674|1|y1;197.12811279296875|0.224946573376656|1|PV;217.082305908203125|0.124701380729675|1|ES;226.082687377929688|0.275034457445145|1|MI:C-H3PO4;245.07672119140625|0.184026300907135|1|MI:U-HPO3;259.13995361328125|0.135877504944801|1|y2-H3N1;285.17431640625|0.290696769952774|2|y5;306.048…	27.8587	9.05585	100	49.8017	723.958	1	1	25	24	14.411	0	0.000688705	1.72395	0.000269063	0.00132118	0.0283195	16.0283	CU	629.077	2	U	0	0	0	1	4.89034	2	RRQeGeSePPVTR	7	0.162623	0.979043	0.195876	0.00648104	0	1	0.75236
2	4102	723.456	522.576	0	3	LARPKADPM(Oxidation)AR	TRM2A	0	0		0.0199265	0	115.038894653320327|0.155684113502502|1|MI:ribose-H2O-HPO3;129.102096557617188|0.280518770217896|1|iK(C6H13N2O);157.133285522460938|0.352167725563049|1|a2;158.092193603515625|0.157204553484917|1|y1-H3N1;175.11883544921875|0.328783541917801|1|y1;181.097427368164063|0.145201444625855|1|PM-C1H4O1S1;185.128692626953125|0.258352309465408|1|b2;213.016265869140653|0.190610617399216|1|MI:ribose;228.14631…	38.9169	0	30.5687	0	522.576	2	5	49	44	20.7272	0	0.000688705	1.18951	0.00286462	1.04131e-05	0.0352466	12.0352	U	324.036	1	U	0	0	0	1	3.86939	2	LArPKADPMAr	10	0.181403	1.19268	0.210084	0	0	1	0.703525
2	4119	725.658	546.581	0.000745156	3	LASYLDKVR	A2A4G1, P02533, P08727, P08730-1, P08779, P13645, P19001, P19012, Q04695, Q99456, Q9QWL7	0	0		1.58119	0	129.102127075195313|1.0|1|iK(C6H13N2O);136.061553955078125|0.607456088066101|1|MI:A';157.13372802734375|0.350039958953857|1|a2;175.11883544921875|0.521451890468597|1|y1;185.128448486328125|0.243942841887474|1|b2;274.188018798828125|0.412554800510407|1|y2;402.283203125|0.369994550943375|1|y3;412.6995849609375|0.504814624786377|2|y5+ribose-H2O;453.246490478515625|0.745308458805084|2|y6+U';517.31103…	60.7456	0	42.5025	0	546.582	1	0	1	1	57.8915	0	0.00201748	0.103421	0.282209	0.000864252	0.0276474	9.02765	AU-H1O3P1	573.122	2	U	0	0	0	1	2.82805	2	LASYlDKVR	4	2.79553	1.73086	0.115789	0.00694744	0	1	0.628456
2	4132	727.36	624.256	0	3	LARPKADPM(Oxidation)AR	TRM2A	0	0		0.423313	0	112.050399780273438|1.0|1|MI:C';158.092193603515625|0.099031634628773|1|y1-H3N1;175.119247436523438|0.176352024078369|1|y1;185.1275634765625|0.082310944795609|1|b2;213.015548706054688|0.098327733576298|1|MI:ribose;226.082427978515625|0.100478172302246|1|MI:C-H3PO4;227.066192626953125|0.111266776919365|1|MI:C-NH3-HPO3;246.156219482421875|0.118793487548828|1|y2;306.048492431640625|0.267117559909821…	19.5765	0	100	26.7118	624.257	2	5	49	44	10.7723	0	0.000688705	0.315291	0.125005	0.000264256	0.0148051	8.0148	CU	629.077	2	U	0	0	0	1	2.75814	2	LARPkADPMAR	4	0.154385	2.25687	0.176923	0	0	1	0.501481
2	4145	729.125	576.549	0	3	HASFSDVRR	TRM2A	0	0		0.326756	0	110.071182250976563|0.251313894987106|1|a1;136.061538696289063|1.0|1|MI:A';157.108230590820313|0.142715901136398|1|y1-H2O1;175.118896484375|0.374680817127228|1|y1;181.108627319335938|0.136473461985588|1|a2;209.10321044921875|0.21713887155056|1|b2;307.033233642578125|0.130520462989807|1|MI:U-H2O;329.183074951171932|0.110802873969078|1|DVR-C1H2N2;330.059356689453125|0.150884613394737|1|MI:A-H2O;358…	100	15.0885	20.2271	0	576.549	2	4	56	52	21.2557	0	0.000688705	0.276664	0.145984	0.000188391	0.0225384	4.02254	AU	653.088	2	U	0	0	0	1	1.70018	2	HASFSDVRR	-1	0	1.74807	0.174757	0	0	1	0.377817
2	4184	734.494	568.545	0	3	HASFSDVRR	TRM2A	0	0		0.616148	0	110.071151733398438|0.478643536567688|1|a1;112.050430297851563|0.92355740070343|1|MI:C';138.066192626953125|0.119323544204235|1|b1;157.107772827148438|0.114723518490791|1|y1-H2O1;159.076492309570313|0.193679302930832|1|AS;175.071075439453125|0.108452685177326|1|SD-CO;175.118988037109375|0.374426305294037|1|y1;181.1082763671875|0.256443589925766|1|a2;209.10302734375|0.398490935564041|1|b2;215.6478…	33.3969	0	92.3557	26.4653	568.545	2	4	56	52	31.9841	0	0.000688705	1.51857	0.000668114	0.000350308	0.053448	9.05345	CU	629.077	2	U	0	0	0	1	3.40506	2	HAsFsDVRR	4	0.160163	1.97593	0.272727	0	0	1	0.756681
2	4186	734.831	466.864	0	3	HASFSDVRR	TRM2A	0	0		0.794926	0	110.071182250976563|1.0|1|a1;120.080902099609375|0.305854350328445|1|iF;138.065933227539063|0.254778802394867|1|b1;175.07122802734375|0.280899047851563|1|SD-CO;175.118804931640653|0.57719349861145|1|y1;181.108612060546875|0.471679031848908|1|a2;209.103515625|0.592632174491882|1|b2;215.647979736328125|0.94385576248169|2|y3;227.066177368164063|0.653333425521851|1|SD-CO+C3O;309.120452880859375|0.262…	36.0914	0	38.3368	0	466.865	2	4	56	52	0	0	0.000688705	0.363892	0.102524	0.000371123	0.0912715	7.09127	U	324.036	1	U	0	0	0	1	2.30134	2	HASFSdVRR	5	0.653333	1.60252	0.190476	0.012593	0	1	0.511409
2	4194	735.965	622.277	0	3	RRQEGESEPPVTR	TRM2A	0	0		0.853167	0	112.086814880371094|0.132351219654083|1|a1-H3N1;157.108444213867188|0.149933040142059|1|y1-H2O1;158.092193603515625|0.166905000805855|1|y1-H3N1;164.081390380859347|0.135798573493958|1|iP+U'-H2O;175.118896484375|0.454645216464996|1|y1;181.10833740234375|0.414912611246109|1|a1+C3O;209.103256225585966|0.668276727199555|1|b1+C3O;213.016220092773438|0.149097830057144|1|MI:ribose;227.066360473632813|0.…	30.0076	0	25.2098	0	622.278	1	1	25	24	24.5164	0	0.000688705	0.876026	0.011397	0.000530907	0.0361628	13.0362	U	324.036	1	U	0	0	0	1	3.81125	2	RRqEGESEPPVTR	2	0.525475	1.22752	0.245902	0	0	1	0.586347
2	4196	736.229	723.958	0	3	RRQEGESEPPVTR	TRM2A	0	0		0.578126	0	112.050445556640625|0.862800121307373|1|MI:C';112.086723327636719|0.140626698732376|1|a1-H3N1;157.109130859375|0.151095658540726|1|y1-H2O1;175.11895751953125|0.368931084871292|1|y1;197.128738403320313|0.205234035849571|1|PV;217.0821533203125|0.138323500752449|1|ES;226.082687377929688|0.195241644978523|1|MI:C-H3PO4;228.098403930664063|0.175593212246895|1|GES-CO-H2O1;306.047821044921875|0.365133970…	45.063	18.5753	86.28	36.5134	723.958	1	1	25	24	22.893	0	0.000688705	0.482012	0.0626271	0.000418539	0.0136716	9.01367	CU	629.077	2	U	0	0	0	1	2.71574	2	RRqEGESEPPVTR	2	0.235199	2.21587	0.141975	0.00650214	0	1	0.417806
2	4198	736.493	522.576	0	3	LARPKADPM(Oxidation)AR	TRM2A	0	0		0.60391	0	115.038879394531236|0.210154995322227|1|MI:ribose-H2O-HPO3;129.102264404296875|0.274314194917679|1|iK(C6H13N2O);157.133575439453125|0.305742025375366|1|a2;175.11920166015625|0.288040429353714|1|y1;185.092071533203125|0.158833146095276|1|DP-CO;185.128616333007813|0.166927561163902|1|b2;213.0162353515625|0.179166585206985|1|MI:ribose;245.625900268554688|0.630861818790436|2|y4;246.156173706054688|0.…	37.9829	0	30.4456	0	522.576	2	5	49	44	23.0691	0	0.000688705	0.922239	0.0093047	0.000315589	0.0348363	12.0348	U	324.036	1	U	0	0	0	1	3.86916	2	LArPKADPMAr	10	0.184573	2.27495	0.151261	0	0	1	0.703484
2	4228	740.616	621.742	0	2	HASFSDVR	TRM2A	0	0		1.46834	0	110.071189880371094|0.810413777828217|1|a1;138.066207885742188|0.194949999451637|1|b1;157.060867309570313|0.139380902051926|1|SD-CO-H2O1;157.108627319335938|0.133434280753136|1|y1-H2O1;158.092544555664063|0.15936367213726|1|y1-H3N1;175.071273803710938|0.287193089723587|1|SD-CO;175.118988037109375|0.451634407043457|1|y1;181.1083984375|0.461952120065689|1|a2;209.1033935546875|0.736891269683838|1|b2…	33.3894	0	25.5965	0	621.743	2	17	125	108	24.5072	0	0.000688705	1.79814	0.000193707	0.00091293	0.103285	17.1033	U	324.036	1	U	0	0	0	1	3.48759	2	HAsFSDVR	2	1.49994	1.87307	0.311475	0	0	1	0.871898
2	4239	742.106	576.548	0	3	HASFSDVRR	TRM2A	0	0		2.12643	0	110.071159362792983|0.415107995271683|1|a1;136.061569213867188|1.0|1|MI:A';175.071075439453125|0.094742894172668|1|SD-CO;175.11883544921875|0.279867142438889|1|y1;181.10845947265625|0.184527412056923|1|a2;209.103378295898438|0.285227417945862|1|b2;215.648223876953125|0.294983148574829|2|y3;227.066757202148438|0.151066035032272|1|SD-CO+C3O;278.123870849609375|0.111345782876015|1|b3-H2O1;307.033294…	100	15.4113	24.1388	0	576.549	2	4	56	52	24.0108	0	0.000688705	0.641578	0.0316505	0.00122599	0.0499068	7.04991	AU	653.088	2	U	0	0	0	1	4.55615	1	HASFSdVRR	5	0.151066	2.37056	0.171717	0	0	1	0.506238
2	4259	744.823	632.259	0	3	LARPKADPM(Oxidation)AR	TRM2A	0	0		1.99602	0	129.101882934570313|0.17720028758049|1|iK(C6H13N2O);136.0615234375|1.0|1|MI:A';158.092254638671875|0.072807341814041|1|y1-H3N1;159.0765380859375|0.085483469069004|1|AD-CO;175.118698120117188|0.197926208376884|1|y1;213.01611328125|0.080199047923088|1|MI:ribose;226.154495239257813|0.085706278681755|1|PK;246.155349731445313|0.104720257222652|1|y2;285.1737060546875|0.131754130125046|2|ARPKAD-CO-C1H2N…	100	20.3231	28.4986	9.28864	632.26	2	5	49	44	26.0576	0	0.000688705	0.297689	0.134201	0.00126201	0.020356	7.02036	AU	653.088	2	U	0	0	0	1	2.2112	2	LARPkADPMAR	4	0.13564	1.72667	0.129032	0	0	1	0.402036
2	4260	744.955	624.255	0	3	LARPKADPM(Oxidation)AR	TRM2A	0	0		1.87895	0	112.050399780273438|1.0|1|MI:C';113.034446716308594|0.084922388195992|1|MI:U';115.038925170898438|0.101329728960991|1|MI:ribose-H2O-HPO3;129.102081298828125|0.129336267709732|1|iK(C6H13N2O);157.133743286132813|0.096476286649704|1|a2;175.119094848632813|0.220975771546364|1|y1;185.128173828125|0.093108087778091|1|b2;213.015533447265625|0.121435344219208|1|MI:ribose;226.081390380859347|0.10023070871…	36.1789	0	100	29.7825	624.257	2	5	49	44	15.3189	0	0.000688705	0.503253	0.0572404	0.00117295	0.029817	9.02982	CU	629.077	2	U	0	0	0	1	2.21093	3	LARPKADPMAR	-1	0	0.735618	0.210938	0	0	1	0.602982
2	4273	746.747	637.591	0.00222058	3	LARPKADPM(Oxidation)AR	TRM2A	0	0		1.17163	0	129.10223388671875|0.227211162447929|1|iK(C6H13N2O);152.056625366210938|1.0|1|MI:G';175.11883544921875|0.250725507736206|1|y1;187.071670532226563|0.217727959156036|1|AD;363.214599609375|0.113783314824104|1|PKA-CO+U'-H2O;381.223785400390682|0.268101304769516|1|PKA-CO+U';426.246978759765625|0.294544458389282|1|y4-C1H4O1S1;489.91851806640625|0.481924802064896|3|[M+3H] U-H3PO4;490.244598388671875|0.4…	52.7963	15.6482	37.6954	0	637.592	2	5	49	44	100	0	0.00334225	0.0834649	0.302945	0.00074702	0.0238727	6.02387	GU	669.083	2	U	0	0	0	1	3.32626	1	LARPkADPMAR	4	0.502697	0.807255	0.155556	0	0	1	0.302387
2	4285	748.482	466.864	0	3	HASFSDVRR	TRM2A	0	0		0.92566	0	110.071128845214844|0.905512988567352|1|a1;120.080673217773438|0.270348072052002|1|iF;138.0660400390625|0.176874279975891|1|b1;157.060623168945313|0.354050695896149|1|SD-CO-H2O1;157.108596801757813|0.183280825614929|1|y1-H2O1;159.075927734375|0.151391834020615|1|AS;175.071197509765625|1.0|1|SD-CO;175.118881225585966|0.524969637393951|1|y1;181.108291625976563|0.470061123371124|1|a2;207.11331176757…	18.1333	0	18.0385	0	466.865	2	4	56	52	0	0	0.000688705	1.58027	0.000508404	0.000432158	0.0881204	9.08812	U	324.036	1	U	0	0	0	1	2.28305	3	HASFSdVRR	5	0.325972	2.184	0.343434	0.0112294	0	1	0.761015
2	4290	749.147	723.958	0	3	RRQEGESEPPVTR	TRM2A	0	0		0.305509	0	112.050437927246094|0.684112191200256|1|MI:C';112.086944580078125|0.136059537529945|1|a1-H3N1;157.108810424804659|0.197401434183121|1|y1-H2O1;159.0765380859375|0.17007914185524|1|EG-CO;175.119171142578125|0.367692857980728|1|y1;197.1285400390625|0.153012067079544|1|PV;199.071319580078125|0.135839879512787|1|ES-H2O1;226.082809448242188|0.15560008585453|1|MI:C-H3PO4;227.065841674804659|0.1634305119…	57.7977	20.7774	68.4112	29.3915	723.958	1	1	25	24	26.2801	0	0.000688705	0.460363	0.0686145	0.000221176	0.0218958	10.0219	CU	629.077	2	U	0	0	0	1	3.26186	2	RRqEGESEPPVTR	2	0.220689	1.53309	0.171429	0.00712961	0	1	0.501825
2	4317	752.929	621.742	0	2	HASFSDVR	TRM2A	0	0		0.879334	0	110.071151733398438|0.778533160686493|1|a1;138.066238403320313|0.197218954563141|1|b1;157.108001708984375|0.123863734304905|1|y1-H2O1;158.092300415039063|0.142604738473892|1|y1-H3N1;175.071334838867188|0.219909682869911|1|SD-CO;175.118789672851563|0.435403555631638|1|y1;181.108261108398438|0.472857385873795|1|a2;209.103286743164063|0.710238933563232|1|b2;227.066436767578125|0.367356151342392|1|SD…	40.5192	0	30.5959	0	621.743	2	17	125	108	23.257	0	0.000688705	2.06606	5.91222e-05	0.00054672	0.113364	16.1134	U	324.036	1	U	0	0	0	1	3.49335	2	HAsFSDVR	2	2.28055	0.791737	0.372727	0	0	1	0.873338
2	4329	754.595	568.872	0	3	HASFSDVRR	TRM2A	0	0		2.98041	0	110.071144104003906|0.450432181358337|1|a1;113.070671081542983|0.038999982178211|1|AS-CO-H2O1;120.080665588378906|0.072590090334415|1|iF;138.066085815429688|0.098867766559124|1|b1;157.060653686523438|0.148193567991257|1|SD-CO-H2O1;157.108123779296875|0.066322818398476|1|y1-H2O1;159.076171875|0.062850765883923|1|AS;175.071243286132813|0.338039487600327|1|SD-CO;175.118850708007813|0.203003153204918…	8.07302	0	100	24.6258	568.873	2	4	56	52	7.15948	0	0.000688705	1.89245	0.000127562	0.00169547	0.052066	11.0521	UU	630.061	2	U	0	0	0	1	1.58671	5	HASFSdVRR	5	0.0987748	1.00368	0.394422	0.003284	0	1	0.881508
2	4330	754.727	529.847	0	3	HASFSDVR	TRM2A	0	0		0.409389	0	110.071182250976563|0.788999319076538|1|a1;152.056640625|0.932886719703674|1|MI:G';175.118850708007813|0.483386933803558|1|y1;181.108642578125|0.400662630796433|1|a2;209.103347778320313|0.634529054164887|1|b2;213.016311645507813|0.348564773797989|1|MI:ribose;257.160125732421875|0.244786009192467|1|y2-H3N1;274.187744140625|0.956651508808136|1|y2;307.0333251953125|0.412411093711853|1|MI:U-H2O;710.3…	100	0	97.0265	21.9962	529.847	2	17	125	108	93.2887	0	0.000688705	0.503805	0.0571067	-0.000216914	0.0822381	7.08224	GU	669.083	2	U	0	0	0	1	4.66542	1	HASFSDVR	-1	0	1.31036	0.114754	0	0	1	0.583177
2	4348	757.084	568.545	0	3	HASFSDVRR	TRM2A	0	0		0.830854	0	110.071136474609375|0.419811189174652|1|a1;112.050392150878906|1.0|1|MI:C';120.080421447753906|0.065648138523102|1|iF;138.06597900390625|0.104193620383739|1|b1;157.060638427734375|0.165785610675812|1|SD-CO-H2O1;157.108474731445313|0.059625275433064|1|y1-H2O1;175.0712890625|0.36917844414711|1|SD-CO;175.119049072265625|0.198393642902374|1|y1;181.108306884765625|0.288981318473816|1|a2;190.0616149902…	8.20027	0	100	25.5581	568.545	2	4	56	52	0	0	0.000688705	2.15177	4.04437e-05	0.000472378	0.0633692	8.06337	CU	629.077	2	U	0	0	0	1	3.41065	2	HAsFsDVRR	4	0.0677042	1.54368	0.396825	0	0	1	0.757921
2	4359	758.452	737.293	0	3	RRQEGESEPPVTR	TRM2A	0	0		0.394621	0	112.086654663085938|0.090372644364834|1|a1-H3N1;152.056625366210938|1.0|1|MI:G';175.118972778320313|0.264808088541031|1|y1;209.103225708007813|0.115626364946365|1|b1+C3O;217.082138061523438|0.108985148370266|1|ES;259.139617919921875|0.11832021176815|1|y2-H3N1;285.1739501953125|0.311077207326889|2|y5;364.06494140625|0.119177721440792|1|MI:G;472.28759765625|0.209064602851868|1|y4;512.72625732421875…	37.2264	14.2422	25.0915	0	737.294	1	1	25	24	100	0	0.000688705	1.05678	0.00514667	0.000290952	0.0385481	14.0385	GU	669.083	2	U	0	0	0	1	3.81255	2	RRqEGESEPPVTR	2	0.115486	2.55554	0.253731	0.00431164	0	1	0.586546
2	4361	758.79	624.585	0	3	LARPKADPM(Oxidation)AR	TRM2A	0	0		0.0347907	0	113.034500122070327|0.148853734135628|1|MI:U';115.039070129394531|0.167297214269638|1|MI:ribose-H2O-HPO3;129.102127075195313|0.228585764765739|1|iK(C6H13N2O);157.1092529296875|0.113958932459354|1|y1-H2O1;157.133651733398438|0.191909834742546|1|a2;158.092987060546875|0.10279655456543|1|y1-H3N1;175.1190185546875|0.308360695838928|1|y1;185.12847900390625|0.120822727680206|1|b2;195.005935668945313|0.…	72.4351	20.7768	100	27.7217	624.585	2	5	49	44	24.3711	0	0.000688705	1.38078	0.00122953	-2.17298e-05	0.019463	10.0195	UU	630.061	2	U	0	0	0	1	3.8607	2	LARpKADpMAR	7	0.387724	1.4587	0.186047	0	0	1	0.701946
2	4367	759.584	570.244	0	3	RQEGESEPPVTR	TRM2A	0	0		0.329258	0	112.086776733398438|0.235051661729813|1|a1-H3N1;158.0926513671875|0.16477258503437|1|y1-H3N1;159.076446533203125|0.131936356425285|1|EG-CO;169.133499145507813|0.150420948863029|1|PV-CO;171.076629638671875|0.17141056060791|1|ES-CO-H2O1;175.11895751953125|0.386862337589264|1|y1;181.108413696289063|0.246411830186844|1|a1+C3O;187.071563720703125|0.211975663900375|1|EG;189.087554931640653|0.1880966722…	43.8211	13.8942	100	20.6449	570.244	2	3	22	19	28.4896	0	0.000688705	2.32939	1.84135e-05	0.000187757	0.0852447	18.0852	U	324.036	1	U	0	0	0	1	3.30373	3	rQEGESEPPVTR	0	5.24256	1.28382	0.389262	0.0163639	0	1	0.825931
2	4369	759.848	632.261	0	3	LARPKADPM(Oxidation)AR	TRM2A	0	0		0.610416	0	115.038948059082031|0.102001830935478|1|MI:ribose-H2O-HPO3;129.102081298828125|0.152734950184822|1|iK(C6H13N2O);136.061614990234375|1.0|1|MI:A';157.108245849609375|0.093233957886696|1|y1-H2O1;158.09246826171875|0.103791415691376|1|y1-H3N1;175.119125366210938|0.284993559122086|1|y1;213.015823364257813|0.127205803990364|1|MI:ribose;227.066543579101563|0.080610394477844|1|MI:U-H3PO4;245.626190185546…	100	20.9203	34.8312	12.3121	632.26	2	5	49	44	46.29	0	0.000688705	0.621155	0.0345656	-0.000385942	0.0205286	9.02053	AU	653.088	2	U	0	0	0	1	2.76129	2	LARPkADPMAR	4	0.0884439	0.994426	0.12963	0	0	1	0.502053
2	4376	760.918	466.864	0	3	HASFSDVRR	TRM2A	0	0		0.92566	0	110.071151733398438|0.916682779788971|1|a1;115.038925170898438|0.10029648989439|1|MI:ribose-H2O-HPO3;120.080650329589844|0.274532556533813|1|iF;131.0811767578125|0.084575362503529|1|AS-CO;138.066009521484375|0.173813819885254|1|b1;157.060638427734375|0.33969634771347|1|SD-CO-H2O1;157.108123779296875|0.095657162368298|1|y1-H2O1;158.092864990234375|0.088426068425179|1|y1-H3N1;159.076309204101563|0.…	13.9289	0	0	0	466.865	2	4	56	52	0	0	0.000688705	2.70605	3.4713e-06	0.000432158	0.0831397	12.0831	U	324.036	1	U	0	0	0	1	3.03118	3	HASFSDVrR	7	4.67469	1.31164	0.488722	0.0108404	0	1	1.01039
2	4377	760.987	852.314	0	2	HASFSDVRR	TRM2A	0	0		0.179053	0	110.071212768554688|0.305199772119522|1|a1;112.050445556640625|0.505810856819153|1|MI:C';157.060714721679688|0.158761724829674|1|SD-CO-H2O1;157.1085205078125|0.080726727843285|1|y1-H2O1;175.071319580078125|0.292848169803619|1|SD-CO;175.118743896484375|0.182762160897255|1|y1;181.108352661132813|0.238807380199432|1|a2;190.061065673828125|0.092657394707203|1|b1+C3O;209.10333251953125|0.4008782207965…	33.7909	17.9798	50.5811	37.4218	852.314	2	4	56	52	7.87641	0	0.000688705	1.60273	0.000460267	0.000152609	0.0377578	8.03776	CU	629.077	2	U	0	0	0	1	2.63916	3	HASFSDVRR	-1	0	0.83752	0.291429	0	0	1	0.87972
2	4380	761.261	524.515	0	3	HASFSDVR	TRM2A	0	0		0.684648	0	110.0711669921875|0.450571477413178|1|a1;113.034454345703125|0.052940927445889|1|MI:U';115.038742065429702|0.062421761453152|1|MI:ribose-H2O-HPO3;119.035171508789063|0.061310268938541|1|MI:A'-NH3;136.061569213867188|1.0|1|MI:A';158.092422485351563|0.084447711706162|1|y1-H3N1;175.11883544921875|0.213853880763054|1|y1;181.108230590820313|0.257699280977249|1|a2;195.005020141601563|0.057456612586975|…	100	27.3222	6.76863	0	524.515	2	17	125	108	5.8906	0	0.000688705	2.31093	1.99831e-05	0.000359109	0.136653	18.1367	AU	653.088	2	U	0	0	0	1	4.07809	2	HAsFSDVR	2	0.654296	1.10814	0.373832	0	0	1	1.01952
2	4384	761.693	724.287	0	3	RRQEGESEPPVTR	TRM2A	0	0		0.653749	0	112.086975097656236|0.082132376730442|1|a1-H3N1;115.038856506347642|0.071905240416527|1|MI:ribose-H2O-HPO3;157.108200073242188|0.092335924506187|1|y1-H2O1;158.092620849609375|0.074082165956497|1|y1-H3N1;175.118988037109375|0.260281264781952|1|y1;187.070709228515625|0.060076020658016|1|EG;195.004898071289063|0.100545659661293|1|MI:ribose-H2O;199.071701049804659|0.084357246756554|1|ES-H2O1;213.0155…	27.6797	10.4638	24.6805	11.7167	724.286	1	1	25	24	12.5406	0	0.000688705	1.68929	0.000313713	-0.000473502	0.0411847	17.0412	UU	630.061	2	U	0	0	0	1	2.90376	3	RRQeGeSePPVTR	7	0.176861	1.32961	0.288889	0.00424909	0	1	0.670099
2	4386	761.957	731.96	0	3	RRQEGESEPPVTR	TRM2A	0	0		2.13879	0	112.086845397949219|0.092773444950581|1|a1-H3N1;136.0616455078125|0.57298755645752|1|MI:A';157.108291625976563|0.099959395825863|1|y1-H2O1;158.092330932617188|0.056403290480375|1|y1-H3N1;175.118881225585966|0.204841211438179|1|y1;209.103408813476563|0.070665583014488|1|b1+C3O;250.092178344726563|0.047650653868914|1|MI:A-H3PO4;259.140777587890625|0.110526323318481|1|y2-H3N1;276.1669921875|0.123231…	57.2988	14.0027	19.225	7.03383	731.962	1	1	25	24	16.7011	0	0.000688705	1.85993	0.000147326	0.00156551	0.0672813	21.0673	AU	653.088	2	U	0	0	0	1	5.45311	2	RRqEGESEPPVTR	2	0.121493	1.35688	0.206704	0.00292835	0	1	0.83894
2	4411	765.211	621.742	0	2	HASFSDVR	TRM2A	0	0		1.272	0	110.071182250976563|0.759907722473145|1|a1;120.080741882324219|0.081171929836273|1|iF;138.066024780273438|0.183881506323814|1|b1;157.108612060546875|0.095209449529648|1|y1-H2O1;158.092391967773438|0.147056892514229|1|y1-H3N1;159.076278686523438|0.071684300899506|1|AS;175.071304321289063|0.147156924009323|1|SD-CO;175.118911743164063|0.34991055727005|1|y1;181.108322143554688|0.466467589139938|1|a2;…	18.7035	0	14.6688	0	621.743	2	17	125	108	12.8675	0	0.000688705	3.18876	4.09104e-07	0.00079086	0.129675	21.1297	U	324.036	1	U	0	0	0	1	2.71607	3	HAsFSDVR	2	2.9917	0.924254	0.442029	0.00358763	0	1	1.01853
2	4444	769.469	671.924	0	3	RQEGESEPPVTR	TRM2A	0	0		1.06765	0	112.050460815429702|1.0|1|MI:C';115.086570739746094|0.096811465919018|1|b1-C1H2N2;169.133392333984375|0.081315197050571|1|PV-CO;175.119110107421875|0.222663924098015|1|y1;189.086654663085966|0.068051233887672|1|ES-CO;197.128494262695341|0.056705601513386|1|PV;199.108123779296875|0.060927119106054|1|EP-CO;213.015945434570313|0.086734130978584|1|MI:ribose;226.0828857421875|0.094229191541672|1|MI:C-…	53.5546	11.563	100	16.4978	671.924	2	3	22	19	18.5957	0	0.000688705	1.29929	0.00176325	0.000717382	0.0353691	21.0354	CU	629.077	2	U	0	0	0	1	2.73692	4	RQEGESEPPVTR	-1	0	2.25344	0.141593	0.00396808	0	1	0.912306
2	4461	771.642	774.758	0	2	HASFSDVR	TRM2A	0	0		2.42211	0	110.071189880371094|0.707223892211914|1|a1;138.066116333007813|0.20126785337925|1|b1;158.092697143554688|0.154772356152535|1|y1-H3N1;175.071121215820313|0.149388372898102|1|SD-CO;175.119033813476563|0.355276376008987|1|y1;181.108383178710938|0.438132673501968|1|a2;209.103378295898438|0.732871055603027|1|b2;225.09881591796875|0.189098685979843|1|AS-CO+U'-H2O;227.066390991210938|0.380091607570648|1…	46.5583	18.6079	58.6326	38.3773	774.756	2	17	125	108	23.2273	0	0.000688705	2.58201	6.01365e-06	-0.00187654	0.0775607	19.0776	UU	630.061	2	U	0	0	0	1	4.04432	2	HAsFSDVR	2	2.36765	1.72862	0.278409	0	0	1	1.01108
2	4469	772.818	466.864	0	3	HASFSDVRR	TRM2A	0	0		0.664192	0	110.071151733398438|0.919610559940338|1|a1;115.038917541503906|0.128810346126556|1|MI:ribose-H2O-HPO3;120.080665588378906|0.27511990070343|1|iF;131.081207275390625|0.116110377013683|1|AS-CO;138.065826416015625|0.177848979830742|1|b1;157.06072998046875|0.318107604980469|1|SD-CO-H2O1;157.107955932617188|0.111904382705688|1|y1-H2O1;159.076126098632813|0.098868161439896|1|AS;175.071273803710938|1.0|1…	16.5593	0	0	0	466.865	2	4	56	52	0	0	0.000688705	1.62012	0.000426146	0.000310088	0.0727647	11.0728	U	324.036	1	U	0	0	0	1	2.65229	3	HASFSDVrR	7	4.54025	0.933103	0.373333	0.00961246	0	1	0.884096
2	4470	772.887	568.545	0	3	HASFSDVRR	TRM2A	0	0		0.616148	0	110.071189880371094|0.419840216636658|1|a1;112.0504150390625|1.0|1|MI:C';120.080711364746094|0.09210018068552|1|iF;138.065902709960938|0.094705827534199|1|b1;157.06060791015625|0.136730119585991|1|SD-CO-H2O1;157.10833740234375|0.06756491959095|1|y1-H2O1;159.076004028320313|0.095875605940819|1|AS;175.071319580078125|0.337891340255737|1|SD-CO;175.118942260742188|0.187850683927536|1|y1;181.108383178…	13.6112	0	100	25.3865	568.545	2	4	56	52	13.5552	0	0.000688705	2.38616	1.43193e-05	0.000350308	0.0544122	9.05441	CU	629.077	2	U	0	0	0	1	3.96811	2	HAsFsDVRR	4	0.205156	1.58599	0.368421	0.00483043	0	1	0.881802
2	4471	772.957	624.584	0	3	LARPKADPM(Oxidation)AR	TRM2A	0	0		0.329201	0	115.038955688476563|0.252525478601456|1|MI:ribose-H2O-HPO3;129.10205078125|0.186242833733559|1|iK(C6H13N2O);141.065521240234375|0.148571580648422|1|AD-CO-H2O1;157.108139038085966|0.159765407443047|1|y1-H2O1;157.133468627929688|0.220612779259682|1|a2;175.118804931640653|0.424786895513535|1|y1;187.070968627929688|0.157004341483116|1|AD;195.005584716796875|0.15213081240654|1|MI:ribose-H2O;213.016143…	48.3508	0	100	32.1839	624.585	2	5	49	44	29.0468	0	0.000688705	0.624405	0.0340848	0.000205614	0.0265795	9.02658	UU	630.061	2	U	0	0	0	1	2.20975	3	LARpKADpMAR	7	2.01902	1.45264	0.117347	0	0	1	0.602658
2	4472	773.059	724.286	0	3	RRQEGESEPPVTR	TRM2A	0	0		0.450787	0	112.087127685546875|0.096362188458443|1|a1-H3N1;157.108810424804659|0.080035910010338|1|y1-H2O1;158.09283447265625|0.09867113083601|1|y1-H3N1;159.077407836914034|0.071360550820827|1|EG-CO;169.13409423828125|0.084208503365517|1|PV-CO;175.118881225585966|0.292945623397827|1|y1;187.07183837890625|0.080632701516151|1|EG;189.086517333984375|0.068812839686871|1|ES-CO;195.005935668945313|0.0936021581292…	25.8721	11.1492	21.9351	0	724.286	1	1	25	24	14.5964	0	0.000688705	3.63308	5.71497e-08	0.000326498	0.0499989	25.05	UU	630.061	2	U	0	0	0	1	6.52708	2	RRqEGESEPPVTR	2	0.10059	2.21922	0.296296	0.00471654	0	1	1.00417
2	4474	773.289	737.294	0	3	RRQEGESEPPVTR	TRM2A	0	0		0.102075	0	112.087059020996094|0.139314755797386|1|a1-H3N1;152.056625366210938|0.992078423500061|1|MI:G';157.108474731445313|0.106245629489422|1|y1-H2O1;158.092758178710938|0.101482167840004|1|y1-H3N1;175.118896484375|0.331276714801788|1|y1;259.140472412109375|0.139726608991623|1|y2-H3N1;285.17413330078125|0.3044313788414|2|y5;364.064971923828068|0.135441079735756|1|MI:G;472.287139892578125|0.21472260355949…	53.6139	18.8637	28.6425	11.8079	737.294	1	1	25	24	99.2078	0	0.000688705	1.46128	0.000860985	-7.52591e-05	0.0393753	13.0394	GU	669.083	2	U	0	0	0	1	3.81299	2	RRqEGESEPPVTR	2	0.111129	1.04147	0.221374	0.00487857	0	1	0.586615
2	4475	773.374	524.515	0	3	HASFSDVR	TRM2A	0	0		0.568283	0	110.071159362792983|0.467386424541473|1|a1;115.038612365722656|0.062737889587879|1|MI:ribose-H2O-HPO3;136.061569213867188|1.0|1|MI:A';157.10821533203125|0.067065842449665|1|y1-H2O1;158.092254638671875|0.08541402220726|1|y1-H3N1;175.118988037109375|0.216981649398804|1|y1;181.108383178710938|0.269112825393677|1|a2;209.103240966796875|0.418093323707581|1|b2;213.015899658203125|0.059745658189058|1|MI…	100	21.6125	10.6453	0	524.515	2	17	125	108	7.22647	0	0.000688705	2.23933	2.74415e-05	0.000298073	0.139674	19.1397	AU	653.088	2	U	0	0	0	1	4.07981	2	HASFSdVR	5	0.154317	1.35732	0.32381	0	0	1	1.01995
2	4476	773.478	570.244	0	3	RQEGESEPPVTR	TRM2A	0	0		0.80226	0	112.086853027343764|0.160174041986465|1|a1-H3N1;115.038642883300781|0.137563288211823|1|MI:ribose-H2O-HPO3;157.1082763671875|0.14051778614521|1|y1-H2O1;159.076309204101563|0.148161575198174|1|EG-CO;171.076309204101563|0.158037781715393|1|ES-CO-H2O1;175.118606567382813|0.318465113639832|1|y1;181.108444213867188|0.200834721326828|1|a1+C3O;187.071212768554688|0.239570528268814|1|EG;189.0871429443359…	33.08	0	69.417	18.6995	570.244	2	3	22	19	24.0667	0	0.000688705	2.64256	4.59891e-06	0.000457484	0.0874331	19.0874	U	324.036	1	U	0	0	0	1	3.66816	3	rQEGESEPPVTR	0	6.29328	1.50534	0.382022	0.0154964	0	1	0.917039
2	4479	773.76	731.962	0	3	RRQEGESEPPVTR	TRM2A	0	0		0.089498	0	112.087066650390625|0.095098383724689|1|a1-H3N1;129.113677978515625|0.062733605504036|1|a1;136.06158447265625|0.51601642370224|1|MI:A';157.108535766601563|0.094594836235046|1|y1-H2O1;158.092636108398438|0.059278316795826|1|y1-H3N1;175.118820190429688|0.186907216906548|1|y1;209.103103637695341|0.05083629488945|1|b1+C3O;227.067031860351563|0.058556947857141|1|MI:U-H3PO4;259.1409912109375|0.09247538…	51.6016	8.55722	11.2816	0	731.962	1	1	25	24	14.7325	0	0.000688705	2.22396	2.93745e-05	6.55091e-05	0.076085	19.0761	AU	653.088	2	U	0	0	0	1	4.91621	2	RRqEGESEPPVTR	2	0.109616	1.65851	0.273292	0.00381151	0	1	0.75634
2	4485	774.491	556.245	0	3	TSLAQHFTAGPGR	TRM2A	0	0		0.34111	0	101.070915222167969|0.186859145760536|1|AG-CO;102.054885864257813|0.47072160243988|1|b1;110.071182250976563|0.436292916536331|1|iH;115.038597106933594|0.162716969847679|1|MI:ribose-H2O-HPO3;120.080795288085938|0.18651394546032|1|iF;143.081253051757813|0.184887081384659|1|a2-H2O1;161.091690063476563|0.388482928276062|1|a2;171.076339721679688|0.223166227340698|1|b2-H2O1;173.128738403320313|0.205963…	75.6666	18.1334	41.4255	0	556.246	2	2	51	49	59.1138	0	0.000688705	1.37582	0.00125682	0.000189741	0.0721079	16.0721	U	324.036	1	U	0	0	0	1	4.37239	2	tSLAQHFtAGPGR	7	0.203458	2.07525	0.197802	0.0344382	0	1	0.672676
2	4486	774.623	632.26	0	3	LARPKADPM(Oxidation)AR	TRM2A	0	0		0.185495	0	129.102188110351563|0.137738972902298|1|iK(C6H13N2O);136.061599731445313|1.0|1|MI:A';157.133758544921875|0.071268990635872|1|a2;175.11871337890625|0.186951786279678|1|y1;185.128860473632813|0.068087309598923|1|b2;213.01617431640625|0.077664129436016|1|MI:ribose;245.078445434570313|0.074021197855473|1|MI:U-HPO3;246.155532836914034|0.089273691177368|1|y2;285.174072265625|0.082873061299324|2|ARPKAD-…	100	20.1922	32.3776	8.7674	632.26	2	5	49	44	35.987	0	0.000688705	0.720837	0.0224491	0.000117281	0.0268813	9.02688	AU	653.088	2	U	0	0	0	1	2.76478	2	LArPKADPMAr	10	0.077043	1.68596	0.126582	0	0	1	0.502688
2	4488	774.961	460.861	0	3	HASFSDVRR	TRM2A	0	0		0.580226	0	110.071159362792983|1.0|1|a1;120.080680847167969|0.260804682970047|1|iF;138.0660400390625|0.212089166045189|1|b1;157.060394287109375|0.13696277141571|1|SD-CO-H2O1;175.071395874023438|0.169031426310539|1|SD-CO;175.118820190429688|0.471455633640289|1|y1;181.108322143554688|0.559820115566254|1|a2;195.005035400390625|0.258687824010849|1|MI:ribose-H2O;207.1126708984375|0.207143485546112|1|SF-CO;209.10…	20.9844	0	0	0	460.861	2	4	56	52	0	0	0.000688705	1.29718	0.00177978	0.000267404	0.0809668	9.08097	U-H2O1	306.025	1	U	0	0	0	1	3.03036	3	HASFSDVRR	-1	0	1.3488	0.377953	0.00924926	0	1	1.01012
2	4501	776.768	621.743	0	2	HASFSDVR	TRM2A	0	0		0.682998	0	110.071212768554688|0.770375609397888|1|a1;115.038948059082031|0.089447751641274|1|MI:ribose-H2O-HPO3;138.065963745117188|0.155711635947227|1|b1;158.092483520507813|0.155201599001884|1|y1-H3N1;159.07647705078125|0.106756642460823|1|AS;175.07159423828125|0.216301739215851|1|SD-CO;175.118942260742188|0.377976894378662|1|y1;181.1083984375|0.471038222312927|1|a2;209.103378295898438|0.75053197145462|1…	35.774	7.50598	25.6636	0	621.743	2	17	125	108	17.9996	0	0.000688705	3.25146	3.09889e-07	0.000424649	0.115431	20.1154	U	324.036	1	U	0	0	0	1	4.06596	2	HASFsDVR	4	3.8815	1.09784	0.415493	0	0	1	1.01649
2	4525	779.887	573.232	0	3	LAKEIGSTNR	TRM2A	0	0		1.77166	0	112.050430297851563|1.0|1|MI:C';129.102142333984375|0.299510568380356|1|iK(C6H13N2O);143.081466674804688|0.08299046009779|1|ST-CO-H2O1;157.13330078125|0.151689365506172|1|a2;158.092132568359347|0.101805254817009|1|y1-H3N1;175.118881225585966|0.204751700162888|1|y1;185.128448486328125|0.122907236218452|1|b2;195.005569458007813|0.075995102524757|1|MI:rib-H2O;200.139480590820313|0.07861115783453|1|A…	40.3721	11.5323	100	19.5465	573.233	2	1	7	6	37.6632	0	0.000688705	2.17582	3.63569e-05	0.00101557	0.0610952	15.0611	CU	629.077	2	U	0	0	0	1	4.47839	2	LAKEIGSTNR	-1	0	0.534456	0.273585	0.00930462	0	1	0.895677
2	4543	782.185	516.511	0	3	HASFSDVR	TRM2A	0	0		0.0633944	0	110.071189880371094|0.466524958610535|1|a1;112.050430297851563|1.0|1|MI:C';120.080482482910156|0.092535398900509|1|iF;138.06585693359375|0.125984117388725|1|b1;158.092376708984375|0.094972766935825|1|y1-H3N1;159.076431274414034|0.08068323880434|1|AS;175.071243286132813|0.115563161671162|1|SD-CO;175.11895751953125|0.272192567586899|1|y1;181.108367919921875|0.260773837566376|1|a2;209.10331726074218…	20.4808	0	100	14.351	516.512	2	17	125	108	12.5534	0	0.000688705	2.1226	4.60227e-05	3.27439e-05	0.0731636	13.0732	CU	629.077	2	U	0	0	0	1	4.04181	2	HASfSDVR	3	1.90819	1.67122	0.299213	0.00557137	0	1	1.01045
2	4548	782.928	671.925	0	3	RQEGESEPPVTR	TRM2A	0	0		0.420611	0	112.050468444824219|1.0|1|MI:C';112.086883544921875|0.117260619997978|1|a1-H3N1;158.09271240234375|0.081734970211983|1|y1-H3N1;175.118896484375|0.254879325628281|1|y1;189.0872802734375|0.087040543556213|1|ES-CO;197.128265380859347|0.086559154093266|1|PV;209.10369873046875|0.086218751966953|1|b1+C3O;213.016159057617188|0.128078252077103|1|MI:ribose;226.082656860351563|0.092598550021648|1|MI:C-H3PO…	66.0644	16.5006	100	17.8107	671.924	2	3	22	19	25.5116	0	0.000688705	1.16581	0.00318082	-0.000282618	0.0350666	14.0351	CU	629.077	2	U	0	0	0	1	2.55821	3	RQeGeSePPVTR	6	0.153922	2.44321	0.162921	0.00732262	0	1	0.639552
2	4552	783.369	554.761	0	2	GRPLSVR	TRM2A	0	0		0.0233182	0	158.092483520507813|0.16905352473259|1|y1-H3N1;173.12835693359375|0.134670346975327|1|LS-CO;175.118881225585966|0.332458287477493|1|y1;197.103240966796875|0.226614132523537|1|b2-H3N1;214.129837036132813|0.140913918614388|1|b2;274.188079833984375|0.256419092416763|1|y2;418.740234375|0.670986652374268|2|[M+2H] C3O;448.756927490234375|0.518494129180908|2|[M+2H] U';496.767120361328125|0.4324784874916…	51.9026	12.8029	30.8701	0	554.761	2	2	48	46	47.3108	0	0.000688705	0.659415	0.029302	-1.29361e-05	0.0268692	7.02687	U	324.036	1	U	0	0	0	1	1.76567	2	GRPLSVR	-1	0	1.31404	0.236842	0	0	1	0.504478
2	4563	784.813	466.865	0	3	HASFSDVRR	TRM2A	0	0		0.271989	0	110.071136474609375|1.0|1|a1;115.039047241210938|0.141722410917282|1|MI:ribose-H2O-HPO3;120.080581665039063|0.325909674167633|1|iF;138.066146850585938|0.240908846259117|1|b1;157.060821533203125|0.268656760454178|1|SD-CO-H2O1;158.0924072265625|0.138383120298386|1|y1-H3N1;159.076339721679688|0.14339816570282|1|AS;175.071243286132813|0.84267008304596|1|SD-CO;175.118865966796875|0.45665043592453|1|y1…	17.3693	0	13.994	0	466.865	2	4	56	52	0	0	0.000688705	1.91362	0.000116144	0.000126982	0.0757783	10.0758	U	324.036	1	U	0	0	0	1	2.27842	3	HASFSDVRR	-1	0	1.21619	0.416667	0.0110774	0	1	0.759472
2	4565	785.051	568.545	0	3	HASFSDVRR	TRM2A	0	0		0.723501	0	110.071151733398438|0.464760035276413|1|a1;112.050399780273438|1.0|1|MI:C';113.034706115722656|0.075393609702587|1|MI:U';120.080451965332031|0.089199416339397|1|iF;138.065902709960938|0.109632685780525|1|b1;157.060821533203125|0.142299875617027|1|SD-CO-H2O1;159.07635498046875|0.216320902109146|1|AS;175.07122802734375|0.318151265382767|1|SD-CO;175.118865966796875|0.262178629636765|1|y1;181.1083526…	22.9976	0	100	25.9692	568.545	2	4	56	52	19.1395	0	0.000688705	2.21042	3.119e-05	0.000411343	0.0485638	11.0486	CU	629.077	2	U	0	0	0	1	2.64321	3	HAsFsDVRR	4	0.277294	1.66638	0.305263	0.00358376	0	1	0.88107
2	4567	785.318	854.862	0	2	RQEGESEPPVTR	TRM2A	0	0		0.687867	0	112.087669372558594|0.085043452680111|1|a1-H3N1;157.10870361328125|0.095825985074043|1|y1-H2O1;158.093109130859347|0.055607356131077|1|y1-H3N1;175.118804931640653|0.175720021128654|1|y1;259.1419677734375|0.087081760168076|1|y2-H3N1;276.16656494140625|0.114727057516575|1|y2;285.16644287109375|0.058735340833664|1|b2;375.237579345703125|0.047747194766998|1|y3;414.211120605468693|0.084696769714355|1|…	16.1034	8.48202	9.17521	0	854.862	2	3	22	19	8.85957	0	0.000688705	3.2733	2.81319e-07	0.000588031	0.0669544	22.067	U	324.036	1	U	0	0	0	1	5.49107	2	RQEGEsEPPVTR	5	0.060871	2.34661	0.411765	0	0	1	0.915178
2	4569	785.519	724.286	0	3	RRQEGESEPPVTR	TRM2A	0	0		0.174653	0	112.086929321289063|0.159975245594978|1|a1-H3N1;115.0863037109375|0.132142603397369|1|b1-C1H2N2;158.091949462890625|0.116956740617752|1|y1-H3N1;175.118850708007813|0.37350070476532|1|y1;189.086578369140653|0.119587369263172|1|ES-CO;213.01617431640625|0.099977180361748|1|MI:ribose;227.066177368164063|0.177125513553619|1|MI:U-H3PO4;227.102676391601563|0.111439809203148|1|EP;240.097671508789063|0.09…	52.4167	18.5153	37.795	12.071	724.286	1	1	25	24	26.8436	0	0.000688705	2.22229	2.95923e-05	0.000126498	0.0379692	18.038	UU	630.061	2	U	0	0	0	1	4.89557	2	RRQEGESEPPVTR	-1	0	1.17298	0.224044	0.00972868	0	1	0.753164
2	4573	786.046	524.515	0	3	HASFSDVR	TRM2A	0	0		0.684648	0	110.071189880371094|0.456023037433624|1|a1;119.035331726074219|0.073418900370598|1|MI:A'-NH3;120.080528259277344|0.073857232928276|1|iF;136.06158447265625|1.0|1|MI:A';158.091995239257813|0.103084951639175|1|y1-H3N1;175.118927001953125|0.21908612549305|1|y1;181.108154296875|0.258514165878296|1|a2;195.005096435546875|0.091702170670033|1|MI:rib-H2O;209.103302001953125|0.403271675109863|1|b2;213.0160…	100	26.6854	23.9235	0	524.515	2	17	125	108	15.6421	0	0.000688705	1.96595	9.21163e-05	0.000359109	0.116671	17.1167	AU	653.088	2	U	0	0	0	1	4.06667	2	HAsFSDVR	2	0.553105	1.36257	0.326531	0.00557106	0	1	1.01667
2	4579	786.855	737.293	0	3	RRQEGESEPPVTR	TRM2A	0	0		1.22589	0	112.086975097656236|0.23855547606945|1|a1-H3N1;115.039237976074219|0.139596089720726|1|MI:ribose-H2O-HPO3;152.056625366210938|1.0|1|MI:G';157.108367919921875|0.179502636194229|1|y1-H2O1;175.11883544921875|0.399342119693756|1|y1;209.103424072265625|0.152719885110855|1|b1+C3O;259.140899658203125|0.144213452935219|1|y2-H3N1;285.174163818359375|0.269174307584763|2|y5;472.288909912109375|0.27392530441…	89.9793	32.3729	53.8597	16.1385	737.294	1	1	25	24	100	0	0.000688705	0.386669	0.0933311	0.000903842	0.0318833	11.0319	GU	669.083	2	U	0	0	0	1	3.26727	2	RRqEGESEPPVTR	2	0.330454	1.96026	0.19403	0.00521006	0	1	0.502657
2	4600	789.548	621.742	0	2	HASFSDVR	TRM2A	0	0		1.37017	0	110.0711669921875|0.85252583026886|1|a1;138.066177368164063|0.163656190037727|1|b1;158.092330932617188|0.168163537979126|1|y1-H3N1;175.0711669921875|0.226817488670349|1|SD-CO;175.118881225585966|0.449410438537598|1|y1;181.108306884765625|0.484543293714523|1|a2;209.103302001953125|0.732302486896515|1|b2;213.0169677734375|0.110269665718079|1|MI:ribose;227.066207885742188|0.35378485918045|1|SD-CO+C3…	57.2897	14.0888	39.7771	0	621.743	2	17	125	108	33.196	0	0.000688705	1.69921	0.000300231	0.000851895	0.0846137	14.0846	U	324.036	1	U	0	0	0	1	3.47692	2	HASFSdVR	5	0.353785	1.28587	0.264706	0	0	1	0.869231
2	4607	790.348	460.861	0	3	HASFSDVRR	TRM2A	0	0		0.712663	0	110.071151733398438|1.0|1|a1;120.080703735351563|0.368943631649017|1|iF;131.081161499023438|0.150793015956879|1|AS-CO;138.066146850585938|0.215786784887314|1|b1;158.092849731445313|0.185970261693001|1|y1-H3N1;159.076751708984375|0.163639038801193|1|AS;175.07135009765625|0.139191940426826|1|SD-CO;175.118865966796875|0.597149848937988|1|y1;181.108322143554688|0.527041375637054|1|a2;207.112640380859…	19.9919	0	0	0	460.861	2	4	56	52	0	0	0.000688705	0.790118	0.0165989	0.000328439	0.076066	10.0761	U-H2O1	306.025	1	U	0	0	0	1	2.65352	3	HASFSDVRR	-1	0	1.21087	0.30303	0.0120485	0	1	0.884508
2	4609	790.615	556.245	0	3	TSLAQHFTAGPGR	TRM2A	0	0		0.0918107	0	101.071029663085938|0.318826049566269|1|AG-CO;102.054756164550781|0.457625865936279|1|b1;110.071197509765625|0.612599313259125|1|iH;143.08160400390625|0.312718331813812|1|a2-H2O1;158.0926513671875|0.204310491681099|1|y1-H3N1;161.09210205078125|0.624449789524078|1|a2;171.076568603515625|0.28227761387825|1|b2-H2O1;173.1287841796875|0.317549288272858|1|SL-CO;175.119003295898438|0.446124136447907|1|y…	100	29.6119	63.6517	0	556.246	2	2	51	49	90.233	0	0.000688705	2.49913	8.68125e-06	5.10693e-05	0.0777492	24.0777	U	324.036	1	U	0	0	0	1	4.0003	3	TSLAQHFTAGpGR	10	0.218167	1.36352	0.24031	0.0247236	0	1	0.923146
2	4613	791.167	624.585	0	3	LARPKADPM(Oxidation)AR	TRM2A	0	0		0.51511	0	113.034416198730469|0.295531898736954|1|MI:U';115.038963317871094|0.273810684680939|1|MI:ribose-H2O-HPO3;129.102249145507813|0.24337562918663|1|iK(C6H13N2O);157.133636474609375|0.264098852872849|1|a2;175.11883544921875|0.477656275033951|1|y1;182.092041015625|0.16807496547699|1|iP+U';185.092422485351563|0.194094851613045|1|DP-CO;185.128631591796875|0.228504911065102|1|b2;187.071258544921875|0.1738…	77.944	19.5122	90.1439	27.8055	624.585	2	5	49	44	35.6254	0	0.000688705	1.58734	0.000492728	-0.00032173	0.0234789	12.0235	UU	630.061	2	U	0	0	0	1	3.86291	2	LARpKADpMAR	7	0.885622	1.06616	0.177143	0	0	1	0.702348
2	4614	791.299	706.824	0	2	LAKEIGSTNR	TRM2A	0	0		0.916312	0	129.102127075195313|0.365011900663376|1|iK(C6H13N2O);157.107879638671875|0.129990845918655|1|y1-H2O1;157.1337890625|0.171614617109299|1|a2;158.092575073242188|0.139706179499626|1|y1-H3N1;175.118927001953125|0.475995510816574|1|y1;183.113067626953125|0.184955969452858|1|AK-H3N1;185.128311157226563|0.148694634437561|1|b2;200.139678955078125|0.125234603881836|1|AK;241.0816650390625|0.110204286873341…	62.3712	19.2512	61.384	44.2607	706.825	2	1	7	6	44.0507	0	0.000688705	0.326343	0.119528	0.000647672	0.0260413	11.026	U	324.036	1	U	0	0	0	1	3.3478	2	LAkEIGSTNR	2	0.259106	1.17074	0.132867	0.0082561	0	1	0.66956
2	4632	793.678	471.856	0	3	GRPLSVR	TRM2A	0	0		0.766216	0	112.050407409667969|0.95470529794693|1|MI:C';113.034523010253906|0.091437920928001|1|MI:U';158.092269897460938|0.147122859954834|1|y1-H3N1;175.118759155273438|0.31135356426239|1|y1;213.016006469726563|0.123462781310081|1|MI:ribose;227.066177368164063|0.090935833752155|1|MI:C-NH3-HPO3;274.187042236328125|0.208072021603584|1|y2;361.219879150390682|0.108042307198048|1|y3;418.740509033203125|0.635593…	16.5314	0	95.4705	0	471.857	2	2	48	46	0	0	0.000688705	0.435447	0.0761799	0.000361544	0.027474	8.02747	CU	629.077	2	U	0	0	0	1	2.34936	2	GRPLSVR	-1	0	0.917443	0.150538	0	0	1	0.671246
2	4638	794.406	530.55	0	3	QLTVRTSR	TRM2A	0	0		0.736754	0	112.050407409667969|1.0|1|MI:C';158.092239379882813|0.107735462486744|1|y1-H3N1;175.118789672851563|0.281691640615463|1|y1;195.005706787109375|0.118857003748417|1|MI:rib-H2O;196.14447021484375|0.119726479053497|1|a2-H2O1;197.128265380859347|0.152507305145264|1|LT-H2O1;213.015899658203125|0.154145434498787|1|MI:ribose;214.155548095703125|0.148478820919991|1|a2;226.083053588867188|0.13214410841465|…	56.7928	10.909	100	22.7983	530.55	2	0	12	12	44.6566	0	0.000688705	0.302268	0.131751	0.000390885	0.0103662	3.01037	CU	629.077	2	U	0	0	0	1	0.765854	3	QLtVRtSR	5	0.092876	1.40826	0.183486	0	0	1	0.287195
2	4659	797.291	466.864	0	3	HASFSDVRR	TRM2A	0	0		0.860293	0	110.071151733398438|1.0|1|a1;115.038848876953125|0.22932530939579|1|MI:ribose-H2O-HPO3;120.080604553222656|0.369589120149612|1|iF;138.06597900390625|0.201986074447632|1|b1;157.06036376953125|0.239800482988358|1|SD-CO-H2O1;158.092391967773438|0.168293222784996|1|y1-H3N1;159.07666015625|0.180674999952316|1|AS;175.0712890625|0.817747235298157|1|SD-CO;175.118881225585966|0.542464673519135|1|y1;181.10…	17.0277	0	28.5209	0	466.865	2	4	56	52	0	0	0.000688705	1.1256	0.00379896	0.00040164	0.0575044	9.0575	U	324.036	1	U	0	0	0	1	1.70367	4	HAsFsDVRR	4	0.160628	0.951792	0.267857	0.00972499	0	1	0.757188
2	4666	798.208	731.962	0	3	RRQEGESEPPVTR	TRM2A	0	0		0.226117	0	112.087173461914063|0.122571237385273|1|a1-H3N1;136.061599731445313|1.0|1|MI:A';175.118972778320313|0.314501971006393|1|y1;227.065841674804659|0.113320134580135|1|MI:U-H3PO4;259.140869140625|0.161207035183907|1|y2-H3N1;276.168212890625|0.14140297472477|1|y2;285.174163818359375|0.292686074972153|2|y5;307.0335693359375|0.124838173389435|1|MI:U-H2O;313.209320068359375|0.102023854851723|1|b2;330.0599…	100	23.4024	33.5767	12.6529	731.962	1	1	25	24	33.3268	0	0.000688705	1.27746	0.00194196	0.000165509	0.0445029	16.0445	AU	653.088	2	U	0	0	0	1	4.35744	2	RRQEGEsEPPVTR	6	0.280141	2.29391	0.176056	0.00450989	0	1	0.670375
2	4667	798.34	854.861	0	2	RQEGESEPPVTR	TRM2A	0	0		0.986594	0	112.087013244628906|0.156804144382477|1|a1-H3N1;157.108505249023438|0.160870179533958|1|y1-H2O1;158.092575073242188|0.092128105461597|1|y1-H3N1;175.118789672851563|0.30023854970932|1|y1;259.14044189453125|0.106992617249489|1|y2-H3N1;276.166961669921875|0.152320250868797|1|y2;414.208404541015625|0.111394003033638|1|b3;472.290344238281307|0.140514373779297|1|y4;551.32879638671875|0.089925974607468|…	36.3826	20.0581	21.2756	0	854.862	2	3	22	19	21.1916	0	0.000688705	2.52535	7.7295e-06	0.000843402	0.0596912	16.0597	U	324.036	1	U	0	0	0	1	8.79239	1	RQeGeSePPVTR	6	0.113814	2.38769	0.418605	0	0	1	0.732699
2	4669	798.604	724.286	0	3	RRQEGESEPPVTR	TRM2A	0	0		0.430065	0	112.086982727050781|0.184809848666191|1|a1-H3N1;158.0919189453125|0.142489239573479|1|y1-H3N1;169.060821533203125|0.159701392054558|1|GE-H2O1;175.118728637695341|0.37306272983551|1|y1;209.103225708007813|0.222628518939018|1|b1+C3O;212.103225708007813|0.155822187662125|1|QE-CO-H2O1;227.066909790039063|0.223721072077751|1|MI:U-H3PO4;259.138427734375|0.141117110848427|1|y2-H3N1;307.032135009765625|0…	81.0134	32.1915	59.8278	20.0973	724.286	1	1	25	24	38.9084	0	0.000688705	0.84804	0.0128842	-0.00031149	0.023764	9.02376	UU	630.061	2	U	0	0	0	1	2.72121	2	rRQEGESEPPVTR	0	0.380537	2.96366	0.217391	0.0123725	0	1	0.418647
2	4677	799.721	568.546	0	3	HASFSDVRR	TRM2A	0	0		1.21161	0	110.071174621582031|0.506868124008179|1|a1;112.050407409667969|1.0|1|MI:C';120.080520629882813|0.107797905802727|1|iF;138.0660400390625|0.116064690053463|1|b1;157.0606689453125|0.157576486468315|1|SD-CO-H2O1;157.108230590820313|0.109159231185913|1|y1-H2O1;158.092575073242188|0.104294195771217|1|y1-H3N1;159.076080322265625|0.095535799860954|1|AS;175.071136474609375|0.349094033241272|1|SD-CO;175.11…	38.8709	11.0176	100	28.5652	568.545	2	4	56	52	28.1067	0	0.000688705	1.02784	0.00584683	-0.000688852	0.0504189	8.05042	CU	629.077	2	U	0	0	0	1	1.89391	3	HAsFsDVRR	4	0.11245	0.870243	0.29078	0.00495279	0	1	0.631302
2	4679	799.985	566.244	0.00732601	4	KEEKPAYHVPLSPR	Q28107	0	0		3.35393	0	110.071067810058594|0.629130303859711|1|iH;112.050437927246094|0.754076182842255|1|MI:C';129.102310180664063|0.442231148481369|1|b1;136.075408935546875|0.318651497364044|1|iY;173.128799438476563|0.214008882641792|1|LS-CO;175.118896484375|0.387573182582855|1|y1;193.09722900390625|0.251031458377838|1|PA-CO+C3O;197.129058837890625|0.230537086725235|1|VP;201.123580932617188|0.287150502204895|1|LS;227…	100	31.0825	75.4076	28.4991	566.246	3	0	16	16	93.978	0	0.00794702	0	0.401475	0.00189915	0.0265702	7.02657	CU-H2O1	611.067	2	U	0	0	0	1	2.16815	2	KEEKPaYHVPLSPR	5	0.251031	0.628872	0.128571	0.0532728	0	1	0.309736
2	4689	801.283	554.761	0	2	GRPLSVR	TRM2A	0	0		0.746826	0	115.038925170898438|0.075675889849663|1|MI:ribose-H2O-HPO3;157.108734130859347|0.091596461832523|1|y1-H2O1;158.09222412109375|0.189118668437004|1|y1-H3N1;175.118865966796875|0.399955600500107|1|y1;197.103286743164063|0.092385590076447|1|b2-H3N1;213.01580810546875|0.12314859777689|1|MI:ribose;257.16094970703125|0.110977984964848|1|y2-H3N1;266.124755859375|0.121766649186611|1|b2+C3O;274.18792724609…	24.1514	0	13.7762	0	554.761	2	2	48	46	19.7781	0	0.000688705	1.22749	0.00242203	0.00041431	0.0348796	10.0349	U	324.036	1	U	0	0	0	1	2.93701	2	GRPLSVR	-1	0	1.11105	0.350427	0	0	1	0.839147
2	4699	802.602	737.295	0.00222058	3	RRQEGESEPPVTR	TRM2A	0	0		1.59216	0	112.086738586425781|0.427709072828293|1|a1-H3N1;129.11383056640625|0.186741456389427|1|a1;152.056640625|0.997099161148071|1|MI:G';171.07684326171875|0.158525392413139|1|ES-CO-H2O1;175.119110107421875|0.412910461425781|1|y1;209.103347778320313|0.177095338702202|1|b1+C3O;472.287750244140625|0.259501367807388|1|y4;514.26507568359375|0.328465193510056|3|[M+3H];531.59759521484375|0.542284786701202|3|[…	100	39.9184	53.1213	21.0646	737.294	1	1	25	24	99.7099	0	0.00334225	0.0853507	0.300938	-0.00117389	0.0264851	8.02649	GU	669.083	2	U	0	0	0	1	2.72268	2	RRQEGESEPPVTR	-1	0	1.53312	0.192661	0.00687735	0	1	0.418874
2	4703	803.204	576.549	0	3	HASFSDVRR	TRM2A	0	0		0.750208	0	110.071174621582031|0.466344505548477|1|a1;120.080642700195313|0.148922100663185|1|iF;136.061599731445313|1.0|1|MI:A';141.06561279296875|0.13590195775032|1|AS-H2O1;159.076080322265625|0.176914766430855|1|AS;175.071258544921875|0.213477343320847|1|SD-CO;175.118865966796875|0.291498780250549|1|y1;181.108306884765625|0.277455657720566|1|a2;209.103286743164063|0.452311784029007|1|b2;227.0655975341796…	100	26.0101	24.8644	0	576.549	2	4	56	52	28.9919	0	0.000688705	0.360425	0.103995	0.000432532	0.0301579	6.03016	AU	653.088	2	U	0	0	0	1	1.88631	3	HAsFsDVRR	4	0.100259	1.78949	0.159574	0.00469397	0	1	0.62877
2	4722	805.694	530.55	0	3	QLTVRTSR	TRM2A	0	0		0.13854	0	101.070808410644531|0.10550431907177|1|a1;112.050399780273438|1.0|1|MI:C';113.034454345703125|0.105490855872631|1|MI:U';173.12847900390625|0.066913343966007|1|TV-CO;175.118865966796875|0.195573791861534|1|y1;196.144119262695341|0.116134285926819|1|a2-H2O1;197.128768920898438|0.144548356533051|1|LT-H2O1;213.015914916992188|0.103264160454273|1|MI:ribose;214.155166625976563|0.172344043850899|1|a2;22…	43.5055	9.66379	100	18.6965	530.55	2	0	12	12	19.5663	0	0.000688705	1.22902	0.00240567	7.35022e-05	0.0205895	7.02059	CU	629.077	2	U	0	0	0	1	1.91261	3	QLTVRTSR	-1	0	1.27329	0.24031	0	0	1	0.717227
2	4735	807.434	556.246	0	3	TSLAQHFTAGPGR	TRM2A	0	0		0.426979	0	101.070816040039063|0.286350518465042|1|AG-CO;102.054748535156236|0.260749965906143|1|b1;110.071144104003906|0.532932281494141|1|iH;113.034317016601563|0.243415057659149|1|MI:U';143.081588745117188|0.328964471817017|1|a2-H2O1;157.133270263671875|0.196127995848656|1|LA-CO;161.092010498046875|0.668782293796539|1|a2;171.076126098632813|0.238460525870323|1|b2-H2O1;173.128494262695341|0.34865945577621…	67.5967	16.7611	38.5767	0	556.246	2	2	51	49	61.735	0	0.000688705	2.75613	2.78073e-06	-0.000237505	0.0933016	25.0933	U	324.036	1	U	0	0	0	1	4.00591	3	TSLAQHfTAGPGR	6	2.65418	1.99961	0.245283	0.0200727	0	1	0.924442
2	4741	808.229	624.585	0	3	LARPKADPM(Oxidation)AR	TRM2A	0	0		0.125316	0	113.034736633300781|0.168515861034393|1|MI:U';129.102279663085938|0.33554619550705|1|iK(C6H13N2O);157.13330078125|0.176437199115753|1|a2;158.092544555664063|0.19108921289444|1|y1-H3N1;175.118820190429688|0.397377908229828|1|y1;187.071258544921875|0.160415858030319|1|AD;195.005111694335938|0.144540309906006|1|MI:ribose-H2O;213.016189575195341|0.311180263757706|1|MI:ribose;226.118972778320313|0.202…	76.9947	20.7608	100	36.748	624.585	2	5	49	44	36.422	0	0.000688705	0.263986	0.15353	7.82702e-05	0.0250837	7.02508	UU	630.061	2	U	0	0	0	1	2.7638	2	LARpKADpMAR	7	0.314172	1.84381	0.159236	0	0	1	0.502508
2	4742	808.36	679.926	0	3	RQEGESEPPVTR	TRM2A	0	0		2.60338	0	112.086784362792983|0.1138531640172|1|a1-H3N1;136.061569213867188|1.0|1|MI:A';157.1085205078125|0.093295909464359|1|y1-H2O1;158.091766357421875|0.063500560820103|1|y1-H3N1;159.076385498046875|0.100866742432117|1|EG-CO;175.118972778320313|0.244492828845978|1|y1;181.108871459960938|0.06738094240427|1|a1+C3O;209.103530883789063|0.113290309906006|1|b1+C3O;213.016189575195341|0.056110758334398|1|MI:ri…	100	19.9137	24.6108	8.18208	679.928	2	3	22	19	25.5432	0	0.000688705	1.54885	0.000584273	0.00177011	0.0342941	18.0343	AU	653.088	2	U	0	0	0	1	2.4639	4	RQeGeSePPVTR	6	0.0706547	2.15755	0.192708	0.00315256	0	1	0.821299
2	4748	809.235	621.742	0	2	HASFSDVR	TRM2A	0	0		0.879334	0	110.071197509765625|0.683805704116821|1|a1;113.034278869628906|0.097534321248531|1|MI:U';138.0660400390625|0.183412626385689|1|b1;158.092086791992188|0.092063263058662|1|y1-H3N1;175.071121215820313|0.137987047433853|1|SD-CO;175.11895751953125|0.330055087804794|1|y1;181.108444213867188|0.444033741950989|1|a2;209.10333251953125|0.706600666046143|1|b2;227.06640625|0.834649682044983|1|SD-CO+C3O;257.1…	18.3081	0	14.5996	0	621.743	2	17	125	108	8.93492	0	0.000688705	2.73556	3.04596e-06	0.00054672	0.136946	17.1369	U	324.036	1	U	0	0	0	1	2.33788	3	HAsFSDVR	2	1.86769	0.67675	0.427184	0	0	1	0.876707
2	4749	809.304	524.515	0	3	HASFSDVR	TRM2A	0	0		0.473415	0	110.071182250976563|0.429891556501389|1|a1;113.034355163574219|0.061854239553213|1|MI:U';119.035224914550781|0.063741341233253|1|MI:A'-NH3;136.06158447265625|1.0|1|MI:A';158.092193603515625|0.085916087031364|1|y1-H3N1;175.118789672851563|0.208209678530693|1|y1;181.108291625976563|0.258954375982285|1|a2;195.00518798828125|0.053877968341112|1|MI:rib-H2O;209.103317260742188|0.389319270849228|1|b2;21…	100	18.3738	8.87365	0	524.515	2	17	125	108	12.2067	0	0.000688705	2.48452	9.26173e-06	-0.000248313	0.139101	18.1391	AU	653.088	2	U	0	0	0	1	4.07949	2	HASFSdVR	5	0.184024	0.98685	0.347368	0	0	1	1.01987
2	4750	809.373	466.865	0	3	HASFSDVRR	TRM2A	0	0		0.402724	0	110.071205139160156|0.999958992004395|1|a1;115.038986206054688|0.179147198796272|1|MI:ribose-H2O-HPO3;120.080726623535156|0.404170244932175|1|iF;138.066177368164063|0.189949169754982|1|b1;157.06085205078125|0.273084461688995|1|SD-CO-H2O1;158.092605590820313|0.168088912963867|1|y1-H3N1;159.076690673828125|0.171297371387482|1|AS;175.071334838867188|0.857419490814209|1|SD-CO;175.11895751953125|0.545…	17.6305	0	22.4272	0	466.865	2	4	56	52	0	0	0.000688705	1.23713	0.00232104	0.000188017	0.0741572	11.0742	U	324.036	1	U	0	0	0	1	1.98961	4	HASFSDVRR	-1	0	1.06111	0.342466	0.0124768	0	1	0.88427
2	4754	809.901	471.857	0	3	GRPLSVR	TRM2A	0	0		0.119461	0	112.050422668457017|1.0|1|MI:C';158.09222412109375|0.123433940112591|1|y1-H3N1;175.118881225585966|0.308114558458328|1|y1;183.149017333984375|0.06124609336257|1|PL-CO;201.12347412109375|0.072969138622284|1|LS;213.0169677734375|0.075631350278854|1|MI:ribose;226.08258056640625|0.090891465544701|1|MI:C-H3PO4;257.160888671875|0.072237886488438|1|y2-H3N1;266.1251220703125|0.07718201726675|1|b2+C3O;274…	10.46	0	100	10.9719	471.857	2	2	48	46	0	0	0.000688705	1.59819	0.000469603	5.63687e-05	0.0411435	10.0411	CU	629.077	2	U	0	0	0	1	2.94067	2	GRPLSVR	-1	0	1.16214	0.28	0	0	1	0.840191
2	4756	810.165	516.573	0	3	LARPKADPM(Oxidation)AR	TRM2A	0	0		0.173837	0	115.039176940917969|0.135819420218468|1|MI:ribose-H2O-HPO3;129.102386474609375|0.216368824243546|1|iK(C6H13N2O);157.10888671875|0.142511516809464|1|y1-H2O1;157.133621215820313|0.317004650831223|1|a2;158.092666625976563|0.16431537270546|1|y1-H3N1;175.118896484375|0.385993659496307|1|y1;185.128646850585966|0.219957873225212|1|b2;187.072357177734375|0.113527283072472|1|AD;195.005447387695341|0.11684…	36.4701	0	73.6652	13.6042	516.573	2	5	49	44	23.1275	0	0.000688705	1.4904	0.00075686	8.97994e-05	0.057559	14.0576	U-H2O1	306.025	1	U	0	0	0	1	2.95444	3	LArPKADPMAr	10	0.444146	0.970552	0.220472	0	0	1	0.805756
2	4775	812.694	619.252	0.00222058	3	LARPKADPMAR	TRM2A	0	0		1.55791	0	129.102157592773438|0.262879222631454|1|iK(C6H13N2O);157.108657836914034|0.088589861989021|1|y1-H2O1;157.133575439453125|0.106249302625656|1|a2;175.11907958984375|0.289458245038986|1|y1;185.092391967773438|0.118566587567329|1|DP-CO;185.128768920898438|0.103840552270412|1|b2;213.016036987304716|0.136010274291039|1|MI:ribose;227.066818237304716|0.147409707307816|1|MI:U-H3PO4;307.03253173828125|0.23…	100	29.0305	69.1601	16.8282	619.253	2	5	49	44	32.2321	0	0.00334225	0.0781175	0.308688	0.000964742	0.0220721	6.02207	UU	630.061	2	U	0	0	0	1	2.21214	2	LARpKADpMAR	7	0.109261	1.02418	0.140496	0	0	1	0.402207
2	4777	813.034	776.812	0	2	QEGESEPPVTR	TRM2A	0	0		0.261631	0	101.071037292480469|0.213159501552582|1|a1;157.108749389648438|0.144831657409668|1|y1-H2O1;159.076339721679688|0.177767589688301|1|EG-CO;175.118881225585966|0.394016802310944|1|y1;187.071182250976563|0.359255313873291|1|EG;212.103225708007813|0.174656331539154|1|a2-H2O1;213.087173461914034|0.203913882374764|1|a2-H3N1;217.082229614257813|0.147946715354919|1|ES;230.113937377929688|0.251284211874008…	73.3802	31.5203	44.4262	20.0108	776.812	1	4	9	5	37.7247	0	0.000688705	0.80081	0.0158414	0.000203238	0.037771	9.03777	U	324.036	1	U	0	0	0	1	2.21385	3	QEGESEpPVTR	6	4.17757	1.51108	0.252033	0	0	1	0.603777
2	4783	813.73	554.761	0	2	GRPLSVR	TRM2A	0	0		0.306744	0	158.092315673828125|0.191468179225922|1|y1-H3N1;175.118911743164063|0.462252199649811|1|y1;183.148818969726563|0.084578730165958|1|PL-CO;197.103668212890625|0.2213524132967|1|b2-H3N1;214.129791259765625|0.180788159370422|1|b2;257.1614990234375|0.110064767301083|1|y2-H3N1;266.125274658203125|0.175476133823395|1|b2+C3O;274.18792724609375|0.245835959911346|1|y2;326.15765380859375|0.088529348373413|1…	38.3336	0	23.5426	0	554.761	2	2	48	46	33.255	0	0.000688705	1.11788	0.00393061	0.000170169	0.031756	11.0318	U	324.036	1	U	0	0	0	1	1.95679	3	GRPLSVR	-1	0	0.618103	0.289855	0	0	1	0.838626
2	4806	816.61	382.172	0	3	HASFSDVR	TRM2A	0	0		0.0616932	0	110.071182250976563|1.0|1|a1;120.080947875976563|0.383904010057449|1|iF;175.11895751953125|0.564364969730377|1|y1;209.103652954101563|0.619850218296051|1|b2;227.066268920898438|0.612166821956635|1|SD-CO+C3O;274.187530517578125|0.689233243465424|1|y2;645.2659912109375|0.383864879608154|1|b6;	36.4434	0	0	0	382.172	2	17	125	108	0	0	0.000688705	0.448925	0.0719944	2.35774e-05	0.103644	6.10364	U-H2O1-H1O3P1	226.059	1	U	0	0	0	1	4.68988	1	HASFSdVR	5	0.612167	1.84161	0.193548	0.0251589	0	1	0.586235
2	4812	817.39	576.549	0	3	HASFSDVRR	TRM2A	0	0		0.115031	0	110.071197509765625|0.361535131931305|1|a1;119.0350341796875|0.069580174982548|1|MI:A'-NH3;120.080657958984375|0.062749683856964|1|iF;136.06158447265625|1.0|1|MI:A';157.06060791015625|0.064903385937214|1|SD-CO-H2O1;157.107833862304716|0.077819891273975|1|y1-H2O1;175.071151733398438|0.118425071239471|1|SD-CO;175.118865966796875|0.336463540792465|1|y1;181.108428955078125|0.193780615925789|1|a2;207.…	100	14.2126	0	0	576.549	2	4	56	52	15.7098	0	0.000688705	1.16981	0.0031252	6.63207e-05	0.0376105	7.03761	AU	653.088	2	U	0	0	0	1	2.83366	2	HASFSdVRR	5	0.288822	1.26904	0.218935	0.00272427	0	1	0.629701
2	4816	817.809	642.801	0	2	QLTVRTSR	TRM2A	0	0		0.198481	0	101.070716857910156|0.096251025795937|1|a1;175.118865966796875|0.271945029497147|1|y1;196.1444091796875|0.103476792573929|1|a2-H2O1;197.1282958984375|0.126023828983307|1|LT-H2O1;213.015609741210938|0.070319890975952|1|MI:ribose;214.155120849609375|0.210808277130127|1|a2;224.13916015625|0.084148764610291|1|b2-H2O1;225.123031616210938|0.056688461452723|1|b2-H3N1;227.066390991210938|0.27230376005172…	42.2813	13.7108	20.7964	5.26928	642.801	2	0	12	12	26.1227	0	0.000688705	1.01133	0.00628776	0.000127583	0.018356	8.01836	U	324.036	1	U	0	0	0	1	2.29271	3	QLtVRtSR	5	0.157537	1.80289	0.203593	0	0	1	0.859765
2	4826	819.13	731.962	0	3	RRQEGESEPPVTR	TRM2A	0	0		0.433981	0	112.086997985839844|0.192011341452599|1|a1-H3N1;136.0616455078125|0.94027853012085|1|MI:A';157.10882568359375|0.123488664627075|1|y1-H2O1;158.092544555664063|0.121132403612137|1|y1-H3N1;175.118896484375|0.311399757862091|1|y1;209.103546142578125|0.177108556032181|1|b1+C3O;213.0169677734375|0.109051339328289|1|MI:ribose;227.066741943359347|0.141139730811119|1|MI:U-H3PO4;259.13983154296875|0.130264…	94.0279	27.5845	38.8383	11.312	731.962	1	1	25	24	41.2947	0	0.000688705	0.638089	0.0321309	0.000317658	0.0239775	11.024	AU	653.088	2	U	0	0	0	1	2.17533	3	RRQEGESEPPVTR	-1	0	1.58966	0.169118	0.00465219	0	1	0.501998
2	4841	821.164	466.865	0	3	HASFSDVRR	TRM2A	0	0		0.141255	0	110.0711669921875|0.905811190605164|1|a1;115.038955688476563|0.138759210705757|1|MI:ribose-H2O-HPO3;120.080657958984375|0.352273553609848|1|iF;138.066162109375|0.146867319941521|1|b1;157.060592651367188|0.264797478914261|1|SD-CO-H2O1;157.108230590820313|0.138798490166664|1|y1-H2O1;159.076614379882813|0.146099776029587|1|AS;175.071319580078125|0.721831858158112|1|SD-CO;175.11895751953125|0.4907495…	14.3299	0	22.7466	0	466.865	2	4	56	52	0	0	0.000688705	1.92133	0.000112246	6.59471e-05	0.0822926	10.0823	U	324.036	1	U	0	0	0	1	2.65586	3	HASFSDVRR	-1	0	2.03507	0.373134	0.013483	0	1	0.885287
2	4842	821.295	621.743	0	2	HASFSDVR	TRM2A	0	0		0.290327	0	110.0711669921875|0.862085521221161|1|a1;138.06610107421875|0.198870182037354|1|b1;157.108413696289063|0.117634877562523|1|y1-H2O1;158.0921630859375|0.154975846409798|1|y1-H3N1;175.071426391601563|0.278736710548401|1|SD-CO;175.118881225585966|0.419838517904282|1|y1;181.1082763671875|0.502078711986542|1|a2;209.103317260742188|0.781786441802979|1|b2;227.066436767578125|0.597086369991303|1|SD-CO+C3O…	58.3217	15.9538	29.7935	0	621.743	2	17	125	108	30.1341	0	0.000688705	3.27194	2.83017e-07	0.000180509	0.105734	19.1057	U	324.036	1	U	0	0	0	1	2.70695	3	HAsFSDVR	2	4.6874	1.34031	0.442748	0	0	1	1.0151
2	4845	821.543	524.515	0	3	HASFSDVR	TRM2A	0	0		0.0135409	0	110.071144104003906|0.435414999723434|1|a1;113.034461975097685|0.054890554398298|1|MI:U';119.035011291503906|0.07293327152729|1|MI:A'-NH3;136.061553955078125|1.0|1|MI:A';157.108352661132813|0.055979758501053|1|y1-H2O1;158.092254638671875|0.0786252617836|1|y1-H3N1;175.071044921875|0.053885377943516|1|SD-CO;175.118850708007813|0.199205294251442|1|y1;181.108322143554688|0.254213958978653|1|a2;195.00…	100	21.2187	15.7587	0	524.515	2	17	125	108	9.50458	0	0.000688705	2.21049	3.11812e-05	-7.10243e-06	0.124317	18.1243	AU	653.088	2	U	0	0	0	1	4.07104	2	HAsFSDVR	2	0.696046	1.1351	0.323077	0	0	1	1.01776
2	4848	821.858	679.928	0	3	RQEGESEPPVTR	TRM2A	0	0		0.53874	0	112.086906433105469|0.078405492007732|1|a1-H3N1;115.086639404296875|0.070263355970383|1|b1-C1H2N2;119.034988403320327|0.058380927890539|1|MI:A'-NH3;136.061569213867188|1.0|1|MI:A';157.108352661132813|0.09749823063612|1|y1-H2O1;158.092330932617188|0.066802226006985|1|y1-H3N1;159.076217651367188|0.168966636061668|1|EG-CO;175.118820190429688|0.23023746907711|1|y1;181.10772705078125|0.057030946016312…	100	20.6593	18.0714	0	679.928	2	3	22	19	20.2592	0	0.000688705	0.90513	0.0100307	0.000366305	0.0230463	18.023	AU	653.088	2	U	0	0	0	1	2.46083	4	RQeGeSePPVTR	6	0.403906	1.85258	0.174528	0.00199579	0	1	0.820277
2	4850	822.122	530.55	0	3	QLTVRTSR	TRM2A	0	0		0.736754	0	101.070777893066406|0.088504023849964|1|a1;112.050376892089844|1.0|1|MI:C';113.034507751464844|0.089869439601898|1|MI:U';158.09246826171875|0.090970046818256|1|y1-H3N1;173.127883911132813|0.083847492933273|1|TV-CO;175.118698120117188|0.225349768996239|1|y1;195.00518798828125|0.092413328588009|1|MI:rib-H2O;196.144058227539063|0.100986711680889|1|a2-H2O1;197.128158569335938|0.144971251487732|1|LT-H…	47.5696	10.4894	100	16.0773	530.55	2	0	12	12	37.4522	0	0.000688705	0.914968	0.00960668	0.000390885	0.018511	7.01851	CU	629.077	2	U	0	0	0	1	1.91181	3	QLTvRTSR	3	0.0774076	1.29298	0.227642	0	0	1	0.71693
2	4853	822.457	707.283	0	2	GRPLSVR	TRM2A	0	0		1.55103	0	112.050430297851563|0.719462811946869|1|MI:C';157.108230590820313|0.108771294355392|1|y1-H2O1;158.092269897460938|0.085921831429005|1|y1-H3N1;175.118881225585966|0.386942982673645|1|y1;197.102890014648438|0.151436120271683|1|b2-H3N1;214.129425048828125|0.147173345088959|1|b2;226.082489013671875|0.26090344786644|1|MI:C-H3PO4;257.159942626953125|0.098697476089001|1|y2-H3N1;266.125335693359375|0.109…	40.9557	14.8085	71.9463	55.6922	707.282	2	2	48	46	22.6166	0	0.000688705	1.35538	0.00137575	-0.00109702	0.0229394	9.02294	CU	629.077	2	U	0	0	0	1	2.34671	2	GRpLSVR	2	0.0873692	1.06872	0.281481	0	0	1	0.67049
2	4859	823.325	556.245	0	3	TSLAQHFTAGPGR	TRM2A	0	0		0.271587	0	101.070854187011719|0.265922904014587|1|AG-CO;102.054878234863281|0.39947983622551|1|b1;110.071205139160156|0.613455235958099|1|iH;120.080635070800781|0.322859346866608|1|iF;143.081436157226563|0.36336761713028|1|a2-H2O1;157.1336669921875|0.257167994976044|1|LA-CO;161.092117309570313|0.756191253662109|1|a2;171.076644897460938|0.303693622350693|1|b2-H2O1;173.128433227539063|0.365156918764114|1|SL-…	100	25.6372	51.6386	0	556.246	2	2	51	49	96.9482	0	0.000688705	3.04972	7.57403e-07	0.000151069	0.0888305	27.0888	U	324.036	1	U	0	0	0	1	3.27406	4	TSLAQHfTAGPGR	6	2.97608	1.69259	0.226994	0.0270962	0	1	1.0074
2	4860	823.42	460.861	0	3	HASFSDVRR	TRM2A	0	0		0.249133	0	110.071151733398438|0.999820649623871|1|a1;120.080657958984375|0.191219747066498|1|iF;138.0660400390625|0.220126703381538|1|b1;157.108108520507813|0.109092973172665|1|y1-H2O1;158.092117309570313|0.193249806761742|1|y1-H3N1;175.071136474609375|0.099072590470314|1|SD-CO;175.118911743164063|0.427245944738388|1|y1;181.1082763671875|0.558133542537689|1|a2;207.11236572265625|0.114326395094395|1|SF-CO;2…	19.2926	0	0	0	460.861	2	4	56	52	0	0	0.000688705	0.750411	0.0197378	0.000114816	0.0875972	7.0876	U-H2O1	306.025	1	U	0	0	0	1	2.28285	3	HASfSDVRR	3	0.329091	1.30858	0.181034	0.00848213	0	1	0.76095
2	4864	823.884	545.755	0	2	GRPLSVR	TRM2A	0	0		0.585915	0	158.092239379882813|0.195186823606491|1|y1-H3N1;175.118942260742188|0.552841544151306|1|y1;197.10302734375|0.220198631286621|1|b2-H3N1;213.016098022460938|0.157040312886238|1|MI:ribose;214.130233764648438|0.187969744205475|1|b2;266.12615966796875|0.170362770557404|1|b2+C3O;274.187957763671875|0.460388660430908|1|y2;285.157073974609375|0.133833184838295|1|LS-CO+U';361.219940185546875|0.26334205269…	86.3777	21.5262	53.6776	0	545.756	2	2	48	46	71.9238	0	0.000688705	1.2009	0.00272405	0.000319766	0.0435306	11.0435	U-H2O1	306.025	1	U	0	0	0	1	2.94206	2	GRpLSVR	2	0.158911	1.15824	0.229167	0	0	1	0.840588
2	4869	824.443	523.844	0	3	HASFSDVR	TRM2A	0	0		0.262535	0	110.071151733398438|0.46023553609848|1|a1;120.080528259277344|0.064182683825493|1|iF;152.056594848632813|0.105864226818085|1|MI:G';158.092544555664063|0.098836041986942|1|y1-H3N1;175.071548461914034|0.084565177559853|1|SD-CO;175.11895751953125|0.223993182182312|1|y1;181.108383178710938|0.264386147260666|1|a2;207.112686157226563|0.07311874628067|1|SF-CO;209.103347778320313|0.399203479290009|1|b2;2…	100	20.8459	16.1919	0	523.843	2	17	125	108	10.5864	0	0.000688705	2.27598	2.33292e-05	-0.000137527	0.12125	18.1213	GU-H2O1	651.073	2	U	0	0	0	1	4.06929	2	HAsFSDVR	2	0.621105	1.23922	0.290323	0.00456862	0	1	1.01732
2	4886	826.493	516.512	0	3	HASFSDVR	TRM2A	0	0		0.0547737	0	110.071136474609375|0.534222483634949|1|a1;112.050430297851563|0.9550901055336|1|MI:C';141.066238403320313|0.147900775074959|1|AS-H2O1;157.108505249023438|0.184793546795845|1|y1-H2O1;175.070999145507813|0.191569849848747|1|SD-CO;175.118988037109375|0.493875801563263|1|y1;181.108596801757813|0.283256769180298|1|a2;209.103286743164063|0.387092500925064|1|b2;213.01690673828125|0.169007390737534|1|MI…	36.6485	0	95.509	15.3603	516.512	2	17	125	108	16.1034	0	0.000688705	0.287083	0.140033	-2.82912e-05	0.0262883	5.02629	CU	629.077	2	U	0	0	0	1	0.920294	5	HASFSDVR	-1	0	0.36528	0.0844156	0	0	1	0.575184
2	4887	826.625	685.26	0	3	RQEGESEPPVTR	TRM2A	0	0		0.306041	0	112.086830139160156|0.071991100907326|1|a1-H3N1;152.056625366210938|1.0|1|MI:G';171.076416015625|0.130359724164009|1|ES-CO-H2O1;175.118804931640653|0.255048632621765|1|y1;189.086883544921875|0.254882842302322|1|ES-CO;199.070877075195341|0.085096225142479|1|ES-H2O1;209.103103637695341|0.111351788043976|1|b1+C3O;213.016098022460938|0.094829879701138|1|MI:ribose;217.08209228515625|0.325972020626068|…	57.6575	20.9264	25.3043	7.00161	685.26	2	3	22	19	100	0	0.000688705	1.1911	0.00284461	-0.000209717	0.0312461	17.0312	GU	669.083	2	U	0	0	0	1	2.92045	3	RQEGEsEPPVTR	5	0.221811	2.34805	0.146893	0.00607319	0	1	0.730113
2	4906	829.2	576.549	0	3	HASFSDVRR	TRM2A	0	0		0.443121	0	110.071113586425781|0.433802485466003|1|a1;120.080856323242188|0.097330436110497|1|iF;136.061553955078125|0.953390598297119|1|MI:A';157.060531616210938|0.10682275146246|1|SD-CO-H2O1;157.10833740234375|0.117281638085842|1|y1-H2O1;175.071029663085966|0.112904772162437|1|SD-CO;175.118743896484375|0.449466913938522|1|y1;181.108169555664063|0.269824206829071|1|a2;203.06640625|0.126172810792923|1|SD;20…	100	15.1661	25.4693	0	576.549	2	4	56	52	19.3454	0	0.000688705	1.16531	0.00318795	0.000255481	0.0367355	11.0367	AU	653.088	2	U	0	0	0	1	3.39566	2	HASFSdVRR	5	0.219373	1.65467	0.184524	0.00298498	0	1	0.754592
2	4921	831.088	554.761	0	2	GRPLSVR	TRM2A	0	0		0.196723	0	158.09234619140625|0.171352297067642|1|y1-H3N1;173.127975463867188|0.096476957201958|1|LS-CO;175.11895751953125|0.352818965911865|1|y1;183.1492919921875|0.074882134795189|1|PL-CO;197.103439331054688|0.250760763883591|1|b2-H3N1;201.122970581054688|0.072141870856285|1|LS;213.015762329101563|0.108805999159813|1|MI:ribose;214.130142211914034|0.241461530327797|1|b2;257.161834716796875|0.08490024507045…	33.2163	0	20.9797	0	554.761	2	2	48	46	26.9645	0	0.000688705	1.71472	0.000280297	0.000109134	0.0358139	12.0358	U	324.036	1	U	0	0	0	1	1.95837	3	GRPLsVR	4	0.619769	1.56041	0.265734	0	0	1	0.839302
2	4924	831.483	642.801	0	2	QLTVRTSR	TRM2A	0	0		0.198481	0	175.119003295898438|0.451581627130508|1|y1;195.088790893554688|0.107373714447021|1|a1+U'-H2O;196.144699096679688|0.149721458554268|1|a2-H2O1;197.128570556640653|0.171355277299881|1|LT-H2O1;201.123565673828125|0.106187969446182|1|TV;213.015884399414034|0.145466849207878|1|MI:ribose;214.154617309570313|0.230045571923256|1|a2;215.138763427734375|0.134337678551674|1|LT;224.139801025390625|0.117751695…	100	32.9576	54.792	13.3534	642.801	2	0	12	12	52.3396	0	0.00135227	0.137561	0.249275	0.000127583	0.0126313	7.01263	U	324.036	1	U	0	0	0	1	1.52862	3	QLTVRTSR	-1	0	2.02916	0.137143	0	0	1	0.573233
2	4935	833.052	524.515	0	3	HASFSDVR	TRM2A	0	0		0.219189	0	110.071220397949219|0.455634415149689|1|a1;113.034606933593764|0.061062015593052|1|MI:U';120.080657958984375|0.080072641372681|1|iF;136.061630249023438|1.0|1|MI:A';157.108657836914034|0.072281807661057|1|y1-H2O1;158.092453002929688|0.096118256449699|1|y1-H3N1;175.118927001953125|0.228177070617676|1|y1;181.108367919921875|0.265541255474091|1|a2;195.005233764648438|0.055871047079563|1|MI:rib-H2O;20…	100	20.6253	25.2148	0	524.515	2	17	125	108	12.1149	0	0.000688705	2.44246	1.11587e-05	0.000114968	0.11317	17.1132	AU	653.088	2	U	0	0	0	1	4.06467	2	HAsFSDVR	2	0.621678	1.41315	0.348485	0.00582736	0	1	1.01617
2	4937	833.251	621.743	0	2	HASFSDVR	TRM2A	0	0		0.682998	0	110.0711669921875|0.915561854839325|1|a1;138.066162109375|0.193439617753029|1|b1;157.060897827148438|0.195695325732231|1|SD-CO-H2O1;158.092498779296875|0.213039234280586|1|y1-H3N1;159.076614379882813|0.128729119896889|1|AS;175.071319580078125|0.670667231082916|1|SD-CO;175.11883544921875|0.459519624710083|1|y1;181.108230590820313|0.499786764383316|1|a2;209.10333251953125|0.819171786308289|1|b2;227…	40.8052	12.5868	23.9737	0	621.743	2	17	125	108	18.4754	0	0.000688705	1.76295	0.00022638	0.000424649	0.0646846	16.0647	U	324.036	1	U	0	0	0	1	2.31036	3	HAsFSDVR	2	4.66543	2.1135	0.287293	0	0	1	0.866383
2	4938	833.32	622.268	0	2	HASFSDVR	TRM2A	0	0		0.682998	0	110.0711669921875|0.915561854839325|1|a1;138.066162109375|0.193439617753029|1|b1;157.060897827148438|0.195695325732231|1|SD-CO-H2O1;158.092498779296875|0.213039234280586|1|y1-H3N1;159.076614379882813|0.128729119896889|1|AS;175.071319580078125|0.670667231082916|1|SD-CO;175.11883544921875|0.459519624710083|1|y1;181.108230590820313|0.499786764383316|1|a2;209.10333251953125|0.819171786308289|1|b2;227…	40.8052	12.5868	23.9737	0	621.743	2	17	125	108	18.4754	0	0.000688705	1.76295	0.00022638	0.000424649	0.0646846	16.0647	U	324.036	1	U	0	0	0	1	2.31036	3	HAsFSDVR	2	4.66543	2.1135	0.287293	0	0	1	0.866383
2	4939	833.447	679.928	0	3	RQEGESEPPVTR	TRM2A	0	0		0.0907667	0	112.086875915527344|0.093605145812035|1|a1-H3N1;136.061599731445313|1.0|1|MI:A';157.1085205078125|0.075771927833557|1|y1-H2O1;158.092483520507813|0.058031219989061|1|y1-H3N1;159.076263427734375|0.112776964902878|1|EG-CO;175.118911743164063|0.20722259581089|1|y1;189.086944580078125|0.05674559995532|1|ES-CO;195.11236572265625|0.083663322031498|1|PP;199.070770263671875|0.044185664504766|1|ES-H2O1;20…	100	19.3629	16.4274	5.2091	679.928	2	3	22	19	19.6793	0	0.000688705	1.67611	0.000332568	6.17148e-05	0.0357	23.0357	AU	653.088	2	U	0	0	0	1	3.64935	3	RQeGeSePPVTR	6	0.137845	2.60671	0.185022	0.00311161	0	1	0.912336
2	4940	833.579	707.281	0	2	GRPLSVR	TRM2A	0	0		0.261173	0	112.050498962402315|0.523623168468475|1|MI:C';157.108413696289063|0.138476580381393|1|y1-H2O1;158.092605590820313|0.133176356554031|1|y1-H3N1;175.118988037109375|0.478204965591431|1|y1;197.103103637695341|0.169563055038452|1|b2-H3N1;214.129989624023438|0.184883430600166|1|b2;226.082489013671875|0.233467429876328|1|MI:C-H3PO4;244.094039916992188|0.113023675978184|1|MI:C-HPO3;274.18792724609375|0.1…	54.1606	20.2034	52.3623	34.9221	707.282	2	2	48	46	25.9562	0	0.000688705	0.743888	0.0203066	0.000184723	0.0115224	7.01152	CU	629.077	2	U	0	0	0	1	2.34005	2	GRPLSVR	-1	0	0.886696	0.168675	0	0	1	0.668587
2	4947	834.392	466.865	0	3	HASFSDVRR	TRM2A	0	0		0.388813	0	110.071205139160156|0.746450424194336|1|a1;115.038993835449219|0.112449124455452|1|MI:ribose-H2O-HPO3;120.0806884765625|0.267588019371033|1|iF;131.081512451171875|0.12129008024931|1|AS-CO;138.06622314453125|0.160606175661087|1|b1;157.060653686523438|0.224734738469124|1|SD-CO-H2O1;157.108367919921875|0.103392757475376|1|y1-H2O1;158.092376708984375|0.110858589410782|1|y1-H3N1;159.07623291015625|0.1…	14.6342	0	17.139	0	466.865	2	4	56	52	0	0	0.000688705	2.11566	4.74588e-05	0.000181523	0.072464	12.0725	U	324.036	1	U	0	0	0	1	2.27717	3	HAsFsDVRR	4	0.170807	0.866451	0.408805	0.0104892	0	1	0.759058
2	4948	834.524	657.926	0	3	TSLAQHFTAGPGR	TRM2A	0	0		0.488678	0	101.070823669433594|0.087827518582344|1|AG-CO;102.054954528808594|0.083770141005516|1|b1;110.071189880371094|0.256766140460968|1|iH;112.050445556640625|1.0|1|MI:C';120.080657958984375|0.231862813234329|1|iF;158.092376708984375|0.088468909263611|1|y1-H3N1;161.09197998046875|0.119179077446461|1|a2;175.118896484375|0.238291993737221|1|y1;185.128311157226563|0.119189374148846|1|LA;189.08709716796875|…	59.2378	22.1231	100	20.817	657.926	2	2	51	49	32.7595	0	0.000688705	3.70255	4.20126e-08	0.000321514	0.0822564	29.0823	CU	629.077	2	U	0	0	0	1	4.36304	3	TSLAQHfTAGPGR	6	0.0873001	1.93699	0.266667	0.0289322	0	1	1.00685
2	4974	837.68	624.255	0.00222058	3	LARPKADPM(Oxidation)AR	TRM2A	0	0		2.76985	0	112.050437927246094|1.0|1|MI:C';115.038787841796875|0.192537724971771|1|MI:ribose-H2O-HPO3;129.10223388671875|0.217069655656815|1|iK(C6H13N2O);157.1334228515625|0.127211824059486|1|a2;175.118972778320313|0.316296696662903|1|y1;185.091766357421875|0.119413480162621|1|DP-CO;187.071182250976563|0.123897537589073|1|AD;213.015884399414034|0.333927094936371|1|MI:ribose;226.082611083984375|0.11523124575…	58.2025	18.5691	100	29.235	624.257	2	5	49	44	27.3121	0	0.00334225	0.0826145	0.303853	0.0017291	0.0188799	9.01888	CU	629.077	2	U	0	0	0	1	2.20692	3	LARpKADpMAR	7	0.635563	1.40245	0.104712	0	0	1	0.601888
2	4976	837.947	672.253	0	3	RQEGESEPPVTR	TRM2A	0	0		1.02653	0	112.0869140625|0.169731691479683|1|a1-H3N1;113.034400939941406|0.203114882111549|1|MI:U';169.133773803710938|0.135546743869782|1|PV-CO;171.076385498046875|0.128667637705803|1|ES-CO-H2O1;175.118896484375|0.368793547153473|1|y1;181.108169555664063|0.119676232337952|1|a1+C3O;187.071060180664063|0.208073928952217|1|EG;189.086959838867188|0.210837960243225|1|ES-CO;195.0052490234375|0.123195312917233|1…	83.1327	25.9423	55.592	20.4008	672.252	2	3	22	19	50.3729	0	0.000688705	2.51645	8.04009e-06	-0.000690089	0.0899945	21.09	UU	630.061	2	U	0	0	0	1	3.30545	3	rQEGESEPPVTR	0	3.6344	1.24843	0.358025	0.0143778	0	1	0.826363
2	4994	840.255	568.545	0	3	HASFSDVRR	TRM2A	0	0		0.0196072	0	110.071159362792983|0.836510360240936|1|a1;112.050384521484375|0.416027963161469|1|MI:C';113.034469604492188|0.250283151865006|1|MI:U';120.080604553222656|0.192398756742477|1|iF;138.06622314453125|0.193404868245125|1|b1;157.060745239257813|0.407436281442642|1|SD-CO-H2O1;157.108230590820313|0.132063239812851|1|y1-H2O1;158.092025756835938|0.111756645143032|1|y1-H3N1;175.071258544921875|0.8442025184…	23.2051	10.5523	41.6028	11.377	568.545	2	4	56	52	23.2212	0	0.000688705	1.85333	0.000151699	1.11476e-05	0.0540663	9.05407	CU	629.077	2	U	0	0	0	1	2.64527	3	HASFSdVRR	5	0.194001	0.740481	0.380952	0.00562761	0	1	0.881758
2	4998	840.771	516.511	0	3	HASFSDVR	TRM2A	0	0		0.181562	0	110.071197509765625|0.453394740819931|1|a1;112.050422668457017|1.0|1|MI:C';113.034645080566406|0.075319424271584|1|MI:U';138.066116333007813|0.10650771856308|1|b1;158.092269897460938|0.110561966896057|1|y1-H3N1;175.071456909179688|0.17634229362011|1|SD-CO;175.118865966796875|0.24321560561657|1|y1;181.10833740234375|0.233326211571693|1|a2;209.103347778320313|0.350416034460068|1|b2;213.015731811523…	15.6724	0	100	10.9056	516.512	2	17	125	108	7.55322	0	0.000688705	1.66523	0.000348986	9.37791e-05	0.0671079	13.0671	CU	629.077	2	U	0	0	0	1	2.69223	3	HAsFSDVR	2	2.14591	1.60873	0.295597	0	0	1	1.00959
2	5008	841.977	685.259	0	3	RQEGESEPPVTR	TRM2A	0	0		1.5644	0	112.086921691894531|0.096745498478413|1|a1-H3N1;115.086410522460938|0.070748798549175|1|b1-C1H2N2;152.056640625|1.0|1|MI:G';157.108261108398438|0.074208274483681|1|y1-H2O1;158.092514038085966|0.065756477415562|1|y1-H3N1;175.118972778320313|0.20855550467968|1|y1;181.108749389648438|0.054308004677296|1|a1+C3O;187.072006225585966|0.059472929686308|1|EG;189.0867919921875|0.071452580392361|1|ES-CO;209…	52.4448	18.4781	24.7024	7.59543	685.26	2	3	22	19	100	0	0.000688705	1.04967	0.00531057	0.00107202	0.0411224	17.0411	GU	669.083	2	U	0	0	0	1	3.28768	3	RQEGESEPPVTR	-1	0	1.76783	0.223602	0.00416079	0	1	0.82192
2	5010	842.191	872.318	0	2	HASFSDVRR	TRM2A	0	0		0.971564	0	110.071220397949219|0.340609312057495|1|a1;120.081253051757813|0.066192649304867|1|iF;138.06573486328125|0.093055829405785|1|b1;152.056625366210938|0.58633691072464|1|MI:G';157.060836791992188|0.174437910318375|1|SD-CO-H2O1;175.071319580078125|0.318830162286758|1|SD-CO;175.11895751953125|0.265325784683228|1|y1;181.10845947265625|0.260334610939026|1|a2;209.103317260742188|0.474908471107483|1|b2;27…	25.1956	11.3128	18.602	7.69991	872.317	2	4	56	52	58.6337	6.50361	0.000688705	1.67835	0.000329284	-0.000847512	0.0420635	9.04206	GU	669.083	2	U	0	0	0	1	2.64077	3	HAsFsDVRR	4	0.0704326	1.98261	0.275281	0.00271864	0	1	0.880258
2	5013	842.664	460.861	0	3	HASFSDVRR	TRM2A	0	0		0.214397	0	110.071151733398438|1.0|1|a1;120.080642700195313|0.40039673447609|1|iF;138.065933227539063|0.21479769051075|1|b1;157.060546875|0.164078891277313|1|SD-CO-H2O1;158.092300415039063|0.207877904176712|1|y1-H3N1;159.076141357421875|0.185843527317047|1|AS;175.071304321289063|0.184289753437042|1|SD-CO;175.118896484375|0.525340914726257|1|y1;181.108291625976563|0.503330528736115|1|a2;195.00537109375|0.232…	16.9265	0	0	0	460.861	2	4	56	52	0	0	0.000688705	0.869272	0.0117396	-9.88072e-05	0.0594362	8.05944	U-H2O1	306.025	1	U	0	0	0	1	1.42297	4	HASfSDVRR	3	1.56494	0.807302	0.264706	0.0108686	0	1	0.63243
2	5014	842.796	731.962	0	3	RRQEGESEPPVTR	TRM2A	0	0		0.362736	0	112.087028503417969|0.230191394686699|1|a1-H3N1;115.086380004882813|0.138446986675262|1|b1-C1H2N2;136.061630249023438|1.0|1|MI:A';157.108108520507813|0.150456950068474|1|y1-H2O1;159.07659912109375|0.149954214692116|1|EG-CO;175.118927001953125|0.429204344749451|1|y1;209.103515625|0.20247209072113|1|b1+C3O;227.066497802734375|0.184721678495407|1|MI:U-H3PO4;228.098800659179688|0.156934425234795|1|GE…	100	37.5408	51.4777	0	731.962	1	1	25	24	46.7043	0	0.000688705	0.256137	0.158373	0.000265509	0.017827	11.0178	AU	653.088	2	U	0	0	0	1	3.25966	2	RRQEgESEPPVTR	4	0.163204	1.87666	0.0977444	0.0109878	0	1	0.501486
2	5030	844.747	554.761	0	2	GRPLSVR	TRM2A	0	0		0.636806	0	158.092376708984375|0.147458106279373|1|y1-H3N1;175.118896484375|0.331245362758637|1|y1;183.148895263671875|0.05430443957448|1|PL-CO;197.103317260742188|0.163910493254662|1|b2-H3N1;213.015762329101563|0.057667769491673|1|MI:ribose;214.129974365234375|0.154394939541817|1|b2;257.16033935546875|0.102358564734459|1|y2-H3N1;266.1253662109375|0.118052624166012|1|b2+C3O;274.1881103515625|0.1435755342245…	19.0034	0	11.1534	0	554.761	2	2	48	46	17.2772	0	0.000688705	1.42186	0.00102515	0.000353275	0.0277476	9.02775	U	324.036	1	U	0	0	0	1	1.56635	3	GRpLSVR	2	0.148711	0.948389	0.307692	0	0	1	0.671291
2	5035	845.242	679.928	0	3	RQEGESEPPVTR	TRM2A	0	0		0.448697	0	136.061599731445313|1.0|1|MI:A';157.108535766601563|0.093840315937996|1|y1-H2O1;159.076248168945313|0.206365764141083|1|EG-CO;175.118881225585966|0.26814478635788|1|y1;181.108184814453125|0.113082550466061|1|a1+C3O;195.113174438476563|0.119330398738384|1|PP;209.1033935546875|0.149495810270309|1|b1+C3O;213.015609741210938|0.073462635278702|1|MI:ribose;227.066024780273438|0.142746910452843|1|MI:U-H…	100	16.76	34.2936	11.5634	679.928	2	3	22	19	19.8428	0	0.000688705	1.14646	0.00346471	-0.000305082	0.0249721	15.025	AU	653.088	2	U	0	0	0	1	1.9159	4	RQeGeSePPVTR	6	0.306198	1.75996	0.145946	0	0	1	0.638634
2	5036	845.336	852.806	0	2	HASFSDVRR	TRM2A	0	0		0.103121	0	110.071159362792983|0.415781408548355|1|a1;138.066085815429688|0.099970534443855|1|b1;157.060836791992188|0.214477345347404|1|SD-CO-H2O1;175.071334838867188|0.30351597070694|1|SD-CO;175.1187744140625|0.227708801627159|1|y1;181.108383178710938|0.302291393280029|1|a2;209.103271484375|0.516910374164581|1|b2;278.124237060546875|0.069862075150013|1|b3-H2O1;296.135467529296875|0.16421577334404|1|b3;307…	25.9044	11.8007	16.4507	7.21058	852.806	2	4	56	52	11.7521	0	0.000688705	1.92477	0.00011055	-8.7942e-05	0.061226	10.0612	UU	630.061	2	U	0	0	0	1	4.53444	2	HASFSDVRR	-1	0	1.94319	0.324675	0	0	1	1.00765
2	5037	845.405	621.742	0	2	HASFSDVR	TRM2A	0	0		0.977502	0	110.0711669921875|0.717619061470032|1|a1;115.038864135742188|0.074620723724365|1|MI:ribose-H2O-HPO3;138.065902709960938|0.129404932260513|1|b1;157.060623168945313|0.102333828806877|1|SD-CO-H2O1;158.092315673828125|0.157921463251114|1|y1-H3N1;175.071273803710938|0.378247290849686|1|SD-CO;175.118865966796875|0.380996853113174|1|y1;181.10833740234375|0.342004060745239|1|a2;209.103271484375|0.5238975…	28.9866	7.62696	18.2801	0	621.743	2	17	125	108	12.88	0	0.000688705	2.76841	2.63351e-06	0.000607755	0.0829518	16.083	U	324.036	1	U	0	0	0	1	2.69827	3	HASFSdVR	5	0.14666	1.0916	0.402597	0	0	1	1.01185
2	5054	847.581	524.515	0	3	HASFSDVR	TRM2A	0	0		0.917378	0	110.0711669921875|0.488192528486252|1|a1;136.06158447265625|1.0|1|MI:A';158.092575073242188|0.110729441046715|1|y1-H3N1;159.076980590820313|0.08421590924263|1|AS;175.07159423828125|0.08782172203064|1|SD-CO;175.118881225585966|0.258627116680145|1|y1;181.108383178710938|0.241010904312134|1|a2;195.004531860351563|0.077197551727295|1|MI:rib-H2O;209.10333251953125|0.380421280860901|1|b2;213.0158843994…	100	24.1129	29.283	0	524.515	2	17	125	108	16.9197	0	0.000688705	1.74978	0.00023998	0.000481179	0.0989025	15.0989	AU	653.088	2	U	0	0	0	1	3.48509	2	HAsFSDVR	2	0.813951	1.6212	0.254545	0	0	1	0.871272
2	5056	847.845	707.281	0	2	GRPLSVR	TRM2A	0	0		0.174878	0	112.050476074218764|0.63715398311615|1|MI:C';158.092254638671875|0.134201124310493|1|y1-H3N1;175.119049072265625|0.433926910161972|1|y1;197.1033935546875|0.456305474042892|1|b2-H3N1;214.130020141601563|0.45233342051506|1|b2;226.082504272460938|0.375510603189468|1|MI:C-H3PO4;274.18865966796875|0.248695313930511|1|y2;306.048614501953125|0.461192607879639|1|MI:C-H2O;307.03192138671875|0.140959888696…	70.8058	27.483	63.7154	46.1193	707.282	2	2	48	46	37.3356	0	0.000688705	0.521381	0.0529979	0.000123688	0.0137948	5.01379	CU	629.077	2	U	0	0	0	1	1.75805	2	GRPLsVR	4	0.121278	2.01613	0.170543	0	0	1	0.502299
2	5077	850.454	556.245	0	3	TSLAQHFTAGPGR	TRM2A	0	0		0.271587	0	101.0709228515625|0.318592071533203|1|AG-CO;110.071182250976563|0.571815431118012|1|iH;120.080711364746094|0.263359785079956|1|iF;126.054718017578125|0.22205962240696|1|a1+C3O;143.081619262695313|0.438162863254547|1|a2-H2O1;158.092605590820313|0.222128123044968|1|y1-H3N1;161.092086791992188|0.810294508934021|1|a2;171.076446533203125|0.340917646884918|1|b2-H2O1;173.1282958984375|0.430831551551819|…	77.1012	23.3272	64.8248	0	556.246	2	2	51	49	55.9433	0	0.000688705	2.81369	2.1548e-06	0.000151069	0.0990208	26.099	U	324.036	1	U	0	0	0	1	4.00798	3	TSLAQHfTAGPGR	6	4.13498	2.05707	0.282486	0.0226044	0	1	0.924918
2	5081	850.984	776.814	0	2	QEGESEPPVTR	TRM2A	0	0		2.33298	0	101.0709228515625|0.240250259637833|1|a1;129.065841674804688|0.145508080720902|1|b1;158.092620849609375|0.132595792412758|1|y1-H3N1;159.076629638671875|0.15850293636322|1|EG-CO;175.118972778320313|0.404667377471924|1|y1;187.071212768554688|0.381602257490158|1|EG;199.071487426757813|0.170155182480812|1|ES-H2O1;212.102996826171875|0.175822108983994|1|a2-H2O1;213.016159057617188|0.17489105463028|1|M…	61.4273	27.8624	32.9257	11.3858	776.812	1	4	9	5	29.7323	0	0.000688705	2.54015	7.23879e-06	-0.00181229	0.0741772	21.0742	U	324.036	1	U	0	0	0	1	3.69386	3	QEGEsEPPVTR	4	2.20358	0.927229	0.284024	0.00795376	0	1	1.00742
2	5083	851.251	859.836	0	2	LAKEIGSTNR	TRM2A	0	0		0.987304	0	129.102203369140625|0.434108465909958|1|iK(C6H13N2O);157.1337890625|0.313549727201462|1|a2;175.118820190429688|0.501387894153595|1|y1;185.128753662109375|0.306263417005539|1|b2;289.16107177734375|0.227446407079697|1|y2;307.032623291015625|0.411342144012451|1|MI:U-H2O;312.167877197265625|0.189415886998177|1|AK+U';390.210601806640625|0.345849066972733|1|y3;477.2421875|0.366621911525726|1|y4;534.263…	96.4652	43.8901	63.6997	28.6158	859.837	2	1	7	6	47.8759	0	0.000688705	1.80183	0.000190573	0.000848921	0.0734849	15.0735	UU	630.061	2	U	0	0	0	1	4.48527	2	LAkEIGSTNR	2	0.189416	1.34857	0.264368	0	0	1	0.897054
2	5090	852.229	576.549	0	3	HASFSDVRR	TRM2A	0	0		0.220893	0	110.071182250976563|0.370724022388458|1|a1;119.0352783203125|0.067362084984779|1|MI:A'-NH3;136.061599731445313|1.0|1|MI:A';157.107940673828125|0.083339959383011|1|y1-H2O1;175.071212768554688|0.103189297020435|1|SD-CO;175.118865966796875|0.219864174723625|1|y1;181.108444213867188|0.234701856970787|1|a2;209.103286743164063|0.371712207794189|1|b2;213.0159912109375|0.059151440858841|1|MI:ribose;278.1…	100	9.34499	0	0	576.549	2	4	56	52	10.846	0	0.000688705	0.941477	0.00855047	0.000127356	0.0522239	8.05222	AU	653.088	2	U	0	0	0	1	2.84188	2	HASFSdVRR	5	0.216472	1.0869	0.280822	0	0	1	0.631528
2	5091	852.298	581.881	0	3	HASFSDVRR	TRM2A	0	0		0.141705	0	110.071174621582031|0.405350863933563|1|a1;120.080680847167969|0.084101609885693|1|iF;135.029953002929688|0.123942457139492|1|MI:G'-NH3;138.0662841796875|0.094967804849148|1|b1;152.056610107421875|1.0|1|MI:G';157.0609130859375|0.139360696077347|1|SD-CO-H2O1;157.108200073242188|0.085354506969452|1|y1-H2O1;175.071258544921875|0.348840624094009|1|SD-CO;175.11895751953125|0.223872765898705|1|y1;181.1…	38.79	6.73927	29.1555	9.58501	581.881	2	4	56	52	100	0	0.000688705	1.80591	0.000187156	-8.24553e-05	0.0545438	9.05454	GU	669.083	2	U	0	0	0	1	3.96818	2	HASFSDVRR	-1	0	0.877034	0.294521	0.00444174	0	1	0.881818
2	5095	852.651	466.865	0	3	HASFSDVRR	TRM2A	0	0		0.250947	0	110.071189880371094|0.715071678161621|1|a1;120.080680847167969|0.422910511493683|1|iF;138.066253662109375|0.2145005017519|1|b1;157.06072998046875|0.337215036153793|1|SD-CO-H2O1;158.092483520507813|0.192010745406151|1|y1-H3N1;175.071319580078125|0.955646216869354|1|SD-CO;175.118927001953125|0.539116084575653|1|y1;181.10845947265625|0.318035662174225|1|a2;207.113327026367188|0.213611498475075|1|SF-…	22.9778	0	26.4664	0	466.865	2	4	56	52	0	0	0.000688705	0.28643	0.1404	-0.000117158	0.042268	8.04227	U	324.036	1	U	0	0	0	1	1.41814	4	HASFSdVRR	5	0.745229	1.91864	0.19375	0.0115855	0	1	0.630284
2	5104	853.731	672.252	0	3	RQEGESEPPVTR	TRM2A	0	0		0.698516	0	112.087005615234375|0.166857570409775|1|a1-H3N1;113.034614562988281|0.213411509990692|1|MI:U';171.076705932617188|0.227856785058975|1|ES-CO-H2O1;175.118911743164063|0.397141218185425|1|y1;181.108306884765625|0.135255053639412|1|a1+C3O;187.071533203125|0.208453953266144|1|EG;189.086868286132813|0.238643527030945|1|ES-CO;195.004241943359347|0.117242775857449|1|MI:ribose-H2O;199.071548461914034|0.29…	88.2975	28.9764	73.5724	19.9072	672.252	2	3	22	19	50.0835	0	0.000688705	2.02374	7.13111e-05	0.000469579	0.0806786	18.0807	UU	630.061	2	U	0	0	0	1	2.93843	3	rQEGESEPPVTR	0	3.37661	1.6696	0.302469	0.0150509	0	1	0.734607
2	5120	855.977	621.743	0	2	HASFSDVR	TRM2A	0	0		0.486662	0	110.071174621582031|0.692862331867218|1|a1;113.0706787109375|0.08763249963522|1|AS-CO-H2O1;138.066009521484375|0.157209828495979|1|b1;157.06072998046875|0.096567675471306|1|SD-CO-H2O1;158.09246826171875|0.148858472704887|1|y1-H3N1;159.076248168945313|0.098505288362503|1|AS;175.071319580078125|0.319461703300476|1|SD-CO;175.118896484375|0.351045906543732|1|y1;181.108306884765625|0.362406313419342|1…	43.3948	10.8199	22.1566	0	621.743	2	17	125	108	14.3595	0	0.000688705	2.47083	9.8406e-06	0.000302579	0.0789343	18.0789	U	324.036	1	U	0	0	0	1	2.69674	3	HASfSDVR	3	0.157733	1.59279	0.327869	0	0	1	1.01128
2	5121	856.046	568.873	0	3	HASFSDVRR	TRM2A	0	0		0.72729	0	110.071205139160156|0.94203120470047|1|a1;113.034439086914063|0.187867686152458|1|MI:U';138.066162109375|0.225090220570564|1|b1;157.060501098632813|0.338918596506119|1|SD-CO-H2O1;159.07666015625|0.173943921923637|1|AS;175.07135009765625|0.762716948986054|1|SD-CO;175.119064331054688|0.348134011030197|1|y1;181.108566284179688|0.384550094604492|1|a2;209.103302001953125|0.654932200908661|1|b2;278.126…	27.9128	0	53.0034	0	568.873	2	4	56	52	29.0371	0	0.000688705	0.334147	0.115794	0.000413736	0.0336022	6.0336	UU	630.061	2	U	0	0	0	1	1.4157	4	HaSFSDVRR	1	1.52751	1.77557	0.162338	0	0	1	0.6292
2	5123	856.201	554.761	0	2	GRPLSVR	TRM2A	0	0		0.746826	0	157.108230590820313|0.062095634639263|1|y1-H2O1;158.092239379882813|0.134823054075241|1|y1-H3N1;172.1077880859375|0.054945949465036|1|b2-C1H2N2;175.118881225585966|0.305165439844132|1|y1;197.10321044921875|0.215377286076546|1|b2-H3N1;213.015457153320313|0.069559805095196|1|MI:ribose;214.129974365234375|0.194547057151794|1|b2;257.160736083984375|0.07854138314724|1|y2-H3N1;266.12445068359375|0.0656…	16.8007	0	13.182	0	554.761	2	2	48	46	16.7191	0	0.000688705	2.05976	6.07951e-05	0.00041431	0.0293016	11.0293	U	324.036	1	U	0	0	0	1	2.93376	2	GRpLSVR	2	0.114164	1.24831	0.403226	0	0	1	0.838217
2	5129	856.925	679.928	0	3	RQEGESEPPVTR	TRM2A	0	0		0.0563077	0	112.086944580078125|0.093571454286575|1|a1-H3N1;136.06158447265625|1.0|1|MI:A';157.1082763671875|0.094152748584747|1|y1-H2O1;159.076309204101563|0.158287093043327|1|EG-CO;175.118881225585966|0.229105472564697|1|y1;189.086715698242188|0.059188298881054|1|ES-CO;195.112396240234375|0.112167790532112|1|PP;199.107498168945313|0.061358936131001|1|EP-CO;209.103683471679688|0.105999387800694|1|b1+C3O;213…	100	17.7587	22.1944	5.48942	679.928	2	3	22	19	24.839	0	0.000688705	0.806931	0.0154233	-3.82852e-05	0.0283687	17.0284	AU	653.088	2	U	0	0	0	1	2.18956	4	RQeGeSePPVTR	6	0.261738	2.08008	0.158654	0.00338035	0	1	0.729852
2	5133	857.39	872.317	0	2	HASFSDVRR	TRM2A	0	0		0.289445	0	110.071205139160156|0.544299066066742|1|a1;152.056594848632813|0.728238344192505|1|MI:G';157.060775756835938|0.180347368121147|1|SD-CO-H2O1;157.108535766601563|0.208717480301857|1|y1-H2O1;175.071090698242188|0.353706330060959|1|SD-CO;175.118911743164063|0.392938733100891|1|y1;181.108642578125|0.301511019468308|1|a2;209.103134155273438|0.579600393772125|1|b2;296.135040283203125|0.150685369968414|1…	70.7854	26.3316	51.2628	24.1526	872.317	2	4	56	52	72.8238	0	0.000688705	0.52267	0.0527081	0.000252488	0.034064	5.03406	GU	669.083	2	U	0	0	0	1	2.83166	2	HAsFsDVRR	4	0.178523	1.22558	0.184874	0	0	1	0.629258
2	5139	858.261	460.861	0	3	HASFSDVRR	TRM2A	0	0		0.0819597	0	110.071182250976563|0.985082507133484|1|a1;120.080673217773438|1.0|1|iF;138.066192626953125|0.224366873502731|1|b1;175.07122802734375|0.257799714803696|1|SD-CO;175.118972778320313|0.526737630367279|1|y1;181.1082763671875|0.54034811258316|1|a2;195.005767822265625|0.2167789041996|1|MI:ribose-H2O;207.112899780273438|0.20043557882309|1|SF-CO;209.103363037109375|0.828971862792969|1|b2;213.015899658203…	23.0316	0	0	0	460.861	2	4	56	52	0	0	0.000688705	0.918358	0.00946467	-3.77721e-05	0.0594549	10.0595	U-H2O1	306.025	1	U	0	0	0	1	2.6473	3	HASfSDVRR	3	0.502901	1.47305	0.190789	0.0264311	0	1	0.882432
2	5144	858.924	685.26	0	3	RQEGESEPPVTR	TRM2A	0	0		0.406508	0	112.087013244628906|0.122157424688339|1|a1-H3N1;115.086593627929702|0.087966173887253|1|b1-C1H2N2;152.056671142578125|1.0|1|MI:G';175.118896484375|0.253236293792725|1|y1;189.086700439453125|0.109717182815075|1|ES-CO;209.10357666015625|0.124916799366474|1|b1+C3O;213.015625|0.112701997160912|1|MI:ribose;230.112686157226563|0.072243988513947|1|QE-CO;259.1395263671875|0.085550770163536|1|y2-H3N1;276.…	65.5344	19.1706	36.2501	10.8483	685.26	2	3	22	19	100	0	0.000688705	0.654418	0.0299422	0.000278564	0.0239551	10.024	GU	669.083	2	U	0	0	0	1	3.28579	2	RQEGEsEPPVTR	5	0.255214	1.53786	0.142857	0.00896868	0	1	0.547632
2	5148	859.403	545.756	0	2	GRPLSVR	TRM2A	0	0		0.532445	0	158.0924072265625|0.092028208076954|1|y1-H3N1;164.081771850585966|0.067801631987095|1|iP+U'-H2O;172.108200073242188|0.049812044948339|1|b2-C1H2N2;175.118927001953125|0.210649892687798|1|y1;197.103302001953125|0.154340654611588|1|b2-H3N1;213.0162353515625|0.042766764760017|1|MI:ribose;214.129989624023438|0.130982652306557|1|b2;257.16033935546875|0.063892513513565|1|y2-H3N1;274.1875|0.1006532311439…	18.1436	4.51536	10.8237	0	545.756	2	2	48	46	18.8956	0	0.000688705	1.24459	0.00224567	-0.000290585	0.0310271	11.031	U-H2O1	306.025	1	U	0	0	0	1	2.93477	2	GRPlSVR	3	0.115421	0.845418	0.229358	0	0	1	0.838505
2	5156	860.481	524.515	0	3	HASFSDVR	TRM2A	0	0		0.362636	0	110.071151733398438|0.461157143115997|1|a1;115.038795471191406|0.080452375113964|1|MI:ribose-H2O-HPO3;136.061569213867188|1.0|1|MI:A';158.092498779296875|0.102457225322723|1|y1-H3N1;175.118896484375|0.245725706219673|1|y1;181.10821533203125|0.235622182488441|1|a2;195.005630493164063|0.079830028116703|1|MI:rib-H2O;209.10333251953125|0.365925490856171|1|b2;213.0159912109375|0.101967602968216|1|MI:r…	100	21.0731	26.2229	0	524.515	2	17	125	108	22.0378	0	0.000688705	1.54208	0.000602067	-0.000190208	0.0770875	14.0771	AU	653.088	2	U	0	0	0	1	3.47262	2	HASFSdVR	5	0.120412	1.2933	0.21875	0	0	1	0.868155
2	5158	860.748	471.857	0	3	GRPLSVR	TRM2A	0	0		0.34465	0	112.050437927246094|1.0|1|MI:C';158.092300415039063|0.114710070192814|1|y1-H3N1;175.118927001953125|0.286400318145752|1|y1;197.103546142578125|0.246394217014313|1|b2-H3N1;213.016464233398438|0.091393277049065|1|MI:ribose;214.12982177734375|0.204043999314308|1|b2;257.160247802734375|0.116797961294651|1|y2-H3N1;274.187896728515625|0.170110136270523|1|y2;306.04888916015625|0.15943743288517|1|MI:C-H2…	19.2499	0	100	15.9437	471.857	2	2	48	46	0	0	0.000688705	0.71786	0.0227415	-0.000162625	0.0212736	7.02127	CU	629.077	2	U	0	0	0	1	1.56383	3	GRPLSVR	-1	0	0.971931	0.180952	0	0	1	0.670212
2	5178	863.42	479.861	0	3	GRPLSVR	TRM2A	0	0		0.410746	0	136.0615234375|1.0|1|MI:A';158.092300415039063|0.138609737157822|1|y1-H3N1;175.118789672851563|0.282355427742004|1|y1;195.005340576171875|0.087661750614643|1|MI:rib-H2O;197.102828979492188|0.153028786182404|1|b2-H3N1;201.122833251953125|0.078520372509956|1|LS;213.016021728515625|0.073150470852852|1|MI:ribose;214.129547119140653|0.118776962161064|1|b2;256.1778564453125|0.096994385123253|1|y2-H2O1;…	100	15.1716	13.6557	0	479.861	2	2	48	46	22.0122	0	0.000688705	0.735926	0.0210229	-0.000197101	0.0262616	11.0263	AU	653.088	2	U	0	0	0	1	1.95466	3	GRPLSVR	-1	0	1.89902	0.172932	0	0	1	0.83771
2	5185	864.299	576.549	0	3	HASFSDVRR	TRM2A	0	0		0.414284	0	110.071144104003906|0.404129266738892|1|a1;119.035354614257813|0.059795826673508|1|MI:A'-NH3;120.080589294433594|0.10512962937355|1|iF;136.061538696289063|1.0|1|MI:A';157.108322143554688|0.065446443855762|1|y1-H2O1;158.09210205078125|0.060930665582418|1|y1-H3N1;175.071060180664063|0.128356248140335|1|SD-CO;175.118698120117188|0.213754773139954|1|y1;181.108367919921875|0.249472752213478|1|a2;207.1…	100	13.1006	0	0	576.549	2	4	56	52	19.6805	0	0.000688705	1.37251	0.00127533	-0.000238855	0.0520841	9.05208	AU	653.088	2	U	0	0	0	1	3.4043	2	HASFSdVRR	5	0.255004	2.32174	0.243902	0.0059144	0	1	0.75651
2	5190	864.765	556.246	0	3	TSLAQHFTAGPGR	TRM2A	0	0		0.207525	0	101.070709228515625|0.278871029615402|1|AG-CO;110.071128845214844|0.437106817960739|1|iH;120.080596923828125|0.205191299319267|1|iF;143.0814208984375|0.350072622299194|1|a2-H2O1;157.133895874023438|0.205519363284111|1|LA-CO;161.092010498046875|0.665684998035431|1|a2;171.076202392578125|0.327419936656952|1|b2-H2O1;173.128143310546875|0.366037219762802|1|SL-CO;175.118865966796875|0.355013459920883|…	50.4349	0	43.5313	0	556.246	2	2	51	49	38.0686	0	0.000688705	2.37957	1.47433e-05	-0.000115435	0.0752372	25.0752	U	324.036	1	U	0	0	0	1	3.99939	3	TSLAQHfTAGPGR	6	2.84503	1.79666	0.231183	0.0129476	0	1	0.922936
2	5193	865.164	776.812	0	2	QEGESEPPVTR	TRM2A	0	0		0.209797	0	101.070770263671875|0.222150504589081|1|a1;115.039161682128906|0.116642214357853|1|MI:ribose-H2O-HPO3;129.065887451171875|0.147906765341759|1|b1;159.07647705078125|0.137051224708557|1|EG-CO;175.118942260742188|0.403525620698929|1|y1;187.071365356445313|0.335028767585754|1|EG;195.00592041015625|0.093931786715984|1|MI:ribose-H2O;199.071578979492188|0.156867861747742|1|ES-H2O1;212.103073120117188|0.…	61.2683	23.6104	33.3447	13.9882	776.812	1	4	9	5	30.0655	0	0.000688705	3.27011	2.85323e-07	-0.000162973	0.0706107	22.0706	U	324.036	1	U	0	0	0	1	3.69256	3	QeGeSePPVTR	5	0.30215	0.60552	0.305263	0.00649195	0	1	1.00706
2	5195	865.431	657.925	0	3	TSLAQHFTAGPGR	TRM2A	0	0		0.766985	0	101.0709228515625|0.157543942332268|1|AG-CO;102.054870605468764|0.11232702434063|1|b1;110.071121215820327|0.39029598236084|1|iH;112.050384521484375|1.0|1|MI:C';155.081634521484375|0.104287803173065|1|GP;158.092254638671875|0.122604370117188|1|y1-H3N1;161.091934204101563|0.146941959857941|1|a2;175.118988037109375|0.297214090824127|1|y1;189.087051391601563|0.170446112751961|1|b2;213.015960693359347…	84.975	34.1199	100	26.4738	657.926	2	2	51	49	42.3067	0	0.000688705	3.41813	1.48102e-07	0.000504619	0.0701807	27.0702	CU	629.077	2	U	0	0	0	1	6.53801	2	tSLAQHFtAGPGR	7	0.124472	1.76943	0.243902	0.0249566	0	1	1.00585
2	5210	867.429	466.865	0	3	HASFSDVRR	TRM2A	0	0		0.577782	0	110.071220397949219|0.759434580802918|1|a1;120.080772399902315|0.286320298910141|1|iF;138.066268920898438|0.141652807593346|1|b1;157.060577392578125|0.256447553634644|1|SD-CO-H2O1;157.108566284179688|0.159587740898132|1|y1-H2O1;158.092559814453125|0.151044979691505|1|y1-H3N1;175.071395874023438|0.807149410247803|1|SD-CO;175.119049072265625|0.482013672590256|1|y1;181.108291625976563|0.322610288858…	21.9129	0	68.399	0	466.865	2	4	56	52	0	0	0.000688705	0.68149	0.0266307	-0.000269746	0.0609147	7.06091	U	324.036	1	U	0	0	0	1	1.52284	3	HASFSdVRR	5	0.333596	1.10077	0.278195	0.0104683	0	1	0.507614
2	5214	868.007	622.514	0	2	HASFSDVR	TRM2A	0	0		0.781166	0	110.071151733398438|0.718273103237152|1|a1;138.066024780273438|0.153738185763359|1|b1;157.060775756835938|0.152938634157181|1|SD-CO-H2O1;157.108078002929688|0.089812979102135|1|y1-H2O1;158.09234619140625|0.16889476776123|1|y1-H3N1;175.071258544921875|0.551543891429901|1|SD-CO;175.118865966796875|0.371784299612045|1|y1;181.108367919921875|0.275373756885529|1|a2;209.103256225585966|0.46430569887161…	27.4069	7.28615	14.9271	0	621.743	2	17	125	108	8.97918	0	0.000688705	2.40277	1.33037e-05	0.000485684	0.060514	18.0605	U	324.036	1	U	0	0	0	1	2.68972	3	HAsFSDVR	2	5.22632	1.40401	0.288889	0	0	1	1.00864
2	5215	868.076	621.742	0	2	HASFSDVR	TRM2A	0	0		0.781166	0	110.071151733398438|0.718273103237152|1|a1;138.066024780273438|0.153738185763359|1|b1;157.060775756835938|0.152938634157181|1|SD-CO-H2O1;157.108078002929688|0.089812979102135|1|y1-H2O1;158.09234619140625|0.16889476776123|1|y1-H3N1;175.071258544921875|0.551543891429901|1|SD-CO;175.118865966796875|0.371784299612045|1|y1;181.108367919921875|0.275373756885529|1|a2;209.103256225585966|0.46430569887161…	27.4069	7.28615	14.9271	0	621.743	2	17	125	108	8.97918	0	0.000688705	2.40277	1.33037e-05	0.000485684	0.060514	18.0605	U	324.036	1	U	0	0	0	1	2.68972	3	HAsFSDVR	2	5.22632	1.40401	0.288889	0	0	1	1.00864
2	5216	868.208	554.761	0	2	GRPLSVR	TRM2A	0	0		0.306744	0	158.092254638671875|0.097109921276569|1|y1-H3N1;172.10772705078125|0.06784088909626|1|b2-C1H2N2;175.1190185546875|0.208819732069969|1|y1;183.148422241210938|0.067286245524883|1|PL-CO;197.103302001953125|0.234781324863434|1|b2-H3N1;201.122512817382813|0.047456033527851|1|LS;211.144439697265625|0.048027817159891|1|PL;214.129928588867188|0.21880666911602|1|b2;225.123123168945313|0.043047491461039|1|…	20.9781	4.75182	13.5642	0	554.761	2	2	48	46	19.4775	0	0.000688705	1.30557	0.00171494	0.000170169	0.0277952	10.0278	U	324.036	1	U	0	0	0	1	1.56636	3	GRPLsVR	4	0.209307	1.2372	0.272727	0	0	1	0.671299
2	5217	868.308	568.873	0	3	HASFSDVRR	TRM2A	0	0		0.834581	0	110.071205139160156|1.0|1|a1;113.034523010253906|0.294011056423187|1|MI:U';120.080879211425781|0.22870010137558|1|iF;138.065841674804688|0.187731370329857|1|b1;157.060760498046875|0.346864759922028|1|SD-CO-H2O1;159.076126098632813|0.179952889680862|1|AS;175.07135009765625|0.836936116218567|1|SD-CO;175.118942260742188|0.469846099615097|1|y1;181.108352661132813|0.538763880729675|1|a2;195.0050354003…	42.2063	14.7654	67.8416	16.004	568.873	2	4	56	52	39.3348	0	0.000688705	1.63905	0.000391884	0.000474771	0.0465666	9.04657	UU	630.061	2	U	0	0	0	1	2.64246	3	HaSFSDVRR	1	0.434811	2.09893	0.310881	0.00485172	0	1	0.880821
2	5237	870.798	1007.87	0	2	RQEGESEPPVTR	TRM2A	0	0		0.0564138	0	112.086845397949219|0.13161738216877|1|a1-H3N1;115.039306640625|0.144111573696136|1|MI:ribose-H2O-HPO3;175.118972778320313|0.296517491340637|1|y1;276.166473388671875|0.207916736602783|1|y2;569.3406982421875|0.505356967449188|1|y5;710.3277587890625|0.288665860891342|2|[M+2H-NH3] C3O;718.8421630859375|1.0|2|[M+2H] C3O;719.26123046875|0.174297749996185|1|PPVT+U;748.86004638671875|0.440495073795319|2…	41.3452	19.1628	23.6888	15.1077	1007.87	2	3	22	19	25.5192	0	0.000688705	0.85895	0.0122829	5.68581e-05	0.0321164	8.03212	UU	630.061	2	U	0	0	0	1	4.39867	1	RQEGESEppVTR	8	0.174298	0.233851	0.197368	0	0	1	0.366556
2	5238	870.929	679.928	0	3	RQEGESEPPVTR	TRM2A	0	0		0.53199	0	112.086875915527344|0.097471669316292|1|a1-H3N1;136.061630249023438|1.0|1|MI:A';157.108428955078125|0.090760223567486|1|y1-H2O1;159.076568603515625|0.163837611675262|1|EG-CO;175.119003295898438|0.234894573688507|1|y1;181.107681274414034|0.060802076011896|1|a1+C3O;195.112747192382813|0.112257018685341|1|PP;199.107879638671875|0.054989736527205|1|EP-CO;209.103546142578125|0.090524546802044|1|b1+C3O…	100	17.9544	21.451	0	679.928	2	3	22	19	24.4837	0	0.000688705	1.52135	0.000659942	0.000361715	0.0283707	17.0284	AU	653.088	2	U	0	0	0	1	2.91941	3	RQeGeSePPVTR	6	0.243113	2.18617	0.15493	0.00390685	0	1	0.729852
2	5239	871.064	665.93	0	3	TSLAQHFTAGPGR	TRM2A	0	0		0.187748	0	101.070983886718764|0.13982917368412|1|AG-CO;102.054901123046875|0.117630451917648|1|b1;110.071197509765625|0.36643174290657|1|iH;120.080856323242188|0.104741983115673|1|iF;136.061630249023438|1.0|1|MI:A';175.119171142578125|0.220687031745911|1|y1;185.128204345703125|0.077225796878338|1|LA;189.087005615234375|0.140910714864731|1|b2;195.005905151367188|0.075143918395042|1|MI:rib-H2O;195.0877075195…	100	27.9409	29.4762	7.86887	665.93	2	2	51	49	29.9854	0	0.000688705	2.02933	6.9568e-05	0.000125027	0.0337405	23.0337	AU	653.088	2	U	0	0	0	1	3.62329	3	TSLAQhFTAGPGR	5	0.288896	2.1361	0.158371	0.0183291	0	1	0.836145
2	5256	873.185	596.246	0	2	PKADPMAR	TRM2A	0	0		1.86875	0	129.102081298828125|0.271953970193863|1|iK(C6H13N2O);175.118927001953125|0.395215481519699|1|y1;213.016128540039063|0.147542655467987|1|MI:ribose;227.066513061523438|0.106192633509636|1|MI:U-H3PO4;238.11859130859375|0.179597526788712|1|ADP-CO-H2O1;246.15692138671875|0.102272436022758|1|y2;292.17718505859375|0.102729760110378|1|a2+U'-H2O;307.033050537109375|0.11711759865284|1|MI:U-H2O;320.17166137…	76.5247	16.2941	36.6172	0	596.247	1	0	2	2	59.0876	0	0.000688705	0.333023	0.116325	0.00111423	0.0322897	10.0323	U-H2O1	306.025	1	U	0	0	0	1	1.91706	3	PKaDPMaR	6	0.109414	1.85511	0.136364	0.0052143	0	1	0.718898
2	5260	873.715	852.805	0	2	HASFSDVRR	TRM2A	0	0		0.898856	0	110.0711669921875|0.609264254570007|1|a1;157.060791015625|0.226013317704201|1|SD-CO-H2O1;175.071090698242188|0.287249475717545|1|SD-CO;175.118865966796875|0.369450360536575|1|y1;181.108444213867188|0.40698903799057|1|a2;209.103317260742188|0.552398383617401|1|b2;296.135833740234375|0.202389642596245|1|b3;307.033294677734375|0.153484985232353|1|MI:U-H2O;482.282806396484375|0.181907668709755|1|y3+C…	70.9148	35.2323	46.6381	24.8602	852.806	2	4	56	52	33.7721	0	0.000688705	0.72449	0.0220953	0.00076655	0.0496183	6.04962	UU	630.061	2	U	0	0	0	1	1.89361	3	HASFSDVrR	7	1.34704	1.89311	0.210526	0	0	1	0.631202
2	5271	875.246	485.192	0	3	GRPLSVR	TRM2A	0	0		0.209682	0	135.0301513671875|0.098973274230957|1|MI:G'-NH3;152.056640625|1.0|1|MI:G';158.092330932617188|0.106597937643528|1|y1-H3N1;175.118942260742188|0.232676312327385|1|y1;183.1490478515625|0.109943479299545|1|PL-CO;197.103683471679688|0.055634696036577|1|b2-H3N1;201.1231689453125|0.047679129987955|1|LS;211.14410400390625|0.071900106966496|1|PL;214.128875732421875|0.063012667000294|1|b2;257.161651611328…	18.1149	5.14308	11.3546	0	485.192	2	2	48	46	100	0	0.000688705	0.928407	0.00905598	-0.000101736	0.042669	11.0427	GU	669.083	2	U	0	0	0	1	2.94156	2	GRPLSVR	-1	0	1.51681	0.23301	0	0	1	0.840445
2	5278	876.322	576.548	0	3	HASFSDVRR	TRM2A	0	0		1.49125	0	110.071159362792983|0.328109383583069|1|a1;120.080642700195313|0.079850025475025|1|iF;136.06158447265625|1.0|1|MI:A';157.108444213867188|0.084513120353222|1|y1-H2O1;158.092559814453125|0.065548613667488|1|y1-H3N1;175.071273803710938|0.095419742166996|1|SD-CO;175.118972778320313|0.233298063278198|1|y1;181.108352661132813|0.183134168386459|1|a2;195.005767822265625|0.049242574721575|1|MI:rib-H2O;207…	100	13.6201	20.1334	5.97914	576.549	2	4	56	52	25.1269	0	0.000688705	1.39315	0.00116402	0.000859778	0.0400285	12.04	AU	653.088	2	U	0	0	0	1	2.64001	3	HASFSdVRR	5	0.167231	2.43419	0.225	0.00395989	0	1	0.880004
2	5280	876.586	556.245	0	3	TSLAQHFTAGPGR	TRM2A	0	0		0.231383	0	101.071006774902315|0.217581197619438|1|AG-CO;110.071228027343764|0.410261780023575|1|iH;120.080673217773438|0.206766650080681|1|iF;143.08154296875|0.257994413375855|1|a2-H2O1;158.092529296875|0.175771549344063|1|y1-H3N1;161.092041015625|0.479770809412003|1|a2;171.076507568359347|0.189250841736794|1|b2-H2O1;173.12847900390625|0.268458157777786|1|SL-CO;175.118881225585966|0.378964871168137|1|y1;18…	63.9516	15.9856	100	21.6385	556.246	2	2	51	49	50.9219	0	0.000688705	2.13175	4.41948e-05	0.000128706	0.0768021	23.0768	U	324.036	1	U	0	0	0	1	3.99996	3	TSLAQHfTAGPGR	6	2.10454	2.17812	0.259494	0.0249083	0	1	0.923067
2	5309	880.497	621.743	0	2	HASFSDVR	TRM2A	0	0		0.58483	0	110.071159362792983|0.559368073940277|1|a1;115.038887023925781|0.077914148569107|1|MI:ribose-H2O-HPO3;120.080627441406236|0.077293612062931|1|iF;138.066085815429688|0.124793216586113|1|b1;157.060867309570313|0.090482160449028|1|SD-CO-H2O1;158.092391967773438|0.153909251093864|1|y1-H3N1;175.071258544921875|0.324956655502319|1|SD-CO;175.118896484375|0.355440527200699|1|y1;181.108322143554688|0.2620…	29.8749	9.81997	19.2625	0	621.743	2	17	125	108	11.9057	0	0.000688705	2.28529	2.23864e-05	0.000363614	0.0648784	16.0649	U	324.036	1	U	0	0	0	1	2.01854	4	hASFSDVR	0	3.99723	0.569667	0.35443	0.00250461	0	1	1.00927
2	5316	881.197	554.761	0	2	GRPLSVR	TRM2A	0	0		0.526785	0	158.092208862304716|0.10217148065567|1|y1-H3N1;175.118896484375|0.207094639539719|1|y1;183.148834228515625|0.072658225893974|1|PL-CO;197.103286743164063|0.240835905075073|1|b2-H3N1;211.143478393554688|0.049360524863005|1|PL;213.015426635742188|0.051194239407778|1|MI:ribose;214.12982177734375|0.206382438540459|1|b2;257.161407470703125|0.057837285101414|1|y2-H3N1;266.124664306640625|0.0557738058269…	17.9482	4.15056	11.7218	0	554.761	2	2	48	46	16.3305	0	0.000688705	1.21056	0.00261019	0.00029224	0.0263761	10.0264	U	324.036	1	U	0	0	0	1	1.17436	4	GRpLSVR	2	0.0445415	1.47004	0.267606	0	0	1	0.671063
2	5343	884.536	774.263	0	2	HASFSDVR	TRM2A	0	0		0.330762	0	110.071174621582031|0.482916384935379|1|a1;112.050422668457017|0.60715389251709|1|MI:C';138.065902709960938|0.121546946465969|1|b1;157.060943603515625|0.092042580246925|1|SD-CO-H2O1;158.09210205078125|0.097586363554001|1|y1-H3N1;162.066177368164063|0.093380697071552|1|a1+C3O;175.071151733398438|0.109358109533787|1|SD-CO;175.118942260742188|0.391160130500793|1|y1;181.10809326171875|0.2186099737882…	29.9815	11.927	60.7154	44.3289	774.264	2	17	125	108	16.1272	0	0.000688705	1.95997	9.45899e-05	0.000256097	0.0575175	11.0575	CU	629.077	2	U	0	0	0	1	3.46144	2	HASFSdVR	5	0.100617	1.32548	0.326667	0	0	1	0.86536
2	5353	885.864	679.928	0	3	RQEGESEPPVTR	TRM2A	0	0		0.237841	0	112.086822509765625|0.1280697286129|1|a1-H3N1;115.086418151855469|0.09954197704792|1|b1-C1H2N2;136.061676025390625|1.0|1|MI:A';159.076446533203125|0.220219492912292|1|EG-CO;175.11895751953125|0.319569885730743|1|y1;181.1083984375|0.078089997172356|1|a1+C3O;209.10357666015625|0.125091701745987|1|b1+C3O;213.015625|0.121140845119953|1|MI:ribose;227.066757202148438|0.174548000097275|1|MI:U-H3PO4;270.…	100	22.9838	29.432	0	679.928	2	3	22	19	33.6178	0	0.000688705	0.745341	0.0201785	0.000161715	0.013846	12.0138	AU	653.088	2	U	0	0	0	1	1.64014	4	RQeGeSePPVTR	6	0.220519	1.98225	0.0945946	0.00290889	0	1	0.546713
2	5369	887.965	485.192	0	3	GRPLSVR	TRM2A	0	0		0.209682	0	135.030075073242188|0.106856785714626|1|MI:G'-NH3;152.056671142578125|1.0|1|MI:G';158.092559814453125|0.072302050888538|1|y1-H3N1;175.119003295898438|0.212365597486496|1|y1;213.016677856445313|0.05160865560174|1|MI:ribose;257.16143798828125|0.048586513847113|1|y2-H3N1;266.126220703125|0.114329449832439|1|b2+C3O;274.187896728515625|0.14243882894516|1|y2;361.219940185546875|0.118825040757656|1|y3;4…	9.54043	0	7.91936	0	485.192	2	2	48	46	100	0	0.000688705	1.63292	0.000402671	-0.000101736	0.0420743	10.0421	GU	669.083	2	U	0	0	0	1	2.94121	2	GRPLsVR	4	0.0514748	1.21839	0.294118	0	0	1	0.840346
2	5371	888.103	576.549	0	3	HASFSDVRR	TRM2A	0	0		0.115031	0	110.071189880371094|0.363093852996826|1|a1;120.080764770507813|0.080597348511219|1|iF;136.061614990234375|1.0|1|MI:A';157.108535766601563|0.078261703252792|1|y1-H2O1;175.071304321289063|0.114927224814892|1|SD-CO;175.118942260742188|0.24110309779644|1|y1;181.108551025390625|0.188794985413551|1|a2;209.103302001953125|0.327659100294113|1|b2;213.0159912109375|0.0666414052248|1|MI:ribose;215.648010253…	100	12.7215	23.6532	7.01517	576.549	2	4	56	52	19.7523	0	0.000688705	1.52353	0.000653597	6.63207e-05	0.0519208	10.0519	AU	653.088	2	U	0	0	0	1	3.40421	2	HASFSdVRR	5	0.265491	2.01625	0.248322	0.00456874	0	1	0.75649
2	5378	888.959	776.813	0	2	QEGESEPPVTR	TRM2A	0	0		1.15265	0	101.070991516113281|0.190138161182404|1|a1;129.06591796875|0.128112554550171|1|b1;141.06591796875|0.101516298949718|1|GE-CO-H2O1;157.108795166015625|0.120253868401051|1|y1-H2O1;175.119064331054688|0.373694539070129|1|y1;187.0714111328125|0.2943155169487|1|EG;199.071334838867188|0.175622120499611|1|ES-H2O1;212.103271484375|0.15748430788517|1|a2-H2O1;213.016357421875|0.175474941730499|1|MI:ribose;2…	73.0693	34.6462	38.8305	12.6353	776.812	1	4	9	5	33.7572	0	0.000688705	2.2962	2.13305e-05	-0.000895394	0.0769978	22.077	U	324.036	1	U	0	0	0	1	3.6949	3	QEgESEPPVTR	2	0.476383	2.20305	0.280702	0.00619463	0	1	1.0077
2	5379	889.091	543.886	0	3	QLTVRTSR	TRM2A	0	0		0.189219	0	101.070846557617188|0.100373066961765|1|a1;135.030136108398438|0.09438132494688|1|MI:G'-NH3;152.056625366210938|1.0|1|MI:G';158.092300415039063|0.07279496639967|1|y1-H3N1;175.118804931640653|0.179759502410889|1|y1;195.005416870117188|0.05149457976222|1|MI:rib-H2O;196.144577026367188|0.077024087309837|1|a2-H2O1;197.128219604492188|0.123044051229954|1|LT-H2O1;201.123245239257813|0.058049686253071|1…	28.0413	6.04223	17.3072	5.00253	543.885	2	0	12	12	100	0	0.000688705	1.10665	0.00413031	-0.000102913	0.0183643	7.01836	GU	669.083	2	U	0	0	0	1	1.91176	3	QLTVRTSR	-1	0	0.981704	0.20915	0	0	1	0.716909
2	5405	892.422	554.761	0	2	GRPLSVR	TRM2A	0	0		0.133339	0	158.092437744140653|0.117814503610134|1|y1-H3N1;172.108108520507813|0.111026056110859|1|b2-C1H2N2;175.118911743164063|0.333719104528427|1|y1;183.1126708984375|0.221730768680573|1|LS-H2O1;197.103271484375|0.304925799369812|1|b2-H3N1;201.123275756835938|0.337254762649536|1|LS;213.015914916992188|0.10345222055912|1|MI:ribose;214.129913330078125|0.287842452526093|1|b2;256.093109130859375|0.1046609356…	32.7167	9.95295	20.2806	0	554.761	2	2	48	46	27.7453	0	0.000688705	0.591657	0.0392431	-7.39712e-05	0.0250799	10.0251	U	324.036	1	U	0	0	0	1	1.56531	3	gRPLSVR	0	0.714411	1.11865	0.233577	0	0	1	0.670847
[truncated: 1,182 more rows]
[truncated: 43 more columns]

## Sheet: UV_rep3_1to4_FDR1
MS	index	RT	precursor m/z	score	charge	sequence	accessions	#ID	#PH	Curated	precursor error (|ppm|)	precursor intensity	PeakAnnotations(mz|intensity|charge|annotation	A_136.062309999999997	A_330.060330000000022	C_112.051079999999999	C_306.04910000000001	CalcMass	CountSequenceCharges	CountSequenceIsPeptide	CountSequenceIsTop	CountSequenceIsXL	G_152.057230000000004	G_346.055250000000001	MS:1001491	MS:1001492	MS:1001493	NuXL:Da difference	NuXL:MIC	NuXL:Morph	NuXL:NA	NuXL:NA_MASS_z0	NuXL:NA_length	NuXL:NT	NuXL:XL_A	NuXL:XL_C	NuXL:XL_G	NuXL:XL_U	NuXL:aminoacid_id_to_max_tag_ratio	NuXL:aminoacid_max_tag	NuXL:best_localization	NuXL:best_localization_position	NuXL:best_localization_score	NuXL:err	NuXL:explained_peak_fraction	NuXL:immonium_score	NuXL:isPhospho	NuXL:isXL	NuXL:ladder_score
[truncated: 1,633 more rows]
[truncated: 43 more columns]

[truncated: 7 more sheets: NM_rep1_1to4_FDR1, NM_rep2_1to4_FDR1, NM_rep3_1to4_FDR1, UV_rep1_complex_FDR1, UV_rep2_complex_FDR1, NM_rep1_complex_FDR1, NM_rep2_complex_FDR1]
